# Supplementary material for: Chronic Exposure to Chewing Tobacco Induces Metabolic Reprogramming and Cancer Stem Cell-Like Properties in Esophageal Epithelial Cells
Source: Cells. 2019 Aug 21;8(9):949. doi: 10.3390/cells8090949 (PMC6770059; doi:10.3390/cells8090949)
Supplement: Supplementary file 1 [file cells-08-00949-s001.zip]

Archive with 8 entries (7 files):
- cells-550609-supplementary/Het1A-Tobacco_all files/
- cells-550609-supplementary/Het1A-Tobacco_all files/Supp.Fig.S1.pdf
- cells-550609-supplementary/Het1A-Tobacco_all files/Supp.Fig.S2.pdf
- cells-550609-supplementary/Het1A-Tobacco_all files/Supp.Fig.S3.pdf
- cells-550609-supplementary/Het1A-Tobacco_all files/Supp.Table.S1.txt
- cells-550609-supplementary/Het1A-Tobacco_all files/Supp.Table.S2.txt
- cells-550609-supplementary/Het1A-Tobacco_all files/Supp.Table.S3.xlsx
- cells-550609-supplementary/Het1A-Tobacco_all files/Supp.Table.S4.xlsx
