# Supplementary material for: Chronic Exposure to Chewing Tobacco Induces Metabolic Reprogramming and Cancer Stem Cell-Like Properties in Esophageal Epithelial Cells
Source: Cells. 2019 Aug 21;8(9):949. doi: 10.3390/cells8090949 (PMC6770059; doi:10.3390/cells8090949)
Supplement: Supplementary file 1 [file cells-08-00949-s001.zip › cells-550609-supplementary/Het1A-Tobacco_all files/Supp.Table.S1.txt]

gene	chr	start	end	copy.number	p.value	q.values
Intergenic	chr1	38740337	42379949	0.5	NA	NA
Intergenic	chr1	2851221	2851311	3	3.32E-56	2.85E-54
Intergenic	chr1	13028573	13028697	4	2.37E-206	2.63E-204
FOXC1	chr6	1610707	1612367	4	0.000799191	0.019180574
C10orf40	chr10	61718028	61718433	3	2.40E-05	0.000624819
RHOBTB1	chr10	62631176	62671364	3	2.56E-14	1.10E-12
TMEM26	chr10	63170121	63212808	3	2.56E-14	1.10E-12
C10orf107	chr10	63422717	63525883	3	2.56E-14	1.10E-12
USP54	chr10	75258339	75335443	3	6.27E-63	5.52E-61
MYOZ1	chr10	75391638	75399782	3	6.27E-63	5.52E-61
SYNPO2L	chr10	75404666	75415673	3	6.27E-63	5.52E-61
GLUD1P3	chr10	75490279	75490966	3	6.27E-63	5.52E-61
SEC24C	chr10	75506518	75530829	3	6.27E-63	5.52E-61
AC022400	chr10	75532102	75532812	3	6.27E-63	5.52E-61
FUT11	chr10	75532998	75535437	3	6.27E-63	5.52E-61
CHCHD1	chr10	75541855	75543050	3	6.27E-63	5.52E-61
ZSWIM8	chr10	75545324	75561594	3	6.27E-63	5.52E-61
NDST2	chr10	75556440	75568147	3	6.27E-63	5.52E-61
CAMK2G	chr10	75574800	75634270	3	6.27E-63	5.52E-61
VCL	chr10	75757923	75877984	3	7.66E-16	3.75E-14
AP3M1	chr10	75883484	75898150	3	7.66E-16	3.75E-14
CACNA1C	chr12	2080170	2800337	3	3.32E-56	2.85E-54
FKBP4	chr12	2904251	2914427	3	3.32E-56	2.85E-54
ITFG2	chr12	2921824	2933463	3	3.32E-56	2.85E-54
NRIP2	chr12	2936294	2944208	3	3.32E-56	2.85E-54
AC005841	chr12	2958397	2966258	3	3.32E-56	2.85E-54
FOXM1	chr12	2967801	2983724	3	3.32E-56	2.85E-54
RHNO1	chr12	2994536	2997640	3	3.32E-56	2.85E-54
TULP3	chr12	3000071	3049868	3	3.32E-56	2.85E-54
TSPAN9	chr12	3310325	3392376	4.5	4.93E-12	2.02E-10
CLEC7A	chr12	10271037	10282700	3	3.39E-22	2.04E-20
OLR1	chr12	10312481	10324724	3	3.39E-22	2.04E-20
TMEM52B	chr12	10332060	10342805	3	3.39E-22	2.04E-20
GABARAPL1	chr12	10365793	10374403	3	3.39E-22	2.04E-20
KLRD1	chr12	10460572	10467912	3	3.39E-22	2.04E-20
KLRK1	chr12	10525637	10541495	3	3.39E-22	2.04E-20
KLRC4	chr12	10560173	10562160	3	3.39E-22	2.04E-20
NKG2	chr12	10565027	10579525	4	2.37E-206	2.63E-204
KLRC3	chr12	10571553	10573135	4	2.37E-206	2.63E-204
KLRC2	chr12	10583667	10594948	4	2.37E-206	2.63E-204
KLRC1	chr12	10599033	10603799	4	2.37E-206	2.63E-204
EIF2S3L	chr12	10658507	10675384	4	2.37E-206	2.63E-204
KLRAP1	chr12	10746380	10750765	4	2.37E-206	2.63E-204
MAGOHB	chr12	10758952	10766206	4	2.37E-206	2.63E-204
STYK1	chr12	10772688	10787333	4	2.37E-206	2.63E-204
YBX3	chr12	10853916	10875689	4	2.37E-206	2.63E-204
TAS2R7	chr12	10954265	10955228	4	2.37E-206	2.63E-204
TAS2R8	chr12	10958649	10959593	4	2.37E-206	2.63E-204
TAS2R9	chr12	10961660	10962636	4	2.37E-206	2.63E-204
TAS2R10	chr12	10977894	10978836	4	2.37E-206	2.63E-204
PRR4	chr12	10998407	11201863	4	2.37E-206	2.63E-204
TAS2R13	chr12	11060974	11061906	4	2.37E-206	2.63E-204
PRH2	chr12	11081851	11083676	4	2.37E-206	2.63E-204
TAS2R14	chr12	11090823	11091754	4	2.37E-206	2.63E-204
TAS2R50	chr12	11138584	11139432	4	2.37E-206	2.63E-204
TAS2R20	chr12	11149558	11150546	4	2.37E-206	2.63E-204
TAS2R19	chr12	11174268	11175230	4	2.37E-206	2.63E-204
TAS2R31	chr12	11183076	11183971	4	2.37E-206	2.63E-204
TAS2R46	chr12	11213932	11214909	4	2.37E-206	2.63E-204
TAS2R43	chr12	11243865	11244845	4	2.37E-206	2.63E-204
TAS2R30	chr12	11285839	11286859	4	2.37E-206	2.63E-204
TAS2R42	chr12	11338576	11339531	4	2.37E-206	2.63E-204
PRB3	chr12	11418779	11422657	4	2.37E-206	2.63E-204
PRB4	chr12	11460821	11463347	4	2.37E-206	2.63E-204
PRB1	chr12	11505993	11548488	4	2.37E-206	2.63E-204
PRB2	chr12	11545713	11546927	4	2.37E-206	2.63E-204
ETV6	chr12	11802947	12044646	4	2.37E-206	2.63E-204
BCL2L14	chr12	12230756	12291922	4	2.37E-206	2.63E-204
LRP6	chr12	12274117	12419696	4	2.37E-206	2.63E-204
MANSC1	chr12	12482936	12496241	4	2.37E-206	2.63E-204
LOH12CR2	chr12	12509639	12510017	4	2.37E-206	2.63E-204
LOH12CR1	chr12	12510354	12618679	4	2.37E-206	2.63E-204
DUSP16	chr12	12629717	12674109	4	2.37E-206	2.63E-204
CREBL2	chr12	12765069	12795070	4	2.37E-206	2.63E-204
GPR19	chr12	12814150	12815435	4	2.37E-206	2.63E-204
CDKN1B	chr12	12870816	12874176	4	2.37E-206	2.63E-204
APOLD1	chr12	12878820	12940634	4	2.37E-206	2.63E-204
DDX47	chr12	12966301	12982527	4	2.37E-206	2.63E-204
GPRC5A	chr12	13061132	13068874	4	2.37E-206	2.63E-204
GPRC5D	chr12	13093695	13103295	4	2.37E-206	2.63E-204
HEBP1	chr12	13128283	13153322	4	2.37E-206	2.63E-204
HTR7P1	chr12	13154043	13155183	4	2.37E-206	2.63E-204
KIAA1467	chr12	13197313	13294465	4	2.37E-206	2.63E-204
GSG1	chr12	13237762	13256533	4	2.37E-206	2.63E-204
EMP1	chr12	13364323	13369435	4	2.37E-206	2.63E-204
C12orf36	chr12	13526106	13529345	4	2.37E-206	2.63E-204
GRIN2B	chr12	13715719	14019205	4	2.37E-206	2.63E-204
PLBD1	chr12	14656715	14720656	3	1.31E-28	8.64E-27
GUCY2C	chr12	14766079	14849322	3	1.31E-28	8.64E-27
HIST4H4	chr12	14923605	14924029	3	1.31E-28	8.64E-27
H2AFJ	chr12	14927371	14928440	3	1.31E-28	8.64E-27
LINC00452	chr13	114618849	114624078	3	3.28E-24	2.03E-22
RASA3	chr13	114748751	114897999	3	3.28E-24	2.03E-22
CDC16	chr13	115000492	115037969	3	3.28E-24	2.03E-22
UPF3A	chr13	115047123	115070390	3	3.28E-24	2.03E-22
ANKRD26P1	chr16	46508168	46602905	3	1.70E-129	1.73E-127
SHCBP1	chr16	46615596	46655369	3	1.70E-129	1.73E-127
VPS35	chr16	46694317	46723116	3	1.70E-129	1.73E-127
ORC6	chr16	46723489	46731586	3	1.70E-129	1.73E-127
MYLK3	chr16	46741536	46782120	3	1.70E-129	1.73E-127
C16orf87	chr16	46836760	46865118	3	1.70E-129	1.73E-127
GPT2	chr16	46918564	46962913	3	1.70E-129	1.73E-127
DNAJA2	chr16	46990889	47007567	3	1.70E-129	1.73E-127
NETO2	chr16	47117116	47177628	3	1.70E-129	1.73E-127
ITFG1	chr16	47189549	47497957	3	1.70E-129	1.73E-127
PHKB	chr16	47495233	47733349	3	1.70E-129	1.73E-127
ABCC12	chr16	48117561	48180421	3	1.70E-129	1.73E-127
ABCC11	chr16	48201226	48265926	3	1.70E-129	1.73E-127
LONP2	chr16	48278213	48396417	3	1.70E-129	1.73E-127
SIAH1	chr16	48399220	48419207	3	1.70E-129	1.73E-127
N4BP1	chr16	48576840	48643868	3	1.70E-129	1.73E-127
CBLN1	chr16	49313311	49315395	3	1.70E-129	1.73E-127
C16orf78	chr16	49407846	49433159	3	1.70E-129	1.73E-127
