# Supplementary material for: Chronic Exposure to Chewing Tobacco Induces Metabolic Reprogramming and Cancer Stem Cell-Like Properties in Esophageal Epithelial Cells
Source: Cells. 2019 Aug 21;8(9):949. doi: 10.3390/cells8090949 (PMC6770059; doi:10.3390/cells8090949)
Supplement: Supplementary file 1 [file cells-08-00949-s001.zip › cells-550609-supplementary/Het1A-Tobacco_all files/Supp.Table.S2.txt]

Chromosome	Genomic position	Reference allele	Alternate allele	Mutation type	Gene symbol	Nucleotide change	Description	OncoMD	COSMIC	dbSNP	ExAC	1000G	SIFT	CONDEL	LRT	VEP	FATHMM	METASVM	METALR	PhastCons7way	DP in normal	Reference read in normal	Alternative read in normal	Alternate allele frequency in normal	DP in tumor	Reference read in tumor	Alternate read in tumor	Alternate allele frequency in tumor	Check
chr4	105412780	C	G	SILENT	CXXC4	c.180G>C	CXXC4:NM_025212:exon2:c.G180C:p.A60A	NA	NA	NA	NA	NA	NA	NA	NA	LOW	NA	NA	NA	NA	62	62	0	0	56	51	5	8.93	c.180G>C
chr4	105412786	T	C	SILENT	CXXC4	c.174A>G	CXXC4:NM_025212:exon2:c.A174G:p.P58P	NA	NA	NA	NA	NA	NA	NA	NA	LOW	NA	NA	NA	NA	57	57	0	0	59	54	5	8.47	c.174A>G
chr4	122853693	C	T	SILENT	TRPC3	c.720G>A	TRPC3:NM_003305:exon1:c.G501A:p.A167A,TRPC3:NM_001130698:exon2:c.G720A:p.A240A	chr4*122853693*122853693*G*T*1*1*Lung_cancer	chr4*122853693*122853693*COSM353253*C*A*1*lung*1	NA	NA	NA	NA	NA	NA	LOW	NA	NA	NA	NA	164	163	0	0	148	121	27	18.24	c.501G>A,c.720G>A
chr17	43174686	C	T	INTRONIC	NMT1	c.713+74C>T	NM_021079.3	NA	NA	NA	NA	NA	NA	NA	NA	MODIFIER	NA	NA	NA	NA	146	144	1	0.68	112	84	26	23.21	c.713+74C>T
chr17	45234707	T	A	MISSENSE	CDC27	c.519A>T	CDC27:NM_001293091:exon5:c.A336T:p.L112F,CDC27:NM_001114091:exon6:c.A519T:p.L173F,CDC27:NM_001256:exon6:c.A519T:p.L173F,CDC27:NM_001293089:exon6:c.A519T:p.L173F	chr17*45234707*45234707*T*A*2*2*Stomach_(gastric)_cancer	NA	rs75353677	0.463300700263244	NA	T	N	N	MODERATE	T	T	T	1.000000	49	39	0	0	40	31	4	10.00	c.519A>T
chr17	51063936	A	T	INTRONIC	C17orf112	c.130+50A>T	NM_001243552.1	NA	NA	NA	NA	NA	NA	NA	NA	MODIFIER	NA	NA	NA	NA	225	221	0	0	169	136	33	19.53	c.130+50A>T
chr17	26905545	C	A	MISSENSE-SS-PRX	SPAG5	c.3200G>T	SPAG5:NM_006461:exon21:c.G3200T:p.S1067I	NA	NA	NA	NA	NA	D	D	N	MODERATE	T	T	T	0.987000	139	139	0	0	105	80	25	23.81	c.3200G>T
chr17	43198633	G	A	SILENT	PLCD3	c.270C>T	NM_133373.3	NA	NA	rs754884681	3.3725675356649e-05	NA	NA	NA	NA	LOW	NA	NA	NA	0.994000	244	242	2	0.82	121	115	6	4.96	c.270C>T
chr17	58503570	C	A	MISSENSE	C17orf64	c.202C>A	C17orf64:NM_181707:exon3:c.C202A:p.L68M	NA	NA	NA	NA	NA	D	D	NA	MODERATE	NA	NA	NA	NA	98	98	0	0	59	47	12	20.34	c.202C>A
chr17	43332858	C	T	MISSENSE	SPATA32	c.691G>A	SPATA32:NM_152343:exon4:c.G691A:p.D231N	NA	NA	NA	NA	NA	T	N	N	MODERATE	T	T	T	0.105000	223	222	0	0	163	156	6	3.68	c.691G>A
chr17	34910578	C	T	INTRONIC	GGNBP2	c.94-83C>T	NM_024835.4	NA	NA	rs867890377	NA	NA	NA	NA	NA	MODIFIER	NA	NA	NA	NA	141	141	0	0	131	103	27	20.61	c.94-83C>T
chr17	8066212	G	A	5UTR	VAMP2	c.-15C>T	NM_014232.2	NA	NA	NA	NA	NA	NA	NA	NA	MODIFIER	NA	NA	NA	NA	38	38	0	0	39	35	4	10.26	c.-15C>T
chr17	5185720	C	T	5UTR	RABEP1	c.-62C>T	NM_004703.4	NA	NA	NA	NA	NA	NA	NA	NA	MODIFIER	NA	NA	NA	NA	58	58	0	0	37	29	8	21.62	c.-62C>T,c.-62C>T
chr17	72846759	G	A	MISSENSE	GRIN2C	c.1261C>T	GRIN2C:NM_000835:exon5:c.C1261T:p.P421S,GRIN2C:NM_001278553:exon5:c.C1261T:p.P421S	NA	NA	rs755801106	1.66311868014902e-05	NA	T	N	D	MODERATE	T	T	T	0.991000	181	179	0	0	121	89	31	25.62	c.1261C>T,c.1261C>T
chr17	43198591	T	A	SILENT	PLCD3	c.312A>T	NM_133373.3	NA	NA	NA	NA	NA	NA	NA	NA	LOW	NA	NA	NA	NA	260	258	0	0	141	134	7	4.96	c.312A>T
chr17	48474583	C	G	SILENT	LRRC59	c.96G>C	LRRC59:NM_018509:exon1:c.G96C:p.V32V	NA	NA	NA	NA	NA	NA	NA	NA	LOW	NA	NA	NA	NA	222	220	0	0	140	133	6	4.29	c.96G>C
chr17	18576386	A	G	INTRONIC	ZNF286B	c.127-18T>C	NM_001145045.1	NA	NA	NA	NA	NA	NA	NA	NA	MODIFIER	NA	NA	NA	NA	26	26	0	0	13	9	4	30.77	c.127-18T>C
chr17	48784956	T	C	SILENT	ANKRD40	c.60A>G	ANKRD40:NM_052855:exon1:c.A60G:p.L20L	NA	NA	NA	NA	NA	NA	NA	NA	LOW	NA	NA	NA	0.998000	395	391	0	0	243	232	9	3.70	c.60A>G
chr17	38859414	T	A	NONSENSE	KRT24	c.532A>T	KRT24:NM_019016:exon1:c.A532T:p.K178X	NA	NA	NA	NA	NA	NA	NA	NA	HIGH	NA	NA	NA	NA	156	154	1	0.64	115	86	28	24.35	c.532A>T
chr6	127796984	A	G	SILENT	SOGA3	c.2187T>C	SOGA3:NM_001012279:exon6:c.T2187C:p.L729L	NA	NA	NA	NA	NA	NA	NA	NA	LOW	NA	NA	NA	NA	211	207	3	1.42	139	130	8	5.76	c.2187T>C
chr6	138619742	G	A	INTRONIC-SS-ACR	KIAA1244	c.3649-1G>A	NM_020340.4	NA	NA	NA	NA	NA	NA	NA	NA	HIGH	NA	NA	NA	NA	100	99	0	0	119	103	15	12.61	c.3649-1G>A
chr6	99283226	T	C	SILENT	POU3F2	c.477T>C	POU3F2:NM_005604:exon1:c.T477C:p.A159A	NA	NA	NA	NA	NA	NA	NA	NA	LOW	NA	NA	NA	NA	54	54	0	0	41	35	5	12.20	c.477T>C
chr6	39507857	G	A	NONSENSE	KIF6	c.1567C>T	KIF6:NM_001289020:exon13:c.C1567T:p.R523X,KIF6:NM_145027:exon13:c.C1567T:p.R523X	chr6*39507857*39507857*G*A*3*3*Brain_cancer|chr6*39507857*39507857*C*T*1*1*Colon_cancer	chr6*39507857*39507857*COSM282259*G*A*5*pancreas,large_intestine,endometrium*1,3,1|chr6*39507857*39507857*COSM282258*G*A*5*pancreas,large_intestine,endometrium*1,3,1	rs145150015	0.000131841328960596	NA	NA	NA	NA	HIGH	NA	NA	NA	NA	114	114	0	0	87	82	5	5.75	c.1567C>T
chr6	52441612	G	A	SILENT	TRAM2	c.102C>T	TRAM2:NM_012288:exon1:c.C102T:p.L34L	NA	NA	NA	NA	NA	NA	NA	NA	LOW	NA	NA	NA	NA	144	144	0	0	151	145	6	3.97	c.102C>T
chr6	89827595	G	A	SILENT	SRSF12	c.12C>T	SRSF12:NM_080743:exon1:c.C12T:p.Y4Y	NA	NA	NA	NA	NA	NA	NA	NA	LOW	NA	NA	NA	0.998000	142	141	1	0.70	102	95	7	6.86	c.12C>T
chr6	46554902	C	T	MISSENSE-SS-PRX	CYP39A1	c.1162G>A	CYP39A1:NM_001278739:exon9:c.G646A:p.E216K,CYP39A1:NM_001278738:exon10:c.G1102A:p.E368K,CYP39A1:NM_016593:exon10:c.G1162A:p.E388K	NA	NA	rs759543618	5.82859274456775e-05	NA	D	D	D	MODERATE	D	D	D	1.000000	74	74	0	0	68	54	14	20.59	c.1162G>A
chr6	170639522	A	T	INTRONIC	FAM120B	c.-89-15A>T	NM_001286381.1	NA	NA	NA	NA	NA	NA	NA	NA	MODIFIER	NA	NA	NA	NA	229	227	0	0	207	177	29	14.01	c.1916-15A>T,c.-89-15A>T
chr6	33165573	A	G	SILENT	RXRB	c.786T>C	RXRB:NM_001291989:exon3:c.T216C:p.Y72Y,RXRB:NM_001270401:exon4:c.T786C:p.Y262Y,RXRB:NM_021976:exon4:c.T786C:p.Y262Y	NA	NA	NA	NA	NA	NA	NA	NA	LOW	NA	NA	NA	0.998000	210	208	2	0.95	158	152	6	3.80	c.786T>C
chr6	169648977	G	T	SILENT	THBS2	c.144C>A	THBS2:NM_003247:exon4:c.C144A:p.P48P	NA	NA	NA	NA	NA	NA	NA	NA	LOW	NA	NA	NA	NA	440	439	0	0	322	310	10	3.11	c.144C>A
chr6	149772551	T	C	SILENT	ZC3H12D	c.852A>G	ZC3H12D:NM_207360:exon6:c.A852G:p.Q284Q	NA	NA	NA	NA	NA	NA	NA	NA	LOW	NA	NA	NA	0.507000	230	228	2	0.87	183	175	8	4.37	c.852A>G
chr6	32497931	G	A	MISSENSE	HLA-DRB5	c.71C>T	HLA-DRB5:NM_002125:exon1:c.C71T:p.S24F	chr6*32497931*32497931*C*T*1*1*Melanoma	NA	rs147565130	0.0636685343556473	NA	T	N	NA	MODERATE	NA	NA	NA	NA	167	167	0	0	107	99	8	7.48	c.71C>T
chr6	71243447	G	A	INTRONIC	FAM135A	c.3868-13G>A	NM_001162529.1,NM_001105531.2	NA	NA	rs374213190	NA	NA	NA	NA	NA	MODIFIER	NA	NA	NA	NA	24	24	0	0	38	27	11	28.95	c.3229-13G>A,c.3868-13G>A
chr6	52546737	A	T	INTRONIC	TMEM14A	c.172+25A>T	NM_014051.3	NA	NA	NA	NA	NA	NA	NA	NA	MODIFIER	NA	NA	NA	NA	107	106	1	0.93	88	60	27	30.68	c.172+25A>T
chr6	26156834	C	T	SILENT	HIST1H1E	c.216C>T	HIST1H1E:NM_005321:exon1:c.C216T:p.D72D	chr6*26156832*26156834*GAC*del*1*1*Leukemia|chr6*26156832*26156837*GACGTG*del*1*1*Lymphoma	chr6*26156831*26156837*COSM1292259*TGACGTG*T*1*haematopoietic_and_lymphoid_tissue*1	rs138391335	0.00011578668783909	0.000798722	NA	NA	NA	LOW	NA	NA	NA	0.999000	146	144	1	0.68	151	140	6	3.97	c.216C>T
chr6	99283202	G	A	SILENT	POU3F2	c.453G>A	POU3F2:NM_005604:exon1:c.G453A:p.P151P	NA	NA	NA	NA	NA	NA	NA	NA	LOW	NA	NA	NA	NA	60	60	0	0	42	36	5	11.90	c.453G>A
chr6	33283712	G	T	MISSENSE	ZBTB22	c.982C>A	ZBTB22:NM_001145338:exon2:c.C982A:p.L328M,ZBTB22:NM_005453:exon2:c.C982A:p.L328M	chr6*33283712*33283712*G*C*1*1*Head_and_neck_cancer	NA	NA	NA	NA	D	D	NA	MODERATE	NA	NA	NA	NA	255	255	0	0	197	154	43	21.83	c.982C>A,c.982C>A
chr6	32548121	C	T	INTRONIC	HLA-DRB1	c.764-74G>A	NM_002124.3	NA	NA	rs36048298	NA	NA	NA	NA	NA	MODIFIER	NA	NA	NA	NA	27	25	0	0	36	29	7	19.44	c.764-74G>A
chr6	132891859	G	T	SILENT	TAAR6	c.399G>T	TAAR6:NM_175067:exon1:c.G399T:p.A133A	chr6*132891859*132891859*G*T*1*1*Lung_cancer	NA	NA	NA	NA	NA	NA	NA	LOW	NA	NA	NA	NA	325	322	2	0.62	266	253	9	3.38	c.399G>T
chr6	149772557	G	C	MISSENSE	ZC3H12D	c.846C>G	ZC3H12D:NM_207360:exon6:c.C846G:p.H282Q	NA	NA	NA	NA	NA	T	N	N	MODERATE	T	T	T	0.360000	243	241	2	0.82	192	185	7	3.65	c.846C>G
chr6	39159484	C	G	MISSENSE	KCNK5	c.682G>C	KCNK5:NM_003740:exon5:c.G682C:p.E228Q	chr6*39159484*39159484*C*G*1*1*Head_and_neck_cancer	NA	NA	NA	NA	T	D	D	MODERATE	T	T	T	0.999000	67	66	1	1.49	77	57	20	25.97	c.682G>C
chr6	32497896	A	G	INTRONIC-SS-DNR-PRX	HLA-DRB5	c.100+6T>C	NM_002125.3	chr6*32497896*32497896*T*C*2*1*Leukemia|chr6*32497896*32497896*T*A*1*1*Leukemia	NA	rs76562035	0.20121607827954	NA	NA	NA	NA	LOW	NA	NA	NA	NA	183	139	0	0	124	84	11	8.87	c.100+6T>C
chr12	71960716	G	A	INTRONIC	LGR5	c.1070+24G>A	NM_001277226.1,NM_003667.3,NM_001277227.1	NA	NA	NA	NA	NA	NA	NA	NA	MODIFIER	NA	NA	NA	NA	106	105	1	0.94	129	120	9	6.98	c.1070+24G>A
chr12	51773480	C	A	MISSENSE	GALNT6	c.86G>T	GALNT6:NM_007210:exon3:c.G86T:p.R29M	NA	NA	NA	NA	NA	D_lc	D	NA	MODERATE	NA	NA	NA	NA	54	53	0	0	58	49	9	15.52	c.86G>T
chr12	56429073	A	G	SILENT	IKZF4	c.1716A>G	IKZF4:NM_022465:exon8:c.A1716G:p.E572E	NA	NA	rs779818769	8.35994582755104e-06	NA	NA	NA	NA	LOW	NA	NA	NA	0.997000	139	136	1	0.72	119	112	7	5.88	c.1716A>G
chr12	71960719	G	A	INTRONIC	LGR5	c.1070+27G>A	NM_001277226.1,NM_003667.3,NM_001277227.1	NA	NA	NA	NA	NA	NA	NA	NA	MODIFIER	NA	NA	NA	NA	102	102	0	0	125	118	7	5.60	c.1070+27G>A
chr12	31241956	C	T	INTRONIC	DDX11	c.685-22C>T	NM_030653.3,NM_152438.1	NA	NA	rs77175335	0.00148824538391686	NA	NA	NA	NA	MODIFIER	NA	NA	NA	NA	184	183	1	0.54	111	104	7	6.31	c.685-22C>T,c.685-22C>T,c.607-22C>T,c.685-22C>T
chr12	71960660	C	T	SILENT	LGR5	c.1038C>T	LGR5:NM_001277226:exon10:c.C966T:p.T322T,LGR5:NM_001277227:exon10:c.C822T:p.T274T,LGR5:NM_003667:exon11:c.C1038T:p.T346T	NA	NA	rs560308801	0.000535817327508037	0.000998403	NA	NA	NA	LOW	NA	NA	NA	NA	138	138	0	0	154	146	7	4.55	c.1038C>T
chr12	49959970	C	G	INTRONIC	MCRS1	c.-424-520G>C	MCRS1:NM_001012300:exon2:c.G78C:p.L26L,MCRS1:NM_006337:exon3:c.G39C:p.L13L	NA	NA	NA	NA	NA	NA	NA	NA	MODIFIER	NA	NA	NA	NA	96	95	0	0	62	56	6	9.68	c.-424-520G>C
chr12	49959970	C	G	SILENT	MCRS1	c.39G>C	MCRS1:NM_001012300:exon2:c.G78C:p.L26L,MCRS1:NM_006337:exon3:c.G39C:p.L13L	NA	NA	NA	NA	NA	NA	NA	NA	LOW	NA	NA	NA	NA	96	95	0	0	62	56	6	9.68	c.78G>C,c.39G>C
chr12	12333970	T	C	INTRONIC-SS-DNR-PRX	LRP6	c.1373+7A>G	NM_002336.2	NA	NA	NA	NA	NA	NA	NA	NA	LOW	NA	NA	NA	NA	100	100	0	0	160	134	25	15.62	c.1373+7A>G
chr12	71960667	A	G	MISSENSE	LGR5	c.1045A>G	LGR5:NM_001277226:exon10:c.A973G:p.N325D,LGR5:NM_001277227:exon10:c.A829G:p.N277D,LGR5:NM_003667:exon11:c.A1045G:p.N349D	NA	NA	NA	2.47312537096881e-05	NA	T	N	N	MODERATE	T	T	T	0.990000	135	135	0	0	152	143	7	4.61	c.1045A>G
chr12	22059137	A	T	MISSENSE	ABCC9	c.1541T>A	ABCC9:NM_005691:exon10:c.T1541A:p.F514Y,ABCC9:NM_020297:exon10:c.T1541A:p.F514Y	NA	NA	NA	NA	NA	D	D	D	MODERATE	D	D	D	0.998000	55	55	0	0	83	78	5	6.02	c.1541T>A,c.1541T>A
chr12	57619314	T	C	SILENT	NXPH4	c.711T>C	NXPH4:NM_007224:exon2:c.T711C:p.Y237Y	NA	NA	NA	NA	NA	NA	NA	NA	LOW	NA	NA	NA	0.999000	200	199	0	0	193	184	8	4.15	c.711T>C
chr12	71960666	C	T	SILENT	LGR5	c.1044C>T	LGR5:NM_001277226:exon10:c.C972T:p.C324C,LGR5:NM_001277227:exon10:c.C828T:p.C276C,LGR5:NM_003667:exon11:c.C1044T:p.C348C	NA	NA	NA	NA	NA	NA	NA	NA	LOW	NA	NA	NA	0.991000	136	136	0	0	148	139	7	4.73	c.1044C>T
chr12	110475291	G	T	NONSENSE	ANKRD13A	c.1705G>T	ANKRD13A:NM_033121:exon15:c.G1705T:p.E569X	NA	NA	NA	NA	NA	NA	NA	NA	HIGH	NA	NA	NA	0.988000	47	47	0	0	34	26	8	23.53	c.1705G>T
chr12	65563558	A	C	MISSENSE	LEMD3	c.182A>C	LEMD3:NM_001167614:exon1:c.A182C:p.N61T,LEMD3:NM_014319:exon1:c.A182C:p.N61T	NA	NA	NA	NA	NA	T	N	N	MODERATE	T	T	T	0.994000	56	56	0	0	77	72	5	6.49	c.182A>C
chr12	49959961	T	C	INTRONIC	MCRS1	c.-424-511A>G	MCRS1:NM_001012300:exon2:c.A87G:p.S29S,MCRS1:NM_006337:exon3:c.A48G:p.S16S	NA	NA	NA	NA	NA	NA	NA	NA	MODIFIER	NA	NA	NA	NA	90	89	0	0	67	61	6	8.96	c.-424-511A>G
chr12	49959961	T	C	SILENT	MCRS1	c.48A>G	MCRS1:NM_001012300:exon2:c.A87G:p.S29S,MCRS1:NM_006337:exon3:c.A48G:p.S16S	NA	NA	NA	NA	NA	NA	NA	NA	LOW	NA	NA	NA	NA	90	89	0	0	67	61	6	8.96	c.87A>G,c.48A>G
chr12	57619344	A	C	SILENT	NXPH4	c.741A>C	NXPH4:NM_007224:exon2:c.A741C:p.R247R	NA	NA	NA	NA	NA	NA	NA	NA	LOW	NA	NA	NA	NA	221	219	0	0	190	179	9	4.74	c.741A>C
chr12	81762514	A	C	MISSENSE	PPFIA2	c.1472T>G	PPFIA2:NM_001220479:exon3:c.T173G:p.L58R,PPFIA2:NM_001220478:exon9:c.T1175G:p.L392R,PPFIA2:NM_001220477:exon10:c.T1250G:p.L417R,PPFIA2:NM_001282536:exon10:c.T1013G:p.L338R,PPFIA2:NM_001220474:exon11:c.T1418G:p.L473R,PPFIA2:NM_001220473:exon12:c.T1472G:p.L491R,PPFIA2:NM_001220475:exon12:c.T1472G:p.L491R,PPFIA2:NM_001220476:exon12:c.T1472G:p.L491R,PPFIA2:NM_003625:exon13:c.T1472G:p.L491R	NA	NA	NA	NA	NA	D	D	D	MODERATE	T	D	D	0.972000	37	37	0	0	77	63	14	18.18	c.1250T>G,c.173T>G,c.1175T>G,c.1418T>G,c.1472T>G,c.1472T>G,c.1472T>G
chr12	81762514	A	C	5UTR	PPFIA2	c.-811T>G	PPFIA2:NM_001220479:exon3:c.T173G:p.L58R,PPFIA2:NM_001220478:exon9:c.T1175G:p.L392R,PPFIA2:NM_001220477:exon10:c.T1250G:p.L417R,PPFIA2:NM_001282536:exon10:c.T1013G:p.L338R,PPFIA2:NM_001220474:exon11:c.T1418G:p.L473R,PPFIA2:NM_001220473:exon12:c.T1472G:p.L491R,PPFIA2:NM_001220475:exon12:c.T1472G:p.L491R,PPFIA2:NM_001220476:exon12:c.T1472G:p.L491R,PPFIA2:NM_003625:exon13:c.T1472G:p.L491R	NA	NA	NA	NA	NA	NA	NA	NA	MODIFIER	NA	NA	NA	NA	37	37	0	0	77	63	14	18.18	c.-811T>G
chr12	57619323	A	G	SILENT	NXPH4	c.720A>G	NXPH4:NM_007224:exon2:c.A720G:p.T240T	NA	NA	NA	NA	NA	NA	NA	NA	LOW	NA	NA	NA	NA	211	210	0	0	191	180	9	4.71	c.720A>G
chr12	123645871	G	A	MISSENSE	MPHOSPH9	c.3193C>T	MPHOSPH9:NM_022782:exon22:c.C3193T:p.P1065S	NA	NA	NA	NA	NA	T	N	N	MODERATE	.	T	T	0.253000	191	191	0	0	196	158	37	18.88	c.3193C>T
chr12	49959910	T	C	INTRONIC	MCRS1	c.-424-460A>G	MCRS1:NM_001012300:exon2:c.A138G:p.R46R,MCRS1:NM_006337:exon3:c.A99G:p.R33R	NA	NA	NA	NA	NA	NA	NA	NA	MODIFIER	NA	NA	NA	NA	84	83	0	0	72	65	6	8.33	c.-424-460A>G
chr12	49959910	T	C	SILENT	MCRS1	c.99A>G	MCRS1:NM_001012300:exon2:c.A138G:p.R46R,MCRS1:NM_006337:exon3:c.A99G:p.R33R	NA	NA	NA	NA	NA	NA	NA	NA	LOW	NA	NA	NA	NA	84	83	0	0	72	65	6	8.33	c.138A>G,c.99A>G
chr12	76816325	A	G	INTRONIC	OSBPL8	c.92-11911T>C	NM_001003712.1	NA	NA	NA	NA	NA	NA	NA	NA	MODIFIER	NA	NA	NA	NA	69	69	0	0	70	53	17	24.29	c.218-11911T>C,c.92-11911T>C
chr2	205551040	C	T	INTRONIC	PARD3B	c.222+35C>T	NM_205863.3,NM_057177.6,NM_152526.5	NA	NA	NA	NA	NA	NA	NA	NA	MODIFIER	NA	NA	NA	NA	78	78	0	0	83	69	14	16.87	c.222+35C>T
chr2	155555323	T	C	SILENT	KCNJ3	c.36T>C	KCNJ3:NM_001260508:exon1:c.T36C:p.Y12Y,KCNJ3:NM_001260509:exon1:c.T36C:p.Y12Y,KCNJ3:NM_001260510:exon1:c.T36C:p.Y12Y,KCNJ3:NM_002239:exon1:c.T36C:p.Y12Y	NA	NA	NA	NA	NA	NA	NA	NA	LOW	NA	NA	NA	0.998000	111	111	0	0	72	67	5	6.94	c.36T>C,c.36T>C
chr2	97403702	G	A	MISSENSE	LMAN2L	c.290C>T	LMAN2L:NM_001142292:exon2:c.C290T:p.A97V,LMAN2L:NM_030805:exon2:c.C290T:p.A97V	NA	NA	NA	NA	NA	D	D	D	MODERATE	T	T	T	0.999000	138	138	0	0	142	104	38	26.76	c.290C>T,c.290C>T
chr2	14774361	T	C	SILENT	FAM84A	c.258T>C	FAM84A:NM_145175:exon2:c.T258C:p.F86F	chr2*14774361*14774361*T*C*1*1*Breast_cancer	chr2*14774361*14774361*COSM1481990*T*C*1*breast*1	rs370916643	2.80651860721837e-05	NA	NA	NA	NA	LOW	NA	NA	NA	0.997000	56	56	0	0	48	44	4	8.33	c.258T>C
chr2	220283664	G	C	SILENT	DES	c.480G>C	DES:NM_001927:exon1:c.G480C:p.R160R	NA	NA	NA	NA	NA	NA	NA	NA	LOW	NA	NA	NA	NA	88	88	0	0	75	68	7	9.33	c.480G>C
chr2	220432184	T	A	MISSENSE	OBSL1	c.1648A>T	OBSL1:NM_001173408:exon4:c.A1648T:p.I550F,OBSL1:NM_001173431:exon4:c.A1648T:p.I550F,OBSL1:NM_015311:exon4:c.A1648T:p.I550F	NA	NA	NA	NA	NA	T	N	NA	MODERATE	NA	NA	NA	NA	110	108	0	0	83	59	24	28.92	c.1648A>T,c.1648A>T,c.1648A>T
chr2	135676496	C	T	SILENT	CCNT2	c.72C>T	CCNT2:NM_001241:exon1:c.C72T:p.R24R,CCNT2:NM_058241:exon1:c.C72T:p.R24R	NA	NA	NA	NA	NA	NA	NA	NA	LOW	NA	NA	NA	NA	187	186	1	0.53	172	165	7	4.07	c.72C>T
chr2	220283644	C	A	MISSENSE	DES	c.460C>A	DES:NM_001927:exon1:c.C460A:p.L154I	NA	NA	rs753904474	0	NA	T	N	N	MODERATE	D	T	T	0.996000	101	100	0	0	79	73	6	7.59	c.460C>A
chr2	68882298	G	C	MISSENSE	PROKR1	c.772G>C	PROKR1:NM_138964:exon2:c.G772C:p.E258Q	NA	NA	NA	NA	NA	D	D	NA	MODERATE	NA	NA	NA	0.998000	332	331	1	0.30	241	217	23	9.54	c.772G>C
chr2	220283634	A	C	SILENT	DES	c.450A>C	DES:NM_001927:exon1:c.A450C:p.R150R	NA	NA	NA	NA	NA	NA	NA	NA	LOW	NA	NA	NA	NA	106	105	0	0	83	76	6	7.23	c.450A>C
chr2	207516534	A	C	3UTR	DYTN	c.*8T>G	NM_001093730.1	NA	NA	NA	NA	NA	NA	NA	NA	MODIFIER	NA	NA	NA	NA	45	45	0	0	61	48	13	21.31	c.*8T>G
chr2	220283622	C	G	SILENT	DES	c.438C>G	DES:NM_001927:exon1:c.C438G:p.R146R	NA	NA	rs569103926	0.00053248136315229	NA	NA	NA	NA	LOW	NA	NA	NA	NA	103	103	0	0	86	80	6	6.98	c.438C>G
chr2	98795818	G	T	INTRONIC	VWA3B	c.1115-1661G>T	NM_144992.4	NA	NA	NA	NA	NA	NA	NA	NA	MODIFIER	NA	NA	NA	NA	116	115	1	0.86	146	139	6	4.11	c.1115-1661G>T
chr2	69555385	C	T	INTRONIC	GFPT1	c.1893+18G>A	NM_001244710.1	NA	NA	NA	NA	NA	NA	NA	NA	MODIFIER	NA	NA	NA	NA	77	75	1	1.30	67	47	20	29.85	c.1839+18G>A,c.1893+18G>A
chr5	5423079	G	C	SILENT	KIAA0947	c.51G>C	ICE1:NM_015325:exon1:c.G51C:p.L17L	NA	NA	NA	NA	NA	NA	NA	NA	LOW	NA	NA	NA	NA	23	23	0	0	28	23	4	14.29	c.51G>C
chr5	172197827	A	C	SILENT	DUSP1	c.129T>G	DUSP1:NM_004417:exon1:c.T129G:p.S43S	NA	NA	NA	NA	NA	NA	NA	NA	LOW	NA	NA	NA	NA	305	303	1	0.33	251	240	9	3.59	c.129T>G
chr5	79855302	G	A	SILENT	ANKRD34B	c.537C>T	ANKRD34B:NM_001004441:exon5:c.C537T:p.S179S	NA	NA	NA	NA	NA	NA	NA	NA	LOW	NA	NA	NA	NA	148	147	0	0	133	120	13	9.77	c.537C>T
chr5	172197797	C	A	SILENT	DUSP1	c.159G>T	DUSP1:NM_004417:exon1:c.G159T:p.R53R	NA	NA	NA	NA	NA	NA	NA	NA	LOW	NA	NA	NA	NA	283	281	1	0.35	241	233	8	3.32	c.159G>T
chr5	36182007	T	C	INTRONIC	SKP2	c.1062-1935T>C	SKP2:NM_001243120:exon8:c.T507C:p.L169L,SKP2:NM_005983:exon10:c.T1149C:p.L383L	NA	NA	rs754214262	2.471251112063e-05	NA	NA	NA	NA	MODIFIER	NA	NA	NA	NA	41	41	0	0	69	63	5	7.25	c.1062-1935T>C
chr5	36182007	T	C	SILENT	SKP2	c.507T>C	SKP2:NM_001243120:exon8:c.T507C:p.L169L,SKP2:NM_005983:exon10:c.T1149C:p.L383L	NA	NA	rs754214262	2.471251112063e-05	NA	NA	NA	NA	LOW	NA	NA	NA	NA	41	41	0	0	69	63	5	7.25	c.1149T>C,c.507T>C
chr5	60628426	A	C	SILENT	ZSWIM6	c.327A>C	ZSWIM6:NM_020928:exon1:c.A327C:p.I109I	NA	NA	NA	NA	NA	NA	NA	NA	LOW	NA	NA	NA	NA	116	116	0	0	88	83	5	5.68	c.327A>C
chr5	172197794	G	C	SILENT	DUSP1	c.162C>G	DUSP1:NM_004417:exon1:c.C162G:p.R54R	NA	NA	NA	NA	NA	NA	NA	NA	LOW	NA	NA	NA	NA	281	279	1	0.36	237	229	8	3.38	c.162C>G
chr5	60628432	T	C	SILENT	ZSWIM6	c.333T>C	ZSWIM6:NM_020928:exon1:c.T333C:p.Y111Y	NA	NA	NA	NA	NA	NA	NA	NA	LOW	NA	NA	NA	NA	111	111	0	0	90	85	5	5.56	c.333T>C
chr5	172197773	G	A	SILENT	DUSP1	c.183C>T	DUSP1:NM_004417:exon1:c.C183T:p.G61G	NA	NA	NA	NA	NA	NA	NA	NA	LOW	NA	NA	NA	NA	246	244	1	0.41	215	208	7	3.26	c.183C>T
chr5	137780462	C	A	MISSENSE	REEP2	c.323C>A	REEP2:NM_001271803:exon5:c.C323A:p.T108K,REEP2:NM_016606:exon5:c.C323A:p.T108K	chr5*137780462*137780462*C*T*1*1*Lung_cancer	chr5*137780462*137780462*COSM735543*C*T*1*lung*1	rs772650431	8.48493076296497e-06	NA	D	N	D	MODERATE	D	T	T	0.991000	296	295	0	0	296	272	21	7.09	c.323C>A
chr5	145379639	T	C	SILENT	SH3RF2	c.397T>C	SH3RF2:NM_152550:exon3:c.T397C:p.L133L	NA	NA	NA	NA	NA	NA	NA	NA	LOW	NA	NA	NA	0.999000	58	58	0	0	73	67	6	8.22	c.397T>C
chr5	76926412	G	A	NONSENSE	OTP	c.655C>T	OTP:NM_032109:exon3:c.C655T:p.Q219X	NA	NA	NA	NA	NA	NA	NA	NA	HIGH	NA	NA	NA	0.993000	113	113	0	0	75	66	9	12.00	c.655C>T
chr5	37364435	G	A	MISSENSE	NUP155	c.209C>T	NUP155:NM_001278312:exon2:c.C209T:p.P70L,NUP155:NM_004298:exon2:c.C32T:p.P11L,NUP155:NM_153485:exon2:c.C209T:p.P70L	NA	NA	rs146033178	8.26227774472867e-06	0.000199681	D	N	D	MODERATE	T	T	T	0.999000	67	67	0	0	87	81	6	6.90	c.209C>T,c.32C>T,c.209C>T
chr1	120166114	C	T	SILENT	ZNF697	c.852G>A	ZNF697:NM_001080470:exon3:c.G852A:p.T284T	NA	NA	NA	NA	NA	NA	NA	NA	LOW	NA	NA	NA	NA	177	175	0	0	116	109	6	5.17	c.852G>A
chr1	234613977	C	A	SILENT	TARBP1	c.873G>T	TARBP1:NM_005646:exon1:c.G873T:p.A291A	NA	NA	rs539048963	2.00208216545207e-05	0.000199681	NA	NA	NA	LOW	NA	NA	NA	NA	73	73	0	0	59	55	4	6.78	c.873G>T
chr1	74664027	G	A	MISSENSE	TNNI3K	c.65G>A	FPGT-TNNI3K:NM_001112808:exon1:c.G104A:p.R35K,FPGT-TNNI3K:NM_001199327:exon1:c.G104A:p.R35K,FPGT:NM_001199328:exon1:c.G104A:p.R35K,FPGT:NM_001199329:exon1:c.G104A:p.R35K,FPGT:NM_003838:exon1:c.G104A:p.R35K	NA	NA	NA	NA	NA	T_lc	N	NA	MODERATE	NA	NA	NA	0.795000	97	96	1	1.03	77	64	13	16.88	c.104G>A,c.65G>A,c.65G>A
chr1	205495255	A	G	SILENT	CDK18	c.519A>G	CDK18:NM_002596:exon6:c.A519G:p.K173K,CDK18:NM_212502:exon6:c.A519G:p.K173K,CDK18:NM_212503:exon6:c.A609G:p.K203K	NA	NA	NA	NA	NA	NA	NA	NA	LOW	NA	NA	NA	0.999000	103	103	0	0	114	108	6	5.26	c.519A>G
chr1	207106465	C	T	SILENT	PIGR	c.1752G>A	PIGR:NM_002644:exon7:c.G1752A:p.E584E	NA	NA	NA	NA	NA	NA	NA	NA	LOW	NA	NA	NA	0.004000	98	98	0	0	103	77	26	25.24	c.1752G>A
chr1	203033063	C	T	SILENT	PPFIA4	c.1464C>T	PPFIA4:NM_015053:exon12:c.C1464T:p.A488A,PPFIA4:NM_001304332:exon24:c.C2955T:p.A985A,PPFIA4:NM_001304331:exon25:c.C2982T:p.A994A	NA	NA	NA	NA	NA	NA	NA	NA	LOW	NA	NA	NA	NA	51	51	0	0	50	46	4	8.00	c.1464C>T
chr1	16260251	G	A	MISSENSE	SPEN	c.7516G>A	SPEN:NM_015001:exon11:c.G7516A:p.E2506K	NA	NA	NA	NA	NA	NA	NA	NA	MODERATE	NA	NA	NA	NA	364	362	1	0.27	262	246	14	5.34	c.7516G>A
chr1	205495234	G	A	SILENT	CDK18	c.498G>A	CDK18:NM_002596:exon6:c.G498A:p.T166T,CDK18:NM_212502:exon6:c.G498A:p.T166T,CDK18:NM_212503:exon6:c.G588A:p.T196T	NA	NA	rs573405544	0.000315335832661785	0.000399361	NA	NA	NA	LOW	NA	NA	NA	NA	98	98	0	0	99	93	6	6.06	c.498G>A
chr1	152944569	C	T	MISSENSE	SPRR4	c.203C>T	SPRR4:NM_173080:exon2:c.C203T:p.P68L	NA	NA	NA	NA	NA	D_lc	NA	N	MODERATE	T	T	T	0.544000	123	122	1	0.81	118	110	7	5.93	c.203C>T
chr1	90399550	A	G	MISSENSE	LRRC8D	c.923A>G	LRRC8D:NM_001134479:exon3:c.A923G:p.Y308C,LRRC8D:NM_018103:exon3:c.A923G:p.Y308C	NA	NA	NA	NA	NA	D	D	D	MODERATE	T	T	T	0.990000	196	195	0	0	191	138	53	27.75	c.923A>G,c.923A>G
chr1	197390330	C	A	MISSENSE	CRB1	c.1372C>A	CRB1:NM_001193640:exon4:c.C1036A:p.P346T,CRB1:NM_001257966:exon6:c.C1372A:p.P458T,CRB1:NM_201253:exon6:c.C1372A:p.P458T,CRB1:NM_001257965:exon8:c.C1165A:p.P389T	NA	NA	NA	NA	NA	D	D	NA	MODERATE	NA	NA	NA	NA	135	133	0	0	114	104	7	6.14	c.1372C>A,c.1036C>A,c.1165C>A,c.1372C>A
chr1	47689642	G	A	INTRONIC	TAL1	c.541+34C>T	NM_001287347.1	NA	NA	rs778864440	8.26255081468751e-06	NA	NA	NA	NA	MODIFIER	NA	NA	NA	NA	85	84	1	1.18	98	68	29	29.59	c.541+34C>T,c.541+34C>T
chr1	158735837	C	A	SILENT	OR6N1	c.636G>T	OR6N1:NM_001005185:exon1:c.G636T:p.L212L	NA	NA	NA	NA	NA	NA	NA	NA	LOW	NA	NA	NA	NA	67	67	0	0	74	57	16	21.62	c.636G>T
chr1	78478844	C	T	SILENT	DNAJB4	c.321C>T	DNAJB4:NM_007034:exon2:c.C321T:p.P107P	NA	NA	NA	NA	NA	NA	NA	NA	LOW	NA	NA	NA	NA	217	216	0	0	215	160	55	25.58	c.321C>T
chr1	114523100	G	A	SILENT	OLFML3	c.261G>A	OLFML3:NM_001286353:exon2:c.G78A:p.V26V,OLFML3:NM_020190:exon2:c.G261A:p.V87V,OLFML3:NM_001286352:exon3:c.G201A:p.V67V	NA	NA	NA	NA	NA	NA	NA	NA	LOW	NA	NA	NA	NA	197	196	1	0.51	167	161	6	3.59	c.201G>A,c.261G>A
chr1	205495216	A	G	SILENT	CDK18	c.480A>G	CDK18:NM_002596:exon6:c.A480G:p.K160K,CDK18:NM_212502:exon6:c.A480G:p.K160K,CDK18:NM_212503:exon6:c.A570G:p.K190K	NA	NA	NA	NA	NA	NA	NA	NA	LOW	NA	NA	NA	0.999000	84	84	0	0	83	78	5	6.02	c.480A>G
chr1	203033075	C	T	SILENT	PPFIA4	c.1476C>T	PPFIA4:NM_015053:exon12:c.C1476T:p.D492D,PPFIA4:NM_001304332:exon24:c.C2967T:p.D989D,PPFIA4:NM_001304331:exon25:c.C2994T:p.D998D	NA	NA	NA	NA	NA	NA	NA	NA	LOW	NA	NA	NA	0.996000	43	43	0	0	38	34	4	10.53	c.1476C>T
chr1	39851318	G	A	SILENT	MACF1	c.7875G>A	MACF1:NM_012090:exon51:c.G7875A:p.Q2625Q	NA	NA	rs762607499	8.23994726433751e-06	NA	NA	NA	NA	LOW	NA	NA	NA	0.996000	121	121	0	0	116	87	29	25.00	c.7875G>A
chr1	154940563	C	T	INTRONIC	SHC1	c.475-56G>A	NM_001130041.1,NM_001202859.1	NA	NA	NA	NA	NA	NA	NA	NA	MODIFIER	NA	NA	NA	NA	284	277	3	1.06	226	218	7	3.10	c.805-56G>A,c.805-56G>A,c.475-56G>A,c.475-56G>A
chr1	150531144	G	A	MISSENSE	ADAMTSL4	c.2578G>A	ADAMTSL4:NM_025008:exon15:c.G2578A:p.A860T	NA	NA	NA	NA	NA	T_lc	N	NA	MODERATE	NA	NA	NA	NA	148	147	1	0.68	141	113	27	19.15	c.2578G>A
chr1	150531144	G	A	INTRONIC	ADAMTSL4	c.2628+19G>A	ADAMTSL4:NM_025008:exon15:c.G2578A:p.A860T	NA	NA	NA	NA	NA	NA	NA	NA	MODIFIER	NA	NA	NA	NA	148	147	1	0.68	141	113	27	19.15	c.2559+19G>A,c.2628+19G>A
chr1	201981819	G	A	MISSENSE	ELF3	c.530G>A	ELF3:NM_001114309:exon5:c.G530A:p.S177N,ELF3:NM_004433:exon5:c.G530A:p.S177N	NA	NA	NA	NA	NA	T	N	N	MODERATE	T	T	T	0.196000	69	68	0	0	49	35	14	28.57	c.530G>A
chr1	28220455	C	T	INTRONIC	RPA2	c.728+68G>A	NM_002946.3	NA	NA	NA	NA	NA	NA	NA	NA	MODIFIER	NA	NA	NA	NA	26	26	0	0	21	9	12	57.14	c.728+68G>A
chr1	146683952	G	A	INTRONIC-SS-DNR-PRX	FMO5	c.630+9C>T	NM_001144829.2	NA	NA	NA	NA	NA	NA	NA	NA	MODIFIER	NA	NA	NA	NA	86	85	0	0	103	84	19	18.45	c.630+9C>T,c.630+9C>T,c.630+9C>T
chr1	65141637	C	T	SILENT	CACHD1	c.2793C>T	CACHD1:NM_001293274:exon20:c.C2058T:p.C686C,CACHD1:NM_020925:exon21:c.C2793T:p.C931C	NA	NA	NA	NA	NA	NA	NA	NA	LOW	NA	NA	NA	0.999000	71	70	0	0	87	81	6	6.90	c.2793C>T
chr1	6188256	G	A	SILENT	CHD5	c.3753C>T	CHD5:NM_015557:exon25:c.C3753T:p.D1251D	NA	NA	NA	NA	NA	NA	NA	NA	LOW	NA	NA	NA	1.000000	124	124	0	0	80	75	5	6.25	c.3753C>T
chr1	31214544	G	A	SILENT	LAPTM5	c.201C>T	LAPTM5:NM_006762:exon3:c.C201T:p.F67F	NA	NA	rs144121802	NA	NA	NA	NA	NA	LOW	NA	NA	NA	0.999000	50	50	0	0	38	33	4	10.53	c.201C>T
chr1	111990168	T	C	MISSENSE	WDR77	c.332A>G	WDR77:NM_024102:exon3:c.A332G:p.N111S	NA	NA	NA	NA	NA	T	N	N	MODERATE	T	T	T	0.945000	165	165	0	0	137	95	39	28.47	c.332A>G
chr1	205495243	T	C	SILENT	CDK18	c.507T>C	CDK18:NM_002596:exon6:c.T507C:p.L169L,CDK18:NM_212502:exon6:c.T507C:p.L169L,CDK18:NM_212503:exon6:c.T597C:p.L199L	NA	NA	NA	NA	NA	NA	NA	NA	LOW	NA	NA	NA	NA	102	102	0	0	106	99	6	5.66	c.507T>C
chr1	114523103	T	C	SILENT	OLFML3	c.264T>C	OLFML3:NM_001286353:exon2:c.T81C:p.D27D,OLFML3:NM_020190:exon2:c.T264C:p.D88D,OLFML3:NM_001286352:exon3:c.T204C:p.D68D	NA	NA	NA	NA	NA	NA	NA	NA	LOW	NA	NA	NA	0.973000	200	200	0	0	170	164	6	3.53	c.204T>C,c.264T>C
chr1	144892454	C	T	INTRONIC	PDE4DIP	c.2904+47G>A	NM_014644.5,NM_001198834.3	NA	NA	NA	NA	NA	NA	NA	NA	MODIFIER	NA	NA	NA	NA	256	254	0	0	184	157	26	14.13	c.2904+47G>A,c.3393+47G>A,c.3102+47G>A,c.2904+47G>A
chr1	110169398	C	G	SILENT	AMPD2	c.387C>G	AMPD2:NM_203404:exon4:c.C387G:p.L129L,AMPD2:NM_001257361:exon6:c.C390G:p.L130L,AMPD2:NM_004037:exon6:c.C744G:p.L248L,AMPD2:NM_139156:exon6:c.C501G:p.L167L,AMPD2:NM_001257360:exon7:c.C744G:p.L248L	NA	NA	NA	NA	NA	NA	NA	NA	LOW	NA	NA	NA	NA	141	140	1	0.71	105	98	7	6.67	c.390C>G,c.744C>G,c.744C>G,c.501C>G,c.387C>G
chr1	27106668	T	C	SILENT	ARID1A	c.6279T>C	ARID1A:NM_006015:exon20:c.T6279C:p.V2093V,ARID1A:NM_139135:exon20:c.T5628C:p.V1876V	NA	NA	NA	NA	NA	NA	NA	NA	LOW	NA	NA	NA	NA	126	125	0	0	51	47	4	7.84	c.5628T>C,c.6279T>C
chr14	93397997	T	C	MISSENSE	CHGA	c.758T>C	CHGA:NM_001275:exon6:c.T758C:p.V253A	NA	NA	NA	NA	NA	T	N	N	MODERATE	T	T	T	0.001000	247	242	0	0	151	124	27	17.88	c.758T>C
chr14	88952116	T	A	INTRONIC-SS-DNR-PRX	PTPN21	c.993+10A>T	NM_007039.3	NA	NA	NA	NA	NA	NA	NA	NA	MODIFIER	NA	NA	NA	NA	109	109	0	0	93	85	6	6.45	c.993+10A>T
chr14	105180951	G	T	MISSENSE	INF2	c.3452G>T	INF2:NM_001031714:exon21:c.G3452T:p.G1151V,INF2:NM_022489:exon21:c.G3452T:p.G1151V	NA	NA	NA	NA	NA	D_lc	NA	N	MODERATE	D	T	T	0.109000	256	249	0	0	181	152	28	15.47	c.3452G>T,c.3452G>T
chr14	21559190	G	A	SILENT	ZNF219	c.1674C>T	ZNF219:NM_001101672:exon5:c.C1674T:p.P558P,ZNF219:NM_001102454:exon5:c.C1674T:p.P558P,ZNF219:NM_016423:exon5:c.C1674T:p.P558P	NA	NA	NA	NA	NA	NA	NA	NA	LOW	NA	NA	NA	NA	54	53	1	1.85	51	42	8	15.69	c.1674C>T,c.1674C>T,c.1674C>T
chr14	33292880	C	T	MISSENSE	AKAP6	c.5861C>T	AKAP6:NM_004274:exon13:c.C5861T:p.S1954F	NA	NA	rs201421428	4.96146594780538e-05	0.000199681	D	N	N	MODERATE	T	T	T	0.371000	167	166	0	0	155	115	40	25.81	c.5861C>T
chr14	52187115	G	A	INTRONIC-SS-DNR-PRX	FRMD6	c.286+7G>A	NM_001267047.1	NA	NA	NA	NA	NA	NA	NA	NA	LOW	NA	NA	NA	NA	231	230	0	0	149	126	23	15.44	c.1336+7G>A,c.1336+7G>A,c.286+7G>A
chr14	31535590	A	T	INTRONIC	AP4S1	c.138+50A>T	NM_001254729.1	NA	NA	NA	NA	NA	NA	NA	NA	MODIFIER	NA	NA	NA	NA	128	127	0	0	128	103	23	17.97	c.138+50A>T,c.138+50A>T,c.138+50A>T,c.138+50A>T,c.138+50A>T
chr19	36394759	G	A	SILENT	HCST	c.195G>A	HCST:NM_001007469:exon3:c.G195A:p.V65V,HCST:NM_014266:exon3:c.G195A:p.V65V	NA	NA	NA	NA	NA	NA	NA	NA	LOW	NA	NA	NA	NA	40	40	0	0	39	31	8	20.51	c.195G>A
chr19	53740656	G	T	MISSENSE	ZNF677	c.1324C>A	ZNF677:NM_182609:exon5:c.C1324A:p.Q442K	NA	NA	NA	NA	NA	T	N	N	MODERATE	T	T	T	0.015000	130	129	1	0.77	161	136	25	15.53	c.1324C>A
chr19	48946675	G	C	SILENT	GRIN2D	c.3492G>C	GRIN2D:NM_000836:exon13:c.G3492C:p.G1164G	NA	NA	NA	NA	NA	NA	NA	NA	LOW	NA	NA	NA	NA	41	41	0	0	44	39	4	9.09	c.3492G>C
chr19	48613788	T	G	5UTR	PLA2G4C	c.-16A>C	NM_003706.2,NM_001159322.1	NA	NA	rs1654377	0.000637574383678096	NA	NA	NA	NA	MODIFIER	NA	NA	NA	NA	19	19	0	0	29	20	9	31.03	c.-77A>C,c.-16A>C
chr19	14201014	G	T	SILENT	SAMD1	c.219C>A	SAMD1:NM_138352:exon1:c.C219A:p.L73L	NA	NA	NA	NA	NA	NA	NA	NA	LOW	NA	NA	NA	NA	211	210	1	0.47	179	171	8	4.47	c.219C>A
chr19	12503413	T	A	INTRONIC-SS-DNR-PRX	ZNF799	c.191+4A>T	NM_001080821.2	NA	NA	NA	NA	NA	NA	NA	NA	LOW	NA	NA	NA	NA	125	125	0	0	134	96	38	28.36	c.191+4A>T
chr19	15288363	T	C	MISSENSE	NOTCH3	c.4376A>G	NOTCH3:NM_000435:exon24:c.A4376G:p.H1459R	NA	NA	NA	NA	NA	T	N	NA	MODERATE	NA	NA	NA	NA	117	117	0	0	103	98	5	4.85	c.4376A>G
chr19	38200636	C	A	NONSENSE	ZNF607	c.97G>T	ZNF607:NM_001172677:exon3:c.G97T:p.E33X,ZNF607:NM_032689:exon3:c.G97T:p.E33X	NA	NA	NA	NA	NA	NA	NA	NA	HIGH	NA	NA	NA	NA	96	95	1	1.04	71	64	7	9.86	c.97G>T,c.97G>T
chr19	15288356	A	G	SILENT	NOTCH3	c.4383T>C	NOTCH3:NM_000435:exon24:c.T4383C:p.G1461G	NA	NA	NA	NA	NA	NA	NA	NA	LOW	NA	NA	NA	NA	114	114	0	0	101	96	5	4.95	c.4383T>C
chr19	11618613	C	T	INTRONIC	ECSIT	c.797-69G>A	ECSIT:NM_001142465:exon4:c.G207A:p.R69R,ECSIT:NM_016581:exon6:c.G849A:p.R283R	NA	NA	NA	NA	NA	NA	NA	NA	MODIFIER	NA	NA	NA	NA	268	262	2	0.75	222	178	43	19.37	c.796+193G>A,c.797-69G>A
chr19	11618613	C	T	SILENT	ECSIT	c.207G>A	ECSIT:NM_001142465:exon4:c.G207A:p.R69R,ECSIT:NM_016581:exon6:c.G849A:p.R283R	NA	NA	NA	NA	NA	NA	NA	NA	LOW	NA	NA	NA	NA	268	262	2	0.75	222	178	43	19.37	c.849G>A,c.207G>A
chr19	15580404	G	A	INTRONIC	PGLYRP2	c.1641+39C>T	NM_052890.3	NA	NA	NA	NA	NA	NA	NA	NA	MODIFIER	NA	NA	NA	NA	172	169	2	1.16	133	103	29	21.80	c.1641+39C>T
chr19	4408843	C	A	INTRONIC	CHAF1A	c.104-57C>A	NM_005483.2	NA	NA	NA	NA	NA	NA	NA	NA	MODIFIER	NA	NA	NA	NA	147	146	0	0	138	113	25	18.12	c.104-57C>A
chr19	59028632	G	A	MISSENSE	ZBTB45	c.409C>T	ZBTB45:NM_032792:exon2:c.C409T:p.P137S	NA	NA	NA	NA	NA	T	D	N	MODERATE	T	T	T	0.072000	136	130	1	0.74	96	63	32	33.33	c.409C>T
chr19	51021242	T	C	SILENT	LRRC4B	c.1728A>G	LRRC4B:NM_001080457:exon3:c.A1728G:p.K576K	NA	NA	NA	NA	NA	NA	NA	NA	LOW	NA	NA	NA	0.998000	280	275	2	0.71	253	242	9	3.56	c.1728A>G
chr19	54967156	G	A	MISSENSE	LENG8	c.1036G>A	LENG8:NM_052925:exon9:c.G1036A:p.E346K	NA	NA	rs757891728	9.72100709633518e-06	NA	T	N	D	MODERATE	T	T	T	0.998000	84	84	0	0	97	82	15	15.46	c.1036G>A
chr19	14200996	C	T	SILENT	SAMD1	c.237G>A	SAMD1:NM_138352:exon1:c.G237A:p.Q79Q	NA	NA	NA	NA	NA	NA	NA	NA	LOW	NA	NA	NA	NA	214	211	1	0.47	186	176	9	4.84	c.237G>A
chr16	101657	A	C	INTRONIC	POLR3K	c.112-12T>G	NM_016310.3	NA	NA	NA	NA	NA	NA	NA	NA	MODIFIER	NA	NA	NA	NA	100	98	1	1.00	95	65	29	30.53	c.112-12T>G
chr16	27643883	C	T	INTRONIC	KIAA0556	c.408+1400C>T	NM_015202.2	NA	NA	NA	NA	NA	NA	NA	NA	MODIFIER	NA	NA	NA	NA	87	87	0	0	73	67	5	6.85	c.408+1400C>T
chr16	85646906	A	C	5UTR	GSE1	c.-92A>C	NM_014615.3	NA	NA	NA	NA	NA	NA	NA	NA	MODIFIER	NA	NA	NA	NA	145	145	0	0	145	139	6	4.14	c.-92A>C
chr16	85646906	A	C	INTRONIC	GSE1	c.-87+1769A>C	NM_001134473.2	NA	NA	NA	NA	NA	NA	NA	NA	MODIFIER	NA	NA	NA	NA	145	145	0	0	145	139	6	4.14	c.-87+1769A>C
chr16	30525220	C	T	INTRONIC	ITGAL	c.2862+53C>T	NM_002209.2	NA	NA	NA	NA	NA	NA	NA	NA	MODIFIER	NA	NA	NA	NA	90	90	0	0	99	84	14	14.14	c.2610+53C>T,c.2862+53C>T
chr16	31470945	G	A	MISSENSE	ARMC5	c.385G>A	ARMC5:NM_001105247:exon1:c.G100A:p.A34T,ARMC5:NM_024742:exon1:c.G100A:p.A34T,ARMC5:NM_001301820:exon2:c.G196A:p.A66T,ARMC5:NM_001288767:exon3:c.G385A:p.A129T	NA	NA	NA	NA	NA	T	NA	NA	MODERATE	NA	NA	NA	NA	261	259	0	0	204	191	9	4.41	c.100G>A,c.100G>A,c.385G>A
chr16	77913102	T	A	MISSENSE	VAT1L	c.863T>A	VAT1L:NM_020927:exon6:c.T863A:p.F288Y	NA	NA	rs762359663	8.23668950975224e-06	NA	D	D	D	MODERATE	T	T	T	1.000000	219	218	1	0.46	214	184	30	14.02	c.863T>A
chr16	55362889	G	A	SILENT	IRX6	c.999G>A	IRX6:NM_024335:exon5:c.G999A:p.E333E	NA	NA	NA	NA	NA	NA	NA	NA	LOW	NA	NA	NA	0.003000	197	193	0	0	147	130	17	11.56	c.999G>A
chr16	30525221	C	T	INTRONIC	ITGAL	c.2862+54C>T	NM_002209.2	NA	NA	rs367953840	NA	NA	NA	NA	NA	MODIFIER	NA	NA	NA	NA	89	89	0	0	99	85	14	14.14	c.2610+54C>T,c.2862+54C>T
chr15	57212129	A	G	SILENT	TCF12	c.18A>G	TCF12:NM_003205:exon2:c.A18G:p.Q6Q,TCF12:NM_207036:exon2:c.A18G:p.Q6Q,TCF12:NM_207037:exon2:c.A18G:p.Q6Q,TCF12:NM_207038:exon2:c.A18G:p.Q6Q	NA	NA	NA	NA	NA	NA	NA	NA	LOW	NA	NA	NA	0.998000	206	206	0	0	165	158	6	3.64	c.18A>G,c.18A>G
chr15	80473403	C	T	MISSENSE	FAH	c.1082C>T	FAH:NM_000137:exon13:c.C1082T:p.S361F	NA	NA	NA	NA	NA	D	D	D	MODERATE	D	D	D	0.996000	111	111	0	0	74	64	10	13.51	c.1082C>T
chr15	57212126	A	G	SILENT	TCF12	c.15A>G	TCF12:NM_003205:exon2:c.A15G:p.Q5Q,TCF12:NM_207036:exon2:c.A15G:p.Q5Q,TCF12:NM_207037:exon2:c.A15G:p.Q5Q,TCF12:NM_207038:exon2:c.A15G:p.Q5Q	NA	NA	NA	NA	NA	NA	NA	NA	LOW	NA	NA	NA	0.997000	199	199	0	0	155	147	6	3.87	c.15A>G,c.15A>G
chr15	32908441	C	T	MISSENSE	ARHGAP11A	c.29C>T	ARHGAP11A:NM_014783:exon1:c.C29T:p.A10V,ARHGAP11A:NM_199357:exon1:c.C29T:p.A10V	NA	NA	NA	NA	NA	D	D	D	MODERATE	T	T	T	0.984000	74	74	0	0	72	67	5	6.94	c.29C>T,c.29C>T
chr15	51634183	C	T	MISSENSE	GLDN	c.302C>T	GLDN:NM_181789:exon1:c.C302T:p.A101V	NA	NA	NA	NA	NA	T	N	U	MODERATE	D	T	D	0.785000	193	193	0	0	154	135	19	12.34	c.302C>T
chr11	121421313	G	T	MISSENSE	SORL1	c.2200G>T	SORL1:NM_003105:exon16:c.G2200T:p.D734Y	NA	NA	NA	NA	NA	D	D	D	MODERATE	D	D	D	0.999000	69	69	0	0	49	38	11	22.45	c.2200G>T
chr11	111796444	G	A	INTRONIC-SS-DNR-PRX	C11orf52	c.132+6G>A	NM_080659.2	NA	NA	NA	NA	NA	NA	NA	NA	LOW	NA	NA	NA	NA	75	75	0	0	58	52	6	10.34	c.132+6G>A
chr11	613148	C	T	INTRONIC	IRF7	c.1238-31G>A	NM_001572.3	NA	NA	NA	NA	NA	NA	NA	NA	MODIFIER	NA	NA	NA	NA	119	117	0	0	162	133	28	17.28	c.1277-31G>A,c.1151-31G>A,c.1238-31G>A
chr11	56143910	G	A	MISSENSE	OR8U1	c.811G>A	OR8U1:NM_001005204:exon1:c.G811A:p.D271N	NA	NA	NA	NA	NA	D	D	D	MODERATE	T	T	T	0.969000	119	111	0	0	94	81	6	6.38	c.811G>A
chr11	64622012	G	A	SILENT	EHD1	c.1398C>T	EHD1:NM_006795:exon5:c.C1398T:p.N466N,EHD1:NM_001282445:exon6:c.C1440T:p.N480N,EHD1:NM_001282444:exon7:c.C1398T:p.N466N	NA	NA	rs761231096	8.24103375527426e-06	NA	NA	NA	NA	LOW	NA	NA	NA	0.995000	592	591	1	0.17	354	296	57	16.10	c.1398C>T,c.1398C>T
chr11	113561167	G	A	INTRONIC	TMPRSS5	c.1064-72C>T	NM_030770.2,NM_001288750.1	NA	NA	NA	NA	NA	NA	NA	NA	MODIFIER	NA	NA	NA	NA	76	76	0	0	54	47	7	12.96	c.857-72C>T,c.1037-72C>T,c.1064-72C>T
chr11	1016801	G	C	MISSENSE	MUC6	c.6000C>G	MUC6:NM_005961:exon31:c.C6000G:p.H2000Q	chr11*1016801*1016801*C*G*1*1*Breast_cancer	NA	rs761958882	0.00480308982273132	NA	NA	NA	NA	MODERATE	NA	NA	NA	NA	1210	1113	15	1.24	1373	1225	40	2.91	c.6000C>G
chr11	129997628	C	T	INTRONIC	APLP2	c.943-33C>T	NM_001243299.1	NA	NA	NA	NA	NA	NA	NA	NA	MODIFIER	NA	NA	NA	NA	137	137	0	0	148	108	39	26.35	c.1222-33C>T,c.1222-33C>T,c.535-33C>T,c.1054-33C>T,c.943-33C>T
chr11	62285142	G	T	INTRONIC	AHNAK	c.342+17333C>A	AHNAK:NM_001620:exon5:c.C16747A:p.L5583I	NA	NA	NA	NA	NA	NA	NA	NA	MODIFIER	NA	NA	NA	NA	180	180	0	0	139	128	9	6.47	c.342+17333C>A
chr11	62285142	G	T	MISSENSE	AHNAK	c.16747C>A	AHNAK:NM_001620:exon5:c.C16747A:p.L5583I	NA	NA	NA	NA	NA	NA	NA	U	MODERATE	T	T	T	0.938000	180	180	0	0	139	128	9	6.47	c.16747C>A
chr11	115061703	G	A	INTRONIC	CADM1	c.995-12208C>T	NM_001098517.1	NA	NA	NA	NA	NA	NA	NA	NA	MODIFIER	NA	NA	NA	NA	47	47	0	0	44	40	4	9.09	c.1079-12208C>T,c.995-12208C>T
chr11	104874073	T	C	SILENT	CASP5	c.510A>G	CASP5:NM_001136110:exon2:c.A45G:p.A15A,CASP5:NM_001136109:exon3:c.A297G:p.A99A,CASP5:NM_001136112:exon4:c.A510G:p.A170A,CASP5:NM_004347:exon4:c.A471G:p.A157A	NA	NA	rs145780625	0.000239104265949904	0.000599042	NA	NA	NA	LOW	NA	NA	NA	NA	129	129	0	0	148	116	31	20.95	c.297A>G,c.45A>G,c.510A>G
chr10	135053791	A	T	MISSENSE	VENTX	c.758A>T	VENTX:NM_014468:exon3:c.A758T:p.Q253L	NA	NA	NA	NA	NA	D_lc	N	U	MODERATE	D	T	D	0.001000	38	38	0	0	33	21	12	36.36	c.758A>T
chr10	73377136	G	A	MISSENSE	CDH23	c.1255G>A	CDH23:NM_001171930:exon11:c.G1120A:p.V374M,CDH23:NM_001171931:exon11:c.G1120A:p.V374M,CDH23:NM_001171932:exon11:c.G1120A:p.V374M,CDH23:NM_022124:exon11:c.G1120A:p.V374M,CDH23:NM_052836:exon11:c.G1120A:p.V374M	NA	NA	NA	NA	NA	T	N	N	MODERATE	T	T	T	1.000000	79	79	0	0	102	93	8	7.84	c.1120G>A,c.1135G>A,c.1255G>A
chr10	134740060	G	A	INTRONIC	TTC40	c.1065+12C>T	NM_001200049.2	NA	NA	rs113601557	7.00378204230284e-05	NA	NA	NA	NA	MODIFIER	NA	NA	NA	NA	87	87	0	0	81	64	17	20.99	c.1065+12C>T
chr10	50149760	G	T	INTRONIC	WDFY4	c.7587-91G>T	NM_020945.1	NA	NA	NA	NA	NA	NA	NA	NA	MODIFIER	NA	NA	NA	NA	59	59	0	0	81	67	14	17.28	c.7587-91G>T
chr10	3823843	C	G	SILENT	KLF6	c.666G>C	KLF6:NM_001160125:exon2:c.G666C:p.R222R,KLF6:NM_001300:exon2:c.G666C:p.R222R	NA	NA	NA	NA	NA	NA	NA	NA	LOW	NA	NA	NA	NA	85	85	0	0	107	101	6	5.61	c.666G>C,c.666G>C
chr10	106034678	C	T	MISSENSE	GSTO2	c.5C>T	GSTO2:NM_001191013:exon2:c.C5T:p.S2F,GSTO2:NM_183239:exon2:c.C5T:p.S2F	NA	NA	NA	NA	NA	D	N	N	MODERATE	T	T	T	0.087000	100	100	0	0	91	82	9	9.89	c.5C>T,c.5C>T
chr10	70738714	T	C	SILENT	DDX21	c.2019T>C	DDX21:NM_001256910:exon13:c.T1815C:p.V605V,DDX21:NM_004728:exon13:c.T2019C:p.V673V	NA	NA	NA	NA	NA	NA	NA	NA	LOW	NA	NA	NA	NA	107	106	0	0	143	136	6	4.20	c.2019T>C
chr9	140110759	C	T	MISSENSE	NDOR1	c.1685C>T	NDOR1:NM_001144027:exon13:c.C1561T:p.P521S,NDOR1:NM_001144026:exon14:c.C1712T:p.A571V,NDOR1:NM_001144028:exon14:c.C1664T:p.A555V,NDOR1:NM_014434:exon14:c.C1685T:p.A562V	NA	NA	rs767503630	8.32237553887382e-06	NA	D	N	N	MODERATE	T	T	T	0.137000	254	253	1	0.39	188	152	36	19.15	c.1561C>T,c.1712C>T,c.1685C>T
chr9	111929218	C	G	SILENT	FRRS1L	c.354G>C	FRRS1L:NM_014334:exon1:c.G354C:p.A118A	NA	NA	NA	NA	NA	NA	NA	NA	LOW	NA	NA	NA	NA	16	16	0	0	17	13	4	23.53	c.354G>C
chr9	131939339	G	A	SILENT	IER5L	c.993C>T	IER5L:NM_203434:exon1:c.C993T:p.F331F	NA	NA	NA	NA	NA	NA	NA	NA	LOW	NA	NA	NA	0.992000	94	94	0	0	79	69	10	12.66	c.993C>T
chr9	85640702	A	G	MISSENSE	RASEF	c.566T>C	RASEF:NM_152573:exon2:c.T566C:p.I189T	NA	NA	NA	NA	NA	T	N	D	MODERATE	T	T	T	1.000000	158	156	1	0.63	166	136	29	17.47	c.566T>C
chr9	127570152	G	A	MISSENSE	OLFML2A	c.1261G>A	OLFML2A:NM_001282715:exon4:c.G619A:p.D207N,OLFML2A:NM_182487:exon7:c.G1261A:p.D421N	chr9*127570152*127570152*G*A*1*1*Lung_cancer	NA	NA	NA	NA	D	D	D	MODERATE	D	D	D	0.972000	110	110	0	0	108	79	29	26.85	c.619G>A,c.1261G>A
chr9	5629352	C	T	SILENT	KIAA1432	c.43C>T	RIC1:NM_001135920:exon1:c.C43T:p.L15L,RIC1:NM_001206557:exon1:c.C43T:p.L15L,RIC1:NM_020829:exon1:c.C43T:p.L15L	NA	NA	NA	NA	NA	NA	NA	NA	LOW	NA	NA	NA	NA	95	94	1	1.05	90	84	6	6.67	c.43C>T,c.43C>T
chr9	90500832	C	A	MISSENSE	SPATA31E1	c.1430C>A	SPATA31E1:NM_178828:exon4:c.C1430A:p.S477Y	NA	NA	NA	NA	NA	T	N	N	MODERATE	T	T	T	0.508000	144	143	0	0	123	99	24	19.51	c.1430C>A
chr9	117852865	C	T	MISSENSE	TNC	c.433G>A	TNC:NM_002160:exon2:c.G433A:p.G145S	NA	NA	NA	NA	NA	T	N	N	MODERATE	T	T	T	0.830000	152	150	2	1.32	136	106	30	22.06	c.433G>A
chr9	133911694	C	G	SILENT	LAMC3	c.951C>G	LAMC3:NM_006059:exon4:c.C951G:p.T317T	NA	NA	NA	NA	NA	NA	NA	NA	LOW	NA	NA	NA	NA	137	136	0	0	138	131	7	5.07	c.951C>G
chr9	87476029	G	A	INTRONIC	NTRK2	c.1444+27G>A	NM_001018065.2	NA	NA	NA	NA	NA	NA	NA	NA	MODIFIER	NA	NA	NA	NA	31	31	0	0	32	26	6	18.75	c.1397-6129G>A,c.1397-6129G>A,c.1444+27G>A,c.1444+27G>A
chr9	5629345	G	C	SILENT	KIAA1432	c.36G>C	RIC1:NM_001135920:exon1:c.G36C:p.L12L,RIC1:NM_001206557:exon1:c.G36C:p.L12L,RIC1:NM_020829:exon1:c.G36C:p.L12L	NA	NA	NA	NA	NA	NA	NA	NA	LOW	NA	NA	NA	NA	94	93	1	1.06	82	75	7	8.54	c.36G>C,c.36G>C
chr9	113086208	G	A	INTRONIC	TXNDC8	c.255+2247C>T	TXNDC8:NM_001286947:exon4:c.C269T:p.A90V	NA	NA	NA	NA	NA	NA	NA	NA	MODIFIER	NA	NA	NA	NA	75	75	0	0	82	56	26	31.71	c.195+2247C>T,c.255+2247C>T
chr9	113086208	G	A	MISSENSE	TXNDC8	c.269C>T	TXNDC8:NM_001286947:exon4:c.C269T:p.A90V	NA	NA	NA	NA	NA	D	N	NA	MODERATE	NA	NA	NA	NA	75	75	0	0	82	56	26	31.71	c.269C>T
chr9	5629303	A	G	5UTR	KIAA1432	c.-7A>G	NM_001206557.1,NM_020829.3	NA	NA	NA	NA	NA	NA	NA	NA	MODIFIER	NA	NA	NA	NA	60	60	0	0	57	52	5	8.77	c.-7A>G,c.-7A>G
chrX	68725754	G	T	MISSENSE	FAM155B	c.629G>T	FAM155B:NM_015686:exon1:c.G629T:p.G210V	NA	NA	NA	NA	NA	D	D	N	MODERATE	T	T	T	1.000000	201	197	2	1.00	184	127	56	30.43	c.629G>T
chrX	122338190	A	G	INTRONIC	GRIA3	c.268+18348A>G	NM_007325.4	NA	NA	NA	NA	NA	NA	NA	NA	MODIFIER	NA	NA	NA	NA	68	68	0	0	55	40	15	27.27	c.268+18348A>G,c.415-61A>G,c.268+18348A>G
chrX	134426334	G	A	SILENT	ZNF75D	c.477C>T	ZNF75D:NM_007131:exon4:c.C477T:p.F159F	NA	NA	NA	NA	NA	NA	NA	NA	LOW	NA	NA	NA	NA	39	39	0	0	31	27	4	12.90	c.477C>T
chrX	134426334	G	A	INTRONIC	ZNF75D	c.412-1273C>T	ZNF75D:NM_007131:exon4:c.C477T:p.F159F	NA	NA	NA	NA	NA	NA	NA	NA	MODIFIER	NA	NA	NA	NA	39	39	0	0	31	27	4	12.90	c.412-1273C>T
chrX	41782255	T	C	5UTR	CASK	c.-14A>G	NM_003688.3	NA	chrX*41782236*41782262*COSM1490965*BigSeq*G*1*breast*1	NA	NA	NA	NA	NA	NA	MODIFIER	NA	NA	NA	NA	112	111	0	0	110	103	6	5.45	c.-14A>G,c.-14A>G,c.-14A>G
chrX	82763991	G	A	MISSENSE	POU3F4	c.659G>A	POU3F4:NM_000307:exon1:c.G659A:p.G220D	NA	NA	NA	NA	NA	D	D	D	MODERATE	T	D	D	1.000000	66	66	0	0	72	46	25	34.72	c.659G>A
chrX	19713252	T	G	INTRONIC	SH3KBP1	c.520+478A>C	NM_031892.2	NA	NA	NA	NA	NA	NA	NA	NA	MODIFIER	NA	NA	NA	NA	165	163	2	1.21	150	142	7	4.67	c.409+478A>C,c.520+478A>C
chrX	19017183	C	G	MISSENSE	GPR64	c.2503G>C	ADGRG2:NM_001184835:exon23:c.G2431C:p.A811P,ADGRG2:NM_001079860:exon24:c.G2479C:p.A827P,ADGRG2:NM_001184836:exon24:c.G2473C:p.A825P,ADGRG2:NM_001184837:exon24:c.G2455C:p.A819P,ADGRG2:NM_001079859:exon25:c.G2503C:p.A835P,ADGRG2:NM_001184833:exon25:c.G2497C:p.A833P,ADGRG2:NM_001079858:exon26:c.G2545C:p.A849P,ADGRG2:NM_001184834:exon26:c.G2545C:p.A849P,ADGRG2:NM_005756:exon26:c.G2536C:p.A846P	NA	NA	NA	NA	NA	D	D	D	MODERATE	T	T	T	1.000000	127	127	0	0	138	129	9	6.52	c.2455G>C,c.2545G>C,c.2479G>C,c.2497G>C,c.2473G>C,c.2545G>C,c.2503G>C
chrX	122338189	G	T	INTRONIC	GRIA3	c.268+18347G>T	NM_007325.4	NA	NA	NA	NA	NA	NA	NA	NA	MODIFIER	NA	NA	NA	NA	68	68	0	0	56	40	15	26.79	c.268+18347G>T,c.415-62G>T,c.268+18347G>T
chrX	82763990	G	A	MISSENSE	POU3F4	c.658G>A	POU3F4:NM_000307:exon1:c.G658A:p.G220S	chrX*82763990*82763990*G*T*1*1*Head_and_neck_cancer	chrX*82763990*82763990*COSM125508*G*T*1*upper_aerodigestive_tract*1	NA	NA	NA	D	D	D	MODERATE	T	D	T	1.000000	65	65	0	0	72	45	26	36.11	c.658G>A
chrX	41782236	G	A	SILENT	CASK	c.6C>T	CASK:NM_001126054:exon1:c.C6T:p.A2A,CASK:NM_001126055:exon1:c.C6T:p.A2A,CASK:NM_003688:exon1:c.C6T:p.A2A	chrX*41782236*41782236*G*A*2*2*Brain_cancer	chrX*41782236*41782236*COSM2150686*G*A*1*central_nervous_system*1|chrX*41782236*41782262*COSM1490965*BigSeq*G*1*breast*1	NA	NA	NA	NA	NA	NA	LOW	NA	NA	NA	NA	131	131	0	0	127	120	7	5.51	c.6C>T,c.6C>T,c.6C>T
chr3	119155768	T	G	MISSENSE	TMEM39A	c.982A>C	TMEM39A:NM_018266:exon7:c.A982C:p.N328H	NA	NA	NA	NA	NA	D	D	D	MODERATE	T	T	T	1.000000	91	91	0	0	83	59	24	28.92	c.982A>C
chr3	69928487	C	G	MISSENSE	MITF	c.304C>G	MITF:NM_001184967:exon2:c.C151G:p.P51A,MITF:NM_006722:exon2:c.C304G:p.P102A,MITF:NM_198159:exon2:c.C307G:p.P103A,MITF:NM_198177:exon2:c.C259G:p.P87A	NA	NA	NA	NA	NA	D	D	D	MODERATE	T	T	T	0.998000	148	148	0	0	134	110	22	16.42	c.151C>G,c.307C>G,c.232C>G,c.304C>G
chr3	45837816	C	G	SILENT	SLC6A20	c.96G>C	SLC6A20:NM_020208:exon1:c.G96C:p.P32P,SLC6A20:NM_022405:exon1:c.G96C:p.P32P	NA	NA	NA	NA	NA	NA	NA	NA	LOW	NA	NA	NA	NA	479	478	0	0	416	406	10	2.40	c.96G>C,c.96G>C
chr3	9477456	C	T	MISSENSE	SETD5	c.433C>T	SETD5:NM_001080517:exon7:c.C433T:p.P145S,SETD5:NM_001292043:exon8:c.C100T:p.P34S	NA	NA	NA	NA	NA	D	D	D	MODERATE	D	D	D	1.000000	104	104	0	0	97	86	11	11.34	c.433C>T
chr3	142510007	A	G	INTRONIC-SS-DNR-PRX	TRPC1	c.1437+7A>G	NM_001251845.1	NA	NA	NA	NA	NA	NA	NA	NA	LOW	NA	NA	NA	NA	57	57	0	0	58	54	4	6.90	c.1335+7A>G,c.1437+7A>G
chr3	14708428	T	A	MISSENSE	CCDC174	c.698T>A	CCDC174:NM_016474:exon7:c.T698A:p.V233E	NA	NA	NA	NA	NA	D	N	D	MODERATE	T	T	T	0.995000	87	87	0	0	80	69	11	13.75	c.698T>A
chr3	47047513	C	A	SILENT	NBEAL2	c.6879C>A	NBEAL2:NM_015175:exon43:c.C6879A:p.A2293A	NA	NA	rs150552768	NA	NA	NA	NA	NA	LOW	NA	NA	NA	NA	229	227	0	0	170	162	7	4.12	c.6879C>A
chr3	45837822	T	G	SILENT	SLC6A20	c.90A>C	SLC6A20:NM_020208:exon1:c.A90C:p.R30R,SLC6A20:NM_022405:exon1:c.A90C:p.R30R	NA	NA	NA	NA	NA	NA	NA	NA	LOW	NA	NA	NA	NA	507	504	2	0.39	439	425	12	2.73	c.90A>C,c.90A>C
chr3	131293995	A	G	INTRONIC	CPNE4	c.868-21T>C	NM_130808.1	NA	NA	NA	NA	NA	NA	NA	NA	MODIFIER	NA	NA	NA	NA	68	68	0	0	67	50	16	23.88	c.868-21T>C
chr3	77693964	G	A	SILENT	ROBO2	c.4092G>A	ROBO2:NM_002942:exon25:c.G4044A:p.V1348V,ROBO2:NM_001290039:exon26:c.G4056A:p.V1352V,ROBO2:NM_001290065:exon26:c.G2265A:p.V755V,ROBO2:NM_001290040:exon27:c.G4239A:p.V1413V	NA	NA	NA	NA	NA	NA	NA	NA	LOW	NA	NA	NA	NA	108	108	0	0	100	78	21	21.00	c.4044G>A,c.4092G>A
chr3	56468653	G	T	MISSENSE	ERC2	c.383C>A	ERC2:NM_015576:exon2:c.C383A:p.S128Y	NA	NA	NA	NA	NA	D	N	N	MODERATE	T	T	T	0.943000	158	158	0	0	147	123	24	16.33	c.383C>A
chr8	125577971	G	A	SILENT	MTSS1	c.768C>T	MTSS1:NM_001282974:exon9:c.C756T:p.Y252Y,MTSS1:NM_014751:exon9:c.C756T:p.Y252Y,MTSS1:NM_001282971:exon10:c.C768T:p.Y256Y	NA	NA	NA	NA	NA	NA	NA	NA	LOW	NA	NA	NA	0.993000	39	39	0	0	41	37	4	9.76	c.756C>T,c.756C>T,c.768C>T
chr8	144358773	C	A	SILENT	GLI4	c.930C>A	GLI4:NM_138465:exon4:c.C930A:p.L310L	chr8*144358772*144358774*TCA*del*1*1*Colorectal_cancer|chr8*144358773*144358773*C*T*1*1*Head_and_neck_cancer	chr8*144358771*144358774*COSM1455310*CTCA*C*1*large_intestine*1	NA	NA	NA	NA	NA	NA	LOW	NA	NA	NA	NA	263	255	1	0.38	210	168	36	17.14	c.930C>A
chr8	28340877	T	A	SILENT	FBXO16	c.87A>T	FBXO16:NM_001258211:exon2:c.A87T:p.L29L,FBXO16:NM_172366:exon2:c.A87T:p.L29L	NA	NA	NA	NA	NA	NA	NA	NA	LOW	NA	NA	NA	NA	72	72	0	0	116	105	10	8.62	c.87A>T
chr8	139833521	G	T	MISSENSE	COL22A1	c.1103C>A	COL22A1:NM_152888:exon7:c.C1103A:p.A368D	NA	NA	NA	NA	NA	NA	NA	D	MODERATE	T	T	T	0.985000	259	257	0	0	312	293	19	6.09	c.1103C>A
chr8	28340904	G	A	SILENT	FBXO16	c.60C>T	FBXO16:NM_001258211:exon2:c.C60T:p.S20S,FBXO16:NM_172366:exon2:c.C60T:p.S20S	NA	NA	NA	NA	NA	NA	NA	NA	LOW	NA	NA	NA	1.000000	86	85	0	0	136	126	9	6.62	c.60C>T
chr8	144512258	T	C	MISSENSE	MAFA	c.319A>G	MAFA:NM_201589:exon1:c.A319G:p.T107A	NA	NA	NA	NA	NA	T	NA	N	MODERATE	D	D	D	0.351000	34	34	0	0	42	34	6	14.29	c.319A>G
chr8	99076864	C	T	5UTR	C8orf47	c.-34C>T	NM_173549.2	NA	NA	NA	NA	NA	NA	NA	NA	MODIFIER	NA	NA	NA	NA	65	65	0	0	66	58	8	12.12	c.-34C>T,c.-34C>T
chr8	28340933	C	T	MISSENSE	FBXO16	c.31G>A	FBXO16:NM_001258211:exon2:c.G31A:p.D11N,FBXO16:NM_172366:exon2:c.G31A:p.D11N	NA	NA	NA	NA	NA	T	N	U	MODERATE	T	T	T	0.976000	92	89	0	0	123	116	6	4.88	c.31G>A
chr13	26141497	G	T	INTRONIC	ATP8A2	c.1473+3328G>T	NM_016529.4	NA	NA	NA	NA	NA	NA	NA	NA	MODIFIER	NA	NA	NA	NA	55	54	0	0	36	22	14	38.89	c.1473+3328G>T
chr22	29628363	G	A	SILENT	EMID1	c.795G>A	EMID1:NM_001267895:exon8:c.G789A:p.G263G,EMID1:NM_133455:exon8:c.G795A:p.G265G	NA	NA	NA	NA	NA	NA	NA	NA	LOW	NA	NA	NA	NA	22	22	0	0	16	12	4	25.00	c.795G>A
chr22	39001341	T	G	MISSENSE	FAM227A	c.1139A>C	FAM227A:NM_001013647:exon13:c.A1139C:p.Q380P,FAM227A:NM_001291030:exon13:c.A860C:p.Q287P	NA	NA	NA	NA	NA	T	N	U	MODERATE	.	T	T	0.002000	224	223	0	0	200	161	38	19.00	c.1139A>C
chr22	32000298	C	A	MISSENSE	SFI1	c.1639C>A	SFI1:NM_001258325:exon17:c.C1720A:p.L574M,SFI1:NM_001258326:exon17:c.C1639A:p.L547M,SFI1:NM_001258327:exon17:c.C1639A:p.L547M,SFI1:NM_014775:exon18:c.C1792A:p.L598M,SFI1:NM_001007467:exon19:c.C1885A:p.L629M	NA	NA	NA	NA	NA	T	D	N	MODERATE	T	T	T	0.074000	61	60	1	1.64	47	37	10	21.28	c.1885C>A,c.1792C>A,c.1720C>A,c.1639C>A
chr7	6523668	A	G	SILENT	KDELR2	c.21T>C	KDELR2:NM_001100603:exon1:c.T21C:p.T7T,KDELR2:NM_006854:exon1:c.T21C:p.T7T	NA	NA	NA	NA	NA	NA	NA	NA	LOW	NA	NA	NA	NA	113	112	1	0.88	124	118	6	4.84	c.21T>C,c.21T>C
chr7	120604844	A	T	MISSENSE	ING3	c.316A>T	ING3:NM_019071:exon5:c.A316T:p.M106L	NA	NA	NA	NA	NA	T	N	D	MODERATE	D	D	D	1.000000	69	69	0	0	89	83	6	6.74	c.316A>T
chr7	103206809	C	A	MISSENSE	RELN	c.4798G>T	RELN:NM_005045:exon33:c.G4798T:p.D1600Y,RELN:NM_173054:exon33:c.G4798T:p.D1600Y	NA	NA	NA	NA	NA	D	D	D	MODERATE	T	T	T	1.000000	243	241	0	0	268	237	31	11.57	c.4798G>T,c.4798G>T
chr7	918089	C	T	INTRONIC	GET4	c.155+1652C>T	NM_015949.2	NA	NA	NA	NA	NA	NA	NA	NA	MODIFIER	NA	NA	NA	NA	68	68	0	0	67	53	14	20.90	c.155+1652C>T
chr7	128846003	T	C	SILENT	SMO	c.933T>C	SMO:NM_005631:exon5:c.T933C:p.T311T	NA	NA	NA	NA	NA	NA	NA	NA	LOW	NA	NA	NA	NA	84	82	0	0	80	74	6	7.50	c.933T>C
chr7	100867049	A	C	SILENT	ZNHIT1	c.369A>C	ZNHIT1:NM_006349:exon4:c.A369C:p.P123P	chr7*100867049*100867049*A*T*1*1*Renal_cancer	chr7*100867049*100867049*COSM484530*A*T*1*kidney*1	NA	NA	NA	NA	NA	NA	LOW	NA	NA	NA	NA	266	265	1	0.38	262	252	8	3.05	c.369A>C
chr7	158896560	T	G	INTRONIC	VIPR2	c.260-15A>C	NM_003382.4	NA	NA	rs375983218	0.000319150723128349	NA	NA	NA	NA	MODIFIER	NA	NA	NA	NA	140	140	0	0	166	135	31	18.67	c.260-15A>C
chr7	128802257	A	T	SILENT	TSPAN33	c.183A>T	TSPAN33:NM_178562:exon3:c.A183T:p.A61A	NA	NA	NA	NA	NA	NA	NA	NA	LOW	NA	NA	NA	NA	40	40	0	0	39	35	4	10.26	c.183A>T
chr7	139829336	G	A	SILENT	KDM7A	c.516C>T	KDM7A:NM_030647:exon4:c.C516T:p.L172L	NA	NA	NA	NA	NA	NA	NA	NA	LOW	NA	NA	NA	NA	151	151	0	0	115	96	19	16.52	c.516C>T
chr7	139829335	G	A	MISSENSE	KDM7A	c.517C>T	KDM7A:NM_030647:exon4:c.C517T:p.P173S	chr7*139829335*139829335*C*T*2*2*Melanoma	chr7*139829335*139829335*COSM224335*G*A*1*skin*1	NA	NA	NA	D	D	D	MODERATE	T	D	T	0.998000	150	149	0	0	116	97	19	16.38	c.517C>T
chr7	128485110	G	C	SILENT	FLNC	c.3591G>C	FLNC:NM_001127487:exon21:c.G3591C:p.G1197G,FLNC:NM_001458:exon21:c.G3591C:p.G1197G	NA	NA	NA	NA	NA	NA	NA	NA	LOW	NA	NA	NA	NA	103	102	1	0.97	95	88	6	6.32	c.3591G>C,c.3591G>C
chr7	128485104	T	C	SILENT	FLNC	c.3585T>C	FLNC:NM_001127487:exon21:c.T3585C:p.D1195D,FLNC:NM_001458:exon21:c.T3585C:p.D1195D	NA	NA	NA	NA	NA	NA	NA	NA	LOW	NA	NA	NA	0.981000	100	100	0	0	95	88	6	6.32	c.3585T>C,c.3585T>C
chr7	76903881	T	A	MISSENSE	CCDC146	c.1352T>A	CCDC146:NM_020879:exon11:c.T1352A:p.M451K	NA	NA	NA	NA	NA	T	N	N	MODERATE	T	T	T	0.018000	17	17	0	0	23	15	8	34.78	c.1352T>A
chr7	143806753	C	A	SILENT	OR2A2	c.78C>A	OR2A2:NM_001005480:exon1:c.C78A:p.L26L	NA	NA	NA	NA	NA	NA	NA	NA	LOW	NA	NA	NA	NA	169	169	0	0	210	189	18	8.57	c.78C>A
chr20	307042	G	C	SILENT	SOX12	c.474G>C	SOX12:NM_006943:exon1:c.G474C:p.G158G	NA	NA	NA	NA	NA	NA	NA	NA	LOW	NA	NA	NA	NA	111	111	0	0	95	89	5	5.26	c.474G>C
chr20	44526460	C	T	INTRONIC	CTSA	c.1257+15C>T	NM_001167594.1	NA	NA	NA	NA	NA	NA	NA	NA	MODIFIER	NA	NA	NA	NA	153	152	0	0	117	105	11	9.40	c.1308+15C>T,c.1257+15C>T
chr20	43135558	T	C	SILENT	SERINC3	c.693A>G	SERINC3:NM_006811:exon6:c.A693G:p.P231P,SERINC3:NM_198941:exon6:c.A693G:p.P231P	NA	NA	NA	NA	NA	NA	NA	NA	LOW	NA	NA	NA	NA	344	344	0	0	351	309	37	10.54	c.693A>G,c.693A>G
chr20	8113343	C	G	SILENT	PLCB1	c.45C>G	PLCB1:NM_015192:exon1:c.C45G:p.P15P,PLCB1:NM_182734:exon1:c.C45G:p.P15P	NA	NA	NA	NA	NA	NA	NA	NA	LOW	NA	NA	NA	NA	47	47	0	0	66	60	5	7.58	c.45C>G,c.45C>G
chr20	43135577	T	C	MISSENSE	SERINC3	c.674A>G	SERINC3:NM_006811:exon6:c.A674G:p.Y225C,SERINC3:NM_198941:exon6:c.A674G:p.Y225C	NA	NA	NA	NA	NA	D	N	D	MODERATE	T	T	T	0.017000	344	343	1	0.29	340	303	36	10.59	c.674A>G,c.674A>G
chr20	45354194	A	T	SILENT	SLC2A10	c.519A>T	SLC2A10:NM_030777:exon2:c.A519T:p.A173A	NA	NA	NA	NA	NA	NA	NA	NA	LOW	NA	NA	NA	NA	470	464	1	0.21	291	256	34	11.68	c.519A>T
chr20	62494028	C	T	NONSENSE	ABHD16B	c.1135C>T	ABHD16B:NM_080622:exon1:c.C1135T:p.Q379X	NA	NA	NA	NA	NA	NA	NA	NA	HIGH	NA	NA	NA	0.005000	300	299	0	0	236	220	15	6.36	c.1135C>T
chr20	44517555	G	A	INTRONIC	NEURL2	c.743-43C>T	NM_001278535.1,NM_080749.3	NA	NA	rs781461236	8.72295882763433e-06	NA	NA	NA	NA	MODIFIER	NA	NA	NA	NA	113	112	0	0	116	101	15	12.93	c.743-43C>T
