# Supplementary material for: Chronic Exposure to Chewing Tobacco Induces Metabolic Reprogramming and Cancer Stem Cell-Like Properties in Esophageal Epithelial Cells
Source: Cells. 2019 Aug 21;8(9):949. doi: 10.3390/cells8090949 (PMC6770059; doi:10.3390/cells8090949)
Supplement: Supplementary file 1 [file cells-08-00949-s001.zip › cells-550609-supplementary/Het1A-Tobacco_all files/Supp.Table.S3.xlsx]

## Sheet: Het1A_Quan_Prot
Gene Symbol	Gene ID	Protein Description	Abundances (Normalized): 128N, Het1A-P, TRep1	Abundances (Normalized): 128C, Het1A-2M, TRep1	Abundances (Normalized): 129N, Het1A-4M, TRep1	Abundances (Normalized): 129C, Het1A-6M, TRep1	Abundances (Normalized): 130N, Het1A-8M, TRep1	Abundances (Normalized): 128N, Het1A-P, TRep2	Abundances (Normalized): 128C, Het1A-2M, TRep2	Abundances (Normalized): 129N, Het1A-4M, TRep2	Abundances (Normalized): 129C, Het1A-6M, TRep2	Abundances (Normalized): 130N, Het1A-8M, TRep2	Abundances (Normalized): 128N, Het1A-P, TRep3	Abundances (Normalized): 128C, Het1A-2M, TRep3	Abundances (Normalized): 129N, Het1A-4M, TRep3	Abundances (Normalized): 129C, Het1A-6M, TRep3	Abundances (Normalized): 130N, Het1A-8M, TRep3	p-value (Het1A-P vs. Het1A-8M)	emPAI	# Razor Peptides	Score Mascot	# Peptides Mascot	Score Sequest HT	# Peptides Sequest HT	Protein FDR Confidence	Accession	Exp. q-value	Sum PEP Score	Coverage	# Peptides	# PSMs	# Unique Peptides	# Protein Groups	# AAs	MW [kDa]	calc. pI
AAAS	8086	aladin isoform X1	68890	74840	63860	66470	135700	55730	63330	56050	55350	107300	55330	57470	60300	57180	115200	0.979	0.509	0	223.476	4	17.4669	2	High	767975412	0	21.2601	8.57143	4	28	4	1	560	60.903	7.49
AACS	65985	acetoacetyl-CoA synthetase isoform 1	149500	137800	120000	172100	51580	180100	186600	150400	157800	58330	196300	205900	165800	220500	74990	0.8088	0.778	0	411.95	7	34.7991	4	High	31982927	0	37.9532	11.1607	7	41	7	1	672	75.096	6.24
AAGAB	79719	alpha- and gamma-adaptin-binding protein p34 isoform 1	84100	83520	96440	89640	37280	80240	68110	74540	85240	27310	129900	112300	125300	138700	52190	0.9794	1.929	0	349.847	5	12.368	1	High	153251315	0	33.2508	23.8095	5	23	5	1	315	34.572	4.64
AAMDC	28971	mth938 domain-containing protein isoform X1	457000	441800	422200	369800	163000	413800	410000	370700	336200	127000	332400	309700	301200	258600	101300	0.0689	0.874	0	173.907	3			High	767968017	0	11.2349	23.4043	3	11	3	1	141	15.578	9.06
AAMP	14	angio-associated migratory cell protein isoform 1	193400	179400	159400	218200	117200	142900	142900	115100	147700	74940	125900	117300	109600	137100	68120	0.9669	1.738	0	261.167	7	15.3147	2	High	700584700	0	33.5412	20.4598	7	23	7	1	435	46.792	4.42
AAR2	25980	protein AAR2 homolog	118400	114800	109000	105400	58370	94110	88430	90840	92460	66600	93490	91540	88000	93810	61940	0.9955	1.336	0	209.799	7	4.57844	1	High	18034690	0	33.3898	25	7	17	7	1	384	43.444	5.96
AARS	16	alanine--tRNA ligase, cytoplasmic	1473000	1817000	1711000	1710000	829700	1652000	2080000	1962000	1926000	880900	1374000	1691000	1620000	1608000	723300	0.0001	6.335	0	3696.73	32	195.638	10	High	109148542	0	241.912	47.2107	32	305	32	1	968	106.743	5.53
AARS2	57505	alanine--tRNA ligase, mitochondrial	144400	153100	142000	110200	234600	132500	136100	134500	121800	212200	125000	140200	131300	110700	217000	0.9176	1.004	0	673.809	15	102.04	12	High	38569417	0	79.1997	21.1168	15	61	15	1	985	107.259	6.27
AASDHPPT	60496	L-aminoadipate-semialdehyde dehydrogenase-phosphopantetheinyl transferase	459100	480400	430700	370400	175300	502800	528400	467000	501800	205100	294600	292100	263100	286300	137500	0.1228	3.437	0	217.07	7	18.5851	3	High	20357568	0	41.056	32.0388	8	45	8	1	309	35.753	6.8
AASS	10157	alpha-aminoadipic semialdehyde synthase, mitochondrial	3962	6402	7775	9248	15840	2664	1255	2254	2450	3410	31700	19120	23600	34630	36740	0.9999	0.292	0	53.9648	4	7.84818	1	High	13027640	0	13.4775	5.83153	5	11	5	1	926	102.066	6.64
AATF	26574	protein AATF	96900	102100	96510	109100	151100	131400	130200	129700	135400	263700	84740	78540	76470	80070	171200	0.9053	1.565	0	273.42	8	33.9065	4	High	7657013	0	45.8446	22.1429	8	34	8	1	560	63.094	4.94
ABCB7	22	ATP-binding cassette sub-family B member 7, mitochondrial isoform 1	18700	16640	17270	24210	32690	27220	29900	32060	29320	51560	19900	17360	17780	14250	32260	0.9998	0.607	0	171.856	7	13.1942	3	High	42490749	0	29.1811	12.085	7	16	7	1	753	82.717	9.33
ABCC1	4363	multidrug resistance-associated protein 1 isoform X1	11600	11840	12920	10230	27600	6716	7251	6900	6406	15980	17010	16360	16340	18730	30860	0.9999	0.338	0	146.471	8	38.6036	6	High	1034594636	0	43.0057	10.1356	9	30	9	1	1549	173.846	7.39
ABCD3	5825	ATP-binding cassette sub-family D member 3 isoform X1	225100	242500	220100	180200	317200	265200	256600	253500	219900	333600	240500	238400	224200	195900	297300	0.9569	1.198	0	682.256	13	64.5167	6	High	767905372	0	54.9815	23.2796	13	72	13	1	683	78.352	9.16
ABCE1	6059	ATP-binding cassette sub-family E member 1	686700	671100	654500	795500	452900	718500	684100	682800	892800	506700	667600	612200	576400	805200	413100	0.1618	4.52	0	1029.92	17	65.21	5	High	108773784	0	101.246	36.5609	18	98	18	1	599	67.271	8.34
ABCF1	23	ATP-binding cassette sub-family F member 1 isoform a	998800	930500	942200	1035000	687600	998900	1015000	1010000	976400	652700	689200	665200	666800	568200	405700	0.0212	6.897	0	1978.1	25	147.517	9	High	69354671	0	182.999	39.5266	25	165	25	1	845	95.866	6.8
ABCF2	10061	ATP-binding cassette sub-family F member 2 isoform b	132100	115300	137800	157800	121400	304600	254100	284800	378800	268400	348700	280300	315800	457000	337500	0.9997	0.585	0	359.668	7	0	1	High	10947137	0	24.1663	11.5142	7	31	7	1	634	72.397	7.49
ABCF3	55324	ATP-binding cassette sub-family F member 3	358000	278900	295000	452700	296700	118400	105200	110000	117800	67930	172200	160600	162500	188900	115600	0.983	1.297	0	347.092	13	51.4636	7	High	148612853	0	50.3303	22.567	13	53	13	1	709	79.695	6.34
ABHD10	55347	mycophenolic acid acyl-glucuronide esterase, mitochondrial isoform 1 precursor	286000	331200	312300	301800	591200	269100	311700	302300	291200	566800	336000	373100	353900	351400	656800	0.0251	3.437	0	487.11	9	16.038	2	High	8923001	0	53.3742	39.5425	9	40	9	1	306	33.911	8.57
ABHD11	83451	protein ABHD11 isoform 1	15290	16230	15250	14970	47060	14900	14780	15630	17490	45810	11390	12190	11620	14060	39620	0.9984	0.292	0	143.87	2	10.7612	1	High	23200008	0	10.563	8.57143	2	11	2	1	315	34.668	9.48
ABHD12	26090	monoacylglycerol lipase ABHD12 isoform X1	7106	8322	7700	7718	16520	7209	7434	8010	8548	12460	17550	14780	17140	19890	22510	0.9999	0.35	0	38.08	2	19.425	2	High	530425685	0	18.1504	9.38967	2	10	2	1	426	46.948	8.31
ABHD14A-ACY1	100526760	ABHD14A-ACY1 readthrough (NMD candidate)	26630	31980	23200	39130	13840	25500	35040	31830	43760	14340	47230	59250	48720	70310	35900	0.9999	0.61	0	190.933	5	43.7049	5	High	938318566	0	24.6531	13.0522	5	25	5	1	498	55.959	7.03
ABHD14B	84836	protein ABHD14B isoform 1	215300	260400	227100	243100	226200	144500	178900	151400	131900	93290	123700	167500	131500	96370	48780	0.996	5.31	0	266.715	7	17.4498	3	High	226443152	0	35.4971	50	7	35	7	1	210	22.332	6.4
ABHD6	57406	monoacylglycerol lipase ABHD6 isoform X1	4052	4040	4125	3620	6427	4032	4973	3392	5467	9508	1978	2635	2532	3039	2347	0.9999	0.129	0	55	1			Medium	530372880	0.0170643	2.81901	4.43787	1	3	1	1	338	38.434	8.41
ABI1	10006	abl interactor 1 isoform a	92550	92580	85560	82150	59590	113300	123100	122400	110900	79530	90350	78840	85360	77110	60640	0.998	0.833	0	138.712	5	6.50069	1	High	61743942	0	19.2173	12.0079	5	16	5	1	508	55.047	7.06
ABT1	29777	activator of basal transcription 1	2034	2954	2836	1604	2283	2858	2124	3366	2027	2682	4509	4153	3724	2340	3059	0.9999	0.145	0	0	1	14.7437	1	High	7019319	0.00116139	6.23018	9.92647	1	8	1	1	272	31.06	9.88
ACAA1	30	3-ketoacyl-CoA thiolase, peroxisomal isoform a	222600	232300	225400	194500	274700	269100	268500	268600	222000	321100	261600	260500	263800	205300	306500	0.9893	5.952	0	1058.55	10	125.741	5	High	4501853	0	101.407	39.8585	10	114	10	1	424	44.264	8.44
ACAA2	10449	3-ketoacyl-CoA thiolase, mitochondrial	72230	76570	76990	58590	82790	87940	89630	92160	64820	91430	93740	93890	99960	73830	106800	0.9999	3.467	0	547.946	9	34.6848	3	High	167614485	0	74.4846	46.8514	10	28	10	1	397	41.898	8.09
ACACA	31	acetyl-CoA carboxylase 1 isoform 1	754700	711700	720700	703900	403000	795300	709500	745300	745600	443300	829400	721100	736600	781200	415800	0.0031	1.34	0	2044.13	42	186.057	17	High	38679960	0	232.489	24.6748	42	196	42	1	2383	269.827	6.52
ACAD11	84129	acyl-CoA dehydrogenase family member 11	40100	37070	39430	49000	106800	46880	36240	45580	54490	109300	25220	21890	26680	37220	85340	0.9738	0.189	0	117.94	3	26.0037	3	High	38505218	0	14.6899	4.74359	3	16	3	1	780	87.209	8.02
ACAD9	28976	acyl-CoA dehydrogenase family member 9, mitochondrial	876500	872100	1095000	1117000	2069000	736800	746000	921600	944900	1737000	731200	706300	876000	924300	1685000	0.0001	3.948	0	1586.5	20	104.277	7	High	21361497	0	121.837	39.9356	20	148	20	1	621	68.717	7.96
ACADM	34	medium-chain specific acyl-CoA dehydrogenase, mitochondrial isoform d precursor	208400	216100	298800	372900	568400	143000	144000	196000	208600	372500	186400	181300	254900	243700	415300	0.0652	3.16	0	595.144	10	44.3812	4	High	554506556	0	65.5637	28.4141	11	56	11	1	454	50.238	7.8
ACADS	35	short-chain specific acyl-CoA dehydrogenase, mitochondrial isoform 1 precursor	107200	100200	109500	90110	160700	17280	14600	12760	14740	19970	23940	22260	25320	23570	35230	0.9995	0.551	0	232.39	3	10.3716	1	High	4557233	0	24.3292	12.3786	3	15	3	1	412	44.269	7.99
ACADSB	36	short/branched chain specific acyl-CoA dehydrogenase, mitochondrial precursor	173700	196300	199100	164000	333000	114700	109800	126200	127000	208800	143500	147400	159200	171000	227400	0.8149	1.873	0	527.403	9	64.4566	4	High	4501859	0	61.8068	27.5463	9	42	9	1	432	47.455	6.99
ACADVL	37	very long-chain specific acyl-CoA dehydrogenase, mitochondrial isoform 3	704900	627600	853400	796000	1543000	833700	751300	1012000	977700	1843000	741400	682200	921600	906800	1612000	0.0001	5.176	0	1982.87	28	137.159	10	High	394025723	0	163.948	50.885	28	158	28	1	678	72.881	8.75
ACAP2	23527	arf-GAP with coiled-coil, ANK repeat and PH domain-containing protein 2 isoform X1	128400	124700	125100	122700	78470	114800	98070	106300	117300	63910	131800	116400	117100	126500	68350	0.9845	0.445	0	323.385	7	11.5432	1	High	1034632225	0	41.9322	13.3255	7	19	7	1	848	96.099	6.96
ACAT1	38	acetyl-CoA acetyltransferase, mitochondrial precursor	1550000	1523000	1611000	1592000	3139000	1564000	1506000	1556000	1663000	3009000	914300	951900	978600	954700	1907000	0.0001	8.12	0	1817.47	16	73.3574	3	High	4557237	0	105.105	41.6862	16	139	16	1	427	45.171	8.85
ACAT2	39	acetyl-CoA acetyltransferase, cytosolic isoform 1	1817000	2142000	1614000	1656000	375400	2973000	3515000	2749000	2770000	595600	2087000	2464000	1918000	1733000	394800	0.0001	20.544	0	1805.23	15	168.354	7	High	148539872	0	146.422	63.728	15	171	15	1	397	41.324	6.92
ACBD3	64746	Golgi resident protein GCP60	235900	278000	282000	260800	297700	277500	287200	282600	305500	383600	280100	286100	303600	312700	388900	0.901	3.16	0	864.273	10	106.386	5	High	15826852	0	74.1335	25.1894	10	68	10	1	528	60.556	5.06
ACBD5	91452	acyl-CoA-binding domain-containing protein 5 isoform X1	15810	12810	15340	16010	23570	13530	9595	11470	24040	20150	14280	14710	14710	15090	20570	0.9999	0.172	0	63.45	2	10.2602	1	High	1034570219	4.8962e-05	7.71352	3.94089	2	7	2	1	609	68.332	6.86
ACIN1	22985	apoptotic chromatin condensation inducer in the nucleus isoform 3	1661000	1627000	1571000	1581000	2632000	1444000	1393000	1402000	1403000	2248000	1561000	1541000	1552000	1535000	2488000	0.0001	3.587	0	2190.49	39	140.759	11	High	259906020	0	176.272	32.5903	39	220	39	1	1301	147.301	6.73
ACLY	47	ATP-citrate synthase isoform 3	28650	60440	32370	105200	31800	29580	53220	30540	80610	31470	21260	33390	19640	62960	18060	0.9999	10.875	0	4192.87	47	344.609	18	High	740086846	0	329.28	47.619	47	476	1	1	1155	126.138	8.18
ACLY	47	ATP-citrate synthase isoform 4	5032000	5592000	3978000	4749000	1578000	2818000	3173000	2311000	2540000	963300	3640000	3985000	2925000	3365000	1254000	0.9999	10.875	46	4174.15	47	344.609	18	High	740086852	0	328.858	47.5983	47	475	1	1	1145	125.071	8.18
ACO1	48	cytoplasmic aconitate hydratase	689500	722000	786100	719300	320600	570000	569800	631300	700500	332800	597300	587500	668000	701700	351600	0.0489	4.337	0	1256.35	27	212.064	13	High	8659555	0	147.604	41.2823	27	171	27	1	889	98.337	6.68
ACO2	50	aconitate hydratase, mitochondrial precursor	1251000	1537000	1563000	1478000	2954000	1170000	1328000	1403000	1246000	2550000	1182000	1426000	1480000	1298000	2691000	0.0001	9	0	2285.71	27	165.589	7	High	4501867	0	205.949	42.8205	27	215	27	1	780	85.372	7.61
ACOT1	641371	acyl-coenzyme A thioesterase 1	292700	265100	252900	335400	276600	289100	266500	259200	415600	221500	331400	310900	323300	346000	321700	0.9982	1.512	0	529.996	10	36.7554	3	High	81230485	0	50.43	30.1663	10	52	10	1	421	46.248	7.34
ACOT13	55856	acyl-coenzyme A thioesterase 13 isoform 1	175600	226900	170900	128500	265900	137000	174200	138200	102200	214900	141000	195200	140200	82130	220400	0.9319	13.678	0	462.183	5	33.6548	1	High	8923812	0	46.2346	62.1429	5	38	5	1	140	14.951	9.14
ACOT7	11332	cytosolic acyl coenzyme A thioester hydrolase isoform hBACHb	703000	810000	716000	599200	263100	599000	698900	652700	516000	247200	916800	1055000	966200	813400	346600	0.0001	7.962	0	949.89	14	96.3999	6	High	32528282	0	95.1985	43.6842	14	124	14	1	380	41.769	8.54
ACOT8	10005	acyl-coenzyme A thioesterase 8	414800	473400	375500	330000	457100	370500	409700	358800	281600	426300	430900	493900	381200	295800	477400	0.9904	3.87	0	275.68	10	42.1346	4	High	34577075	0	45.6382	36.3636	10	53	10	1	319	35.891	7.56
ACOT9	23597	acyl-coenzyme A thioesterase 9, mitochondrial isoform a precursor	479400	519400	490500	492300	895400	902500	960400	933800	896100	1439000	1001000	1092000	1054000	978400	1571000	0.0001	7.318	0	1073.22	18	97.5042	8	High	81295407	0	112.525	42.6339	18	109	18	1	448	50.818	8.53
ACOX1	51	peroxisomal acyl-coenzyme A oxidase 1 isoform a	90410	79380	76330	53090	107200	24080	19760	19600	15830	27750	35990	33530	32500	22970	52240	0.9999	0.911	0	290.123	8	35.1392	2	High	30089972	0	50.7101	19.5455	8	35	8	1	660	74.62	7.62
ACP1	52	low molecular weight phosphotyrosine protein phosphatase isoform c	111200	120000	128600	120300	59770	122100	121100	130200	133200	72730	150300	152400	170900	150800	75690	0.9802	6.743	0	441.738	6	56.9639	4	High	4757714	0	44.1446	43.6709	6	44	6	1	158	18.031	6.74
ACP2	53	lysosomal acid phosphatase isoform 1 precursor	115100	90770	104400	236500	229500	63380	55630	57260	111100	122900	73520	63080	64590	123300	144100	0.9348	0.245	0	42.8833	2			High	4557010	4.8962e-05	8.19757	5.91017	2	7	2	1	423	48.313	6.74
ACSF2	80221	acyl-CoA synthetase family member 2, mitochondrial isoform 1	125100	143500	116500	92390	178300	298700	301500	254600	182500	390200	236500	238700	194800	144800	313900	0.9534	1.154	0	477.222	10	47.2114	3	High	572872742	0	60.3418	24.0625	10	47	10	1	640	70.577	7.84
ACSF3	197322	acyl-CoA synthetase family member 3, mitochondrial isoform 1 precursor	39300	44770	40380	38580	55230	110200	104900	97280	123700	171700	194800	170400	174800	249500	263400	0.9901	1.021	0	291.395	10	52.2353	7	High	187761343	0	44.9636	26.7361	11	47	11	1	576	64.089	8.37
ACSL1	2180	long-chain-fatty-acid--CoA ligase 1 isoform X1	267700	295400	312300	280500	616000	479500	533300	533700	485200	927500	353900	400700	401600	290900	700300	0.0023	3.549	0	965.807	16	119.27	7	High	530377350	0	111.015	29.0831	16	117	16	1	698	77.893	7.15
ACSL3	2181	long-chain-fatty-acid--CoA ligase 3 isoform X1	328200	374600	347000	342100	620400	246700	277900	251100	247000	431900	259400	299500	282800	276100	513500	0.1294	3.541	0	1257.06	17	81.2357	5	High	1034612408	0	114.646	34.5833	17	104	15	1	720	80.368	8.38
ACSL4	2182	long-chain-fatty-acid--CoA ligase 4 isoform X1	463900	487400	441800	659200	926700	1010000	1013000	886300	1307000	1961000	885000	859800	798500	1328000	1938000	0.0001	5.813	2	1268.9	23	21.4	2	High	768037494	0	136.128	41.7722	23	117	21	1	711	79.137	8.38
ACSS2	55902	acetyl-coenzyme A synthetase, cytoplasmic isoform X1	327100	499000	323200	291800	114100	235400	372700	213900	237800	60310	529000	822900	531600	495300	175800	0.1204	2.398	0	784.211	14	109.903	6	High	768017601	0	94.8838	26.4586	14	83	14	1	737	82.727	6.81
ACTC1	70	actin, alpha cardiac muscle 1 precursor	1556000	1291000	1423000	1770000	1467000	1306000	1181000	1231000	1776000	1505000	3632000	3116000	3478000	4043000	3360000	0.9853	99	0	8358.72	17	399.076	9	High	4885049	0	194.546	54.6419	17	927	6	1	377	41.992	5.39
ACTG1	71	actin, cytoplasmic 2	71050000	62620000	68410000	71250000	53880000	50110000	44150000	48840000	48760000	36590000	43860000	38580000	42080000	45690000	35890000	0.0001	2510.89	18	25927.5	21	1923.97	14	High	316659409	0	437.176	74.4	21	1996	9	1	375	41.766	5.48
ACTL6A	86	actin-like protein 6A isoform 1	316500	321800	337100	322400	495900	177500	195400	187100	165000	192500	184900	187700	188900	173400	202700	0.9604	4.456	0	710.692	12	52.5423	4	High	4757718	0	72.4521	39.627	12	56	12	1	429	47.43	5.6
ACTN1	87	alpha-actinin-1 isoform b	6728000	6707000	5749000	6932000	7376000	7160000	7189000	6089000	7310000	7858000	7252000	7275000	6067000	6846000	7886000	0.0001	103.356	0	10590.4	57	890.005	25	High	4501891	0	571.788	71.6368	57	1038	37	1	892	102.993	5.41
ACTN4	81	alpha-actinin-4 isoform 1	14360000	14470000	12850000	15650000	16040000	14560000	14280000	13230000	17140000	16670000	13410000	13310000	12160000	15590000	15330000	0.0001	40.118	20	8742.4	57	736.331	23	High	12025678	0	472.207	67.9473	57	805	37	1	911	104.788	5.44
ACTR10	55860	actin-related protein 10 isoform X1	55820	53950	55510	49780	26300	238000	166300	167000	256600	107600	157800	143100	143000	165300	82940	0.9434	0.905	0	308.054	6			High	767981023	0	30.8667	20.9906	6	20	6	1	424	47.096	7.62
ACTR1A	10121	alpha-centractin	860300	805300	844500	883200	487600	1690000	1635000	1680000	1758000	914500	1492000	1419000	1427000	1862000	866400	0.0001	17.33	7	969.364	17	104.58	5	High	5031569	0	110.707	57.4468	17	121	10	1	376	42.587	6.64
ACTR1B	10120	beta-centractin	43220	42670	45450	36390	17790	4298	5231	3055	3111	3318	4437	5756	3770	3797	2550	0.9999	4.456	0	511.754	10	37.9342	3	High	11342680	0	63.8184	37.234	10	56	3	1	376	42.267	6.4
ACTR2	10097	actin-related protein 2 isoform b	381300	371200	400900	340700	213000	163500	141700	154300	247800	113700	289700	290100	293100	387100	170900	0.8156	5.105	0	799.172	8	90.3995	4	High	5031571	0	54.8958	25.8883	8	74	8	1	394	44.732	6.74
ACTR3	10096	actin-related protein 3 isoform 1	864400	787500	868200	1104000	543100	768600	714900	782600	875600	467800	808000	729100	784400	912800	517400	0.0279	12.503	0	1109.99	19	86.3464	9	High	5031573	0	112.132	56.6986	19	103	19	1	418	47.341	5.88
ACTR5	79913	actin-related protein 5	3151	3308	2752	6524	3816	21850	16840	19100	17250	8208	10250	8145	8489	8508	4244	0.9999	0.557	0	151.79	5	7.85248	2	High	151301041	0	20.2944	13.3443	5	12	5	1	607	68.254	5.27
ACTR6	64431	actin-related protein 6	10440	8781	7741	7260	12080	25300	24930	22550	22110	33010	8484	7024	6187	6183	8381	0.9999	0.274	0	27.94	2			High	11968057	4.8962e-05	7.91886	7.07071	2	5	2	1	396	45.781	5.03
ACVR1	90	activin receptor type-1 isoform X1	78990	70870	80230	88710	75380	30310	29060	28750	23440	16970	28660	25710	26310	21260	17120	0.9999	0.245	0	54.75	1	7.33503	1	High	578805100	4.8962e-05	8.77895	4.91159	2	4	2	1	509	57.116	7.33
ACYP1	97	acylphosphatase-1 isoform c precursor	167300	205500	176800	111300	49700	112300	124700	109500	70160	29430	218900	246100	210700	167400	72340	0.7986	5.31	0	301.353	5	24.3687	2	High	701165620	0	31.176	39.5349	5	28	5	1	129	14.116	9.7
ADA	100	adenosine deaminase isoform 1	44210	44960	37620	27720	19020	55610	52840	43010	49100	39690	28350	23440	19800	32990	26390	0.9999	0.688	0	122.256	5	3.06212	1	High	47078295	0	21.9153	23.1405	5	14	5	1	363	40.739	5.95
ADAL	161823	adenosine deaminase-like protein isoform X1	7926	8464	7114	6717	4901	6105	6088	4678	4995	3830	7121	9825	7703	5651	4556	0.9999	0.116	0	98.42	1			High	1034589872	0.0037291	4.68952	2.8169	1	3	1	1	355	40.239	6.32
ADAM10	102	disintegrin and metalloproteinase domain-containing protein 10 isoform 1 preproprotein	88830	91060	94030	89770	117100	151300	147000	159500	133900	230300	249600	224800	236400	202000	316500	0.9807	1.154	0	626.087	13	86.907	8	High	4557251	0	80.8615	25.9358	13	65	13	1	748	84.088	7.77
ADAM9	8754	disintegrin and metalloproteinase domain-containing protein 9 isoform X1	58840	50750	48280	62950	48680	15400	9634	11980	11990	16550	39560	32260	37650	32500	42350	0.9999	0.227	0	206.88	3	24.968	1	High	1034661881	0	23.0149	5.11571	3	16	3	1	821	90.985	7.31
ADAR	103	double-stranded RNA-specific adenosine deaminase isoform X1	873300	886900	905600	806400	1479000	821800	869900	903100	796000	1409000	800500	864500	874000	712400	1384000	0.0001	1.48	23	1072.22	25	75.3552	8	High	767908086	0	124.341	24.0347	25	122	2	1	1269	140.739	8.56
ADARB1	104	double-stranded RNA-specific editase 1 isoform X1	26900	26870	26230	25880	50330	41970	38700	37890	40410	91190	49490	47430	42210	50390	90910	0.9962	0.52	0	300.284	6	49.9158	3	High	1034626887	0	38.053	12.5316	6	34	6	1	790	86.612	9.54
ADCK3	56997	atypical kinase ADCK3, mitochondrial isoform X1	29980	28950	27790	35360	39720	10770	9490	8974	11630	16940	9802	8748	9501	11580	16200	0.9999	0.186	0	69.6167	2	14.5131	2	High	767912556	4.8962e-05	9.02986	4.01855	2	9	2	1	647	71.904	6.99
ADD1	118	alpha-adducin isoform X3	76470	73140	72760	62090	56080	86850	81420	86900	71550	73480	78000	82910	81350	79050	74540	0.9999	1.276	0	558.918	10	52.8232	5	High	1034638314	0	55.6778	16.1458	10	42	10	1	768	84.25	5.96
ADD3	120	gamma-adducin isoform a	122900	114800	133000	93970	111600	101800	89550	109500	79260	87030	52570	52210	55550	50340	44430	0.9999	0.743	0	292.993	6	22.7237	3	High	1002341757	0	39.6527	12.4646	6	25	6	1	706	79.105	6.32
ADGRE5	976	CD97 antigen isoform 1 preproprotein	1047	952.5	1691	1716	1883	2298	2163	2611	4530	5120	2867	4065	4439	5621	10070	0.9999	0.141	0	117.74	2	16.9195	2	High	17978491	0	13.2652	4.79042	2	11	2	1	835	91.809	6.87
ADH5	128	alcohol dehydrogenase class-3	1028000	889700	909400	1142000	572900	991800	957700	954200	1211000	626400	1272000	1161000	1195000	1506000	774800	0.0002	4.275	0	558.421	11			High	71565154	0	52.311	31.2834	11	57	11	1	374	39.698	7.49
ADI1	55256	1,2-dihydroxy-3-keto-5-methylthiopentene dioxygenase isoform 1	17830	15720	17780	13740	8710	87890	76140	90760	101600	34930	88340	82930	93710	167000	44760	0.9971	0.995	0	36.0131	3	2.35453	1	High	171460928	4.8962e-05	9.2179	18.9944	3	10	3	1	179	21.485	5.68
ADIPOR1	51094	adiponectin receptor protein 1	3198	1386	2536	4820	5131	3496	3011	4632	4554	7129	4285	2891	3778	4511	6515	0.9999	0.155	0	102.003	1			High	594952025	0.000283621	7.11233	4.53333	1	3	1	1	375	42.588	7.02
ADK	132	adenosine kinase isoform b	160600	175200	165400	175200	71070	122800	128500	121900	140800	47400	262600	276000	275700	272400	111400	0.8481	1.994	0	490.475	9	60.5558	3	High	32484975	0	56.5378	38.3978	9	59	9	1	362	40.52	6.7
ADNP	23394	activity-dependent neuroprotector homeobox protein isoform X1	289700	263700	266600	257900	292200	492500	447300	450400	436900	520900	445300	402600	409500	372600	512200	0.9979	0.931	0	598.764	17	78.7321	8	High	768016784	0	88.3514	20.6121	17	68	17	1	1111	124.562	7.4
ADO	84890	2-aminoethanethiol dioxygenase	6978	6619	7076	9087	8441	35970	44700	44450	47770	30200	66760	72700	75760	76150	50100	0.9999	0.54	0	116.473	3	18.7804	2	High	62177110	0	14.8128	12.963	3	16	3	1	270	29.732	6.04
ADPGK	83440	ADP-dependent glucokinase isoform X1	55650	62420	52710	52120	82440	141900	132300	134100	162900	169600	79830	77050	74510	73430	112300	0.9987	1.976	0	258.955	8	48.8318	4	High	578827468	0	48.5081	23.5412	8	43	8	1	497	54.055	6.2
ADPRHL2	54936	poly(ADP-ribose) glycohydrolase ARH3	75600	72110	75960	61790	47870	74620	68950	67200	78680	52990	71760	77140	71800	73780	48730	0.9994	1.738	0	484.327	6	62.8434	4	High	8923417	0	53.6529	27.2727	6	36	6	1	363	38.922	5.07
ADRM1	11047	proteasomal ubiquitin receptor ADRM1 isoform X1	812000	663600	745900	1011000	412200	618100	559400	547000	783700	380200	488800	445500	434800	600600	256900	0.0417	3.329	0	346.749	7	9.06117	1	High	1034620042	0	28.3231	13.285	7	30	7	1	414	42.811	5.15
ADSL	158	adenylosuccinate lyase isoform X1	320200	319900	366000	328100	99370	460300	430500	455300	486400	163300	407100	402100	415500	431200	146800	0.0907	2.455	0	581.67	13	48.6453	6	High	768023815	0	66.3981	35.9316	13	53	13	1	526	59.334	7.09
ADSS	159	adenylosuccinate synthetase isozyme 2	254000	301600	259200	297200	161900	111700	125300	107900	126900	57580	209400	261500	227600	245700	133800	0.9536	3.16	1	485.443	12	27.9463	5	High	34577063	0	51.9936	30.0439	12	46	11	1	456	50.066	6.55
AFF4	27125	AF4/FMR2 family member 4 isoform X1	19720	19440	20600	21700	23870	105300	114000	109500	94140	123800	105300	115500	109200	111000	136200	0.9998	0.661	0	203.126	12	1.99572	1	High	530379849	0	54.2397	13.6715	12	23	12	1	1163	127.382	9.31
AFG3L2	10939	AFG3-like protein 2	252400	283500	263200	245800	596200	276600	289000	283800	376300	623700	227400	258700	228500	287300	537300	0.0115	2.086	0	1280.39	20	29.5538	6	High	300192933	0	98.6955	31.1167	20	89	20	1	797	88.528	8.66
AGFG1	3267	arf-GAP domain and FG repeat-containing protein 1 isoform X1	216100	205300	232100	249100	123600	249000	262900	250700	236600	157000	297800	299000	312500	304400	169200	0.8526	3.084	0	759.213	9	13.9302	2	High	578804211	0	62.0812	22.2591	9	41	9	1	602	62.561	8.56
AGK	55750	acylglycerol kinase, mitochondrial precursor	379000	407800	395600	388000	669100	291500	301200	293500	348900	512600	282900	280000	280300	397600	585500	0.0678	7.185	0	970.506	18	43.2512	5	High	8922701	0	89.5651	53.5545	18	88	18	1	422	47.107	8.09
AGL	178	glycogen debranching enzyme isoform 1	92280	95910	97280	99000	70100	64990	64020	64420	65840	40400	94980	91340	94170	98310	83330	0.9997	0.321	0	299.544	12	50.7872	7	High	116734847	0	53.2597	10.0522	12	44	12	1	1532	174.652	6.76
AGO2	27161	protein argonaute-2 isoform X1	92960	93040	91370	110500	83020	48970	47640	49960	62520	59380	57880	51530	49830	67290	57010	0.9999	0.304	3	203.177	6	28.4071	3	High	1034659931	0	27.7139	8.3878	6	33	3	1	918	103.968	9.35
AGPAT1	10554	1-acyl-sn-glycerol-3-phosphate acyltransferase alpha isoform X1	25870	27910	25470	19090	37730	49440	49630	43050	36270	58240	50600	56160	53590	45490	75660	0.9999	0.389	0	75.94	1	18.1396	1	High	530381373	4.8962e-05	9.26594	7.31707	1	11	1	1	287	32.153	9.5
AGPAT3	56894	1-acyl-sn-glycerol-3-phosphate acyltransferase gamma isoform X3	9262	12870	13150	17530	33140	34720	28780	29730	29850	65760	6452	5884	8257	8358	15610	0.9996	0.222	0	109.02	2			High	768021245	0.000283621	6.80882	4.75162	2	5	2	1	463	52.168	8.65
AGPS	8540	alkyldihydroxyacetonephosphate synthase, peroxisomal precursor	970600	896800	1034000	994500	1595000	650100	587100	657600	655700	972400	696100	657300	743400	724200	1138000	0.0001	6.627	0	2080.55	24	166.987	9	High	4501993	0	177.997	46.9605	24	153	24	1	658	72.866	7.34
AGR2	10551	anterior gradient protein 2 homolog precursor	73370	45900	108300	110400	34150	47690	30710	71900	76670	22850	36470	23790	54410	60990	22280	0.9991	1.154	0	147.013	2	9.71038	1	High	5453541	0	16.6381	16	2	14	2	1	175	19.967	9
AGTRAP	57085	type-1 angiotensin II receptor-associated protein isoform X1	9432	9807	7678	3989	5662	58860	57560	49820	34530	39400	50900	51060	39260	36190	36150	0.9999	2.162	0	233.72	3	35.0273	2	High	767905182	0	24.6155	28.0702	3	25	3	1	171	18.681	6.77
AHCTF1	25909	protein ELYS isoform X1	368200	345800	376000	401000	737300	252900	265700	246500	301400	519000	266800	275600	277000	289500	517900	0.0358	0.463	0	1044.63	18	57.1687	5	High	578802190	0	102.951	12.0817	18	84	18	1	2301	255.841	6.58
AHCY	191	adenosylhomocysteinase isoform 1	4768000	5039000	4403000	5119000	1960000	3228000	3307000	2884000	3476000	1336000	3665000	3806000	3387000	3998000	1605000	0.0001	37.312	1	2878.32	22	166.362	5	High	9951915	0	171.069	55.3241	22	330	21	1	432	47.685	6.34
AHCYL1	10768	adenosylhomocysteinase 2 isoform a	380400	371800	354000	505900	244400	400800	365900	351000	522100	246600	283000	259700	250800	362500	194400	0.7413	0.887	4	268.88	8	16.3963	2	High	21361647	0	29.1232	15.4717	8	48	3	1	530	58.913	6.89
AHNAK	79026	neuroblast differentiation-associated protein AHNAK isoform X2	26270000	22490000	25830000	31720000	21310000	25600000	21770000	24950000	31280000	20760000	22420000	19100000	22020000	27330000	18430000	0.0001	6.273	1	18754	233	221.963	14	High	1034575326	0	1556.95	68.4527	233	1587	232	1	5823	621.439	6.15
AHSA1	10598	activator of 90 kDa heat shock protein ATPase homolog 1 isoform 1	1355000	1500000	1235000	1224000	534600	1405000	1571000	1271000	1288000	572600	1013000	1143000	919900	898900	407400	0.0001	17.738	0	2250.91	19	192.745	6	High	6912280	0	143.959	68.6391	19	177	19	1	338	38.25	5.53
AIDA	64853	axin interactor, dorsalization-associated protein	5667	4518	4886	8772	13600	27130	20340	23470	28220	22410	3470	2455	2516	3485	5152	0.9999	0.585	0	41.6733	3	9.20755	2	High	124248539	4.8962e-05	8.76799	9.47712	3	7	3	1	306	35.001	6.55
AIFM1	9131	apoptosis-inducing factor 1, mitochondrial isoform AIF precursor	1091000	1086000	1294000	1266000	2414000	998500	972700	1129000	1179000	2142000	1385000	1337000	1551000	1644000	2972000	0.0001	11.496	0	1895.97	22	63.9483	7	High	4757732	0	169.057	46.4927	22	172	22	1	613	66.859	8.95
AIM1	202	absent in melanoma 1 protein isoform X1	79580	65830	59960	81110	53780	211500	176200	184500	204300	131600	254900	201500	225800	253000	221400	0.9917	0.457	0	351.152	17	40.1927	6	High	530383409	0	71.5146	10.84	17	45	17	1	2131	231.564	5.81
AIMP1	9255	aminoacyl tRNA synthase complex-interacting multifunctional protein 1 isoform b precursor	401800	437000	407500	431200	283100	572500	566600	573300	656500	453700	242200	244200	238600	244100	175400	0.8653	5.952	0	879.647	12	21.7399	2	High	215490011	0	71.0978	43.1548	12	69	12	1	336	37.016	8.65
AIMP2	7965	aminoacyl tRNA synthase complex-interacting multifunctional protein 2	444400	448300	416500	428700	309700	439800	429000	406700	430900	316500	397000	416700	376900	418200	294600	0.7752	2.594	0	759.23	8	106.934	4	High	11125770	0	56.5139	31.875	8	75	8	1	320	35.326	8.22
AIP	9049	AH receptor-interacting protein isoform 1	634200	611800	581300	567600	298000	459600	445500	396000	378500	188200	645600	611600	579200	583400	268000	0.0135	5.661	0	807.421	12	52.2106	4	High	729042247	0	76.0668	48.4848	12	84	12	1	330	37.64	6.42
AK1	203	adenylate kinase isoenzyme 1 isoform 2	189600	182000	189600	212500	121300	225900	246500	234800	261300	133900	239100	262800	246000	255900	124200	0.9027	9	0	738.606	9	56.5278	5	High	970259878	0	54.1757	57.1429	9	65	9	1	210	23.396	8.6
AK2	204	adenylate kinase 2, mitochondrial isoform a	1984000	1517000	1683000	2347000	4002000	1306000	1184000	1291000	1660000	3037000	1517000	1307000	1521000	1741000	3235000	0.0001	50.795	0	2171.36	13	112.881	4	High	4502013	0	125.399	66.9456	13	169	13	1	239	26.461	7.81
AK3	50808	GTP:AMP phosphotransferase AK3, mitochondrial isoform a	205300	279800	248800	204100	478600	305900	365800	354300	313200	654600	258600	322500	316200	244900	570200	0.0228	2.875	0	310.192	10	36.773	3	High	19923437	0	37.8753	44.0529	10	49	10	1	227	25.55	9.16
AK4	205	adenylate kinase 4, mitochondrial	636000	628200	653200	609800	1083000	713000	697300	702100	599700	1088000	620300	582300	570300	475900	880200	0.0047	12.895	0	563.939	11	35.6507	4	High	53832003	0	68.0006	65.4709	11	58	11	1	223	25.252	8.4
AK6	102157402	adenylate kinase isoenzyme 6 isoform b	44370	47280	44770	60260	27930	53150	51790	51950	41860	75120	72510	86410	74320	73500	69240	0.9999	2.981	0	114.96	6	18.522	3	High	7706212	0	23.1997	43.6047	6	21	6	1	172	20.049	4.58
AKAP1	8165	A-kinase anchor protein 1, mitochondrial isoform X1	161900	170700	147500	138800	251100	209800	218600	197200	169900	326400	186100	183400	156600	154000	265300	0.8909	0.73	0	323.346	9			High	1034601569	0	48.635	15.0609	9	23	9	1	903	97.281	4.94
AKAP10	11216	A-kinase anchor protein 10, mitochondrial precursor	10250	12100	10770	10640	6246	9136	11190	12250	9269	4311	10670	13870	11120	11230	5570	0.9999	0.07	0	46.1233	1			High	21493033	0.00762509	3.88874	2.1148	1	5	1	1	662	73.772	6.39
AKAP12	9590	A-kinase anchor protein 12 isoform X1	3960000	2910000	3765000	4230000	3330000	3173000	2214000	2839000	3501000	2557000	3565000	2555000	3259000	3783000	2871000	0.0001	8.496	0	4610.39	63	190.764	11	High	1034652357	0	450.269	54.321	64	364	64	1	1782	191.367	4.41
AKAP13	11214	A-kinase anchor protein 13 isoform 1	268000	220300	250600	338200	178800	187200	172000	179600	284000	116800	182700	153400	175900	210200	100300	0.9371	0.451	0	836.119	21	79.1598	7	High	31563330	0	119.683	10.8626	21	64	21	1	2817	307.654	5.2
AKAP17A	8227	A-kinase anchor protein 17A isoform 1	96470	94520	92140	103400	132200	37560	38160	39990	34860	51660	61440	58210	63230	72610	96080	0.9988	0.54	0	135.877	6	25.2526	3	High	41152097	0	18.4312	7.76978	6	23	6	1	695	80.686	9.73
AKAP8	10270	A-kinase anchor protein 8	215700	188700	211300	187400	317700	160600	152700	159100	190900	256600	335500	300500	327000	322600	566500	0.6415	1.555	0	728.017	10	51.0518	4	High	5031579	0	59.8118	21.9653	10	48	10	1	692	76.061	5.15
AKAP8L	26993	A-kinase anchor protein 8-like isoform 1	201100	212800	217600	174800	177500	233200	270300	241400	196000	227600	209500	228100	226000	190100	205800	0.9999	1.424	0	682.141	9	70.995	5	High	612407827	0	57.2952	19.3498	9	61	9	1	646	71.595	5.05
AKR1A1	10327	alcohol dehydrogenase [NADP(+)]	1254000	1117000	1184000	1224000	429600	1523000	1499000	1486000	1518000	523200	1644000	1545000	1556000	1630000	581900	0.0001	14.505	2	1497.68	17	77.8632	4	High	5174391	0	109.527	53.2308	17	123	16	1	325	36.55	6.79
AKR1B1	231	aldose reductase	1478000	1548000	1322000	1149000	450100	2339000	2492000	2088000	1841000	701700	1719000	1748000	1489000	1317000	495100	0.0001	17.957	0	1567.4	15	93.9674	3	High	4502049	0	104.394	60.1266	15	125	14	1	316	35.83	6.98
AKR7A2	8574	aflatoxin B1 aldehyde reductase member 2 isoform 1	681700	670300	626000	498000	402400	661100	628800	569600	477700	357800	519700	514800	456900	394700	305600	0.0781	4.995	0	864.255	10	116.268	5	High	41327764	0	78.6269	40.39	10	92	10	1	359	39.564	7.17
AKT1S1	84335	proline-rich AKT1 substrate 1 isoform a	45510	63030	70500	87560	33000	29960	37490	49550	43810	22410	45930	51550	68710	76820	30040	0.9999	0.995	0	149.458	2			High	400153980	0	11.2098	7.24638	2	10	2	1	276	29.244	4.73
ALCAM	214	CD166 antigen isoform 1 precursor	189300	159300	133700	202200	205800	464600	423200	349000	416400	585100	475700	409500	343700	442000	541300	0.9665	2.29	0	599.5	13	26.4455	1	High	68163411	0	72.3335	33.7907	13	55	13	1	583	65.061	6.25
ALDH16A1	126133	aldehyde dehydrogenase family 16 member A1 isoform 1	36640	29510	36490	43130	29570	75830	60850	74100	116000	59700	37680	26740	29650	44690	21720	0.9999	0.817	0	114.829	7	30.6683	6	High	223972651	0	34.3144	13.217	7	26	7	1	802	85.074	6.79
ALDH18A1	5832	delta-1-pyrroline-5-carboxylate synthase isoform 1	959500	907100	929800	958200	1831000	887200	880400	912300	880200	1735000	1146000	1116000	1150000	1193000	2446000	0.0001	7.606	0	2452.3	31	264.737	17	High	1020738530	0	216.46	50.0629	31	296	31	1	795	87.248	7.12
ALDH1A1	216	retinal dehydrogenase 1	143200	122700	120600	252400	390100	148300	117500	115600	211000	322700	211900	158100	156000	320900	455200	0.2051	1.424	0	537.743	9	24.2252	1	High	21361176	0	43.1838	16.9661	9	46	8	1	501	54.827	6.73
ALDH1A3	220	aldehyde dehydrogenase family 1 member A3 isoform 1	959100	834000	756000	1087000	673500	958400	856700	792400	1167000	743300	1168000	1104000	968700	1316000	889900	0.0902	7.432	3	1130	17	29.9882	3	High	153266822	0	116.948	38.2812	17	112	14	1	512	56.073	7.25
ALDH1B1	219	aldehyde dehydrogenase X, mitochondrial precursor	70680	70810	83150	107900	202200	50870	53440	51820	73070	135800	184500	189100	213100	287200	539400	0.3528	1.512	0	392.683	9	20.1692	1	High	25777730	0	43.9554	19.3424	9	37	7	1	517	57.213	6.99
ALDH1L2	160428	mitochondrial 10-formyltetrahydrofolate dehydrogenase precursor	89770	167600	126800	126400	277900	71770	136800	108200	110600	210900	134500	281900	242700	203800	481500	0.1926	0.833	0	759.03	12	45.4095	4	High	238814322	0	77.2062	16.6847	12	56	12	1	923	101.681	6.52
ALDH2	217	aldehyde dehydrogenase, mitochondrial isoform 1 precursor	564100	672000	617000	477600	1171000	670000	743900	699700	589700	1269000	764000	910900	829100	718300	1615000	0.0001	9	1	1817.74	17	59.8986	5	High	25777732	0	141.187	47.5822	17	170	15	1	517	56.346	7.05
ALDH3A2	224	fatty aldehyde dehydrogenase isoform 1	204300	200200	220400	161900	294000	188900	181700	211600	149400	274600	120100	128600	144600	103700	177900	0.9447	2.481	0	381.64	11	20.5913	2	High	73466520	0	53.5262	23.8189	11	44	11	1	508	57.633	8.92
ALDH4A1	8659	delta-1-pyrroline-5-carboxylate dehydrogenase, mitochondrial isoform a precursor	724500	812500	730800	510500	1031000	639000	708400	652500	459600	933700	881200	964400	948600	652000	1313000	0.0081	5.31	0	939.239	19	80.3331	6	High	25777736	0	114.06	47.6021	19	101	19	1	563	61.681	8.07
ALDH5A1	7915	succinate-semialdehyde dehydrogenase, mitochondrial isoform 1 precursor	120900	138600	107000	90000	194600	151100	162300	136700	126700	267900	241200	248000	212800	178200	394400	0.8042	3.642	0	918.167	14	74.7888	3	High	25777721	0	84.8624	33.5766	14	73	14	1	548	58.616	8.09
ALDH6A1	4329	methylmalonate-semialdehyde dehydrogenase [acylating], mitochondrial isoform 1 precursor	268400	297000	242300	194000	494600	326500	359700	305300	223500	575600	238400	237800	201500	241600	369600	0.2916	1.154	0	533.44	9	25.3945	3	High	11095441	0	44.24	24.2991	10	35	10	1	535	57.803	8.5
ALDH7A1	501	alpha-aminoadipic semialdehyde dehydrogenase isoform 2	1332000	1397000	1244000	1055000	1224000	1787000	1954000	1764000	1405000	1758000	1335000	1403000	1320000	1082000	1384000	0.9986	30.623	0	2554.37	23	96.6472	5	High	319655561	0	200.43	58.1213	23	205	23	1	511	55.331	6.86
ALDH9A1	223	4-trimethylaminobutyraldehyde dehydrogenase	1302000	1240000	1198000	1102000	996200	1014000	930600	886100	804400	678100	907100	833800	838100	719500	594900	0.0186	4.878	0	1863.64	16	11.3764	2	High	115387104	0	101.627	36.4865	16	109	16	1	518	56.255	6.57
ALDOA	226	fructose-bisphosphate aldolase A isoform 2	8524000	6906000	7106000	8139000	2295000	9493000	7419000	7762000	9053000	2424000	9972000	7822000	8116000	9233000	2495000	0.0001	80.855	28	6968.7	25	631.404	9	High	342187211	0	230.792	73.445	25	623	1	1	418	45.232	8.25
ALDOC	230	fructose-bisphosphate aldolase C isoform X1	1056000	877600	740200	626800	141800	1030000	934200	787900	653200	168500	1411000	1218000	1067000	917800	239000	0.0001	22.101	0	3115.3	20	273.165	10	High	530410969	0	166.393	67.5824	20	249	16	1	364	39.431	6.87
ALG2	85365	alpha-1,3/1,6-mannosyltransferase ALG2	49670	57700	57220	45220	91390	19440	25790	24650	18630	44310	72380	68860	80900	96510	149000	0.9908	1.512	0	266.683	7	47.0026	4	High	14861836	0	42.5769	25.4808	7	30	7	1	416	47.061	7.05
ALG5	29880	dolichyl-phosphate beta-glucosyltransferase isoform 1	69510	75430	75190	74750	123400	66580	75040	72690	79220	123800	77430	76070	75900	72880	124300	0.9866	1.154	0	238.72	5			High	7019323	0	23.5928	20.0617	5	14	5	1	324	36.922	9.28
ALG9	79796	alpha-1,2-mannosyltransferase ALG9 isoform X1	10880	12700	12460	12290	23610	17380	16240	14930	14890	29540	9220	10870	9389	9288	23190	0.9999	0.35	0	245.736	3	15.0558	1	High	530432777	0	16.2253	5.72337	3	15	3	1	629	72.226	8.85
ALKBH5	54890	RNA demethylase ALKBH5	128300	124500	118900	92990	102500	148300	126700	138500	115400	148200	113700	106500	109100	88150	113400	0.9999	1.448	0	313.927	7	26.9521	3	High	148539642	0	33.8385	27.665	7	33	7	1	394	44.229	9.09
ALYREF	10189	THO complex subunit 4	349100	379800	357900	275600	415600	417800	451100	419500	307100	469600	301100	323900	313900	225000	336000	0.9881	4.412	0	1011.99	7	75.6976	4	High	238776833	0	68.2409	31.8182	7	74	7	1	264	27.541	11.05
AMOTL2	51421	angiomotin-like protein 2 isoform 1	49900	39940	47420	52060	26240	134800	115400	124200	156500	94370	17930	12410	16920	15320	8284	0.9993	0.468	0	258.834	7	26.115	3	High	522838240	0	34.0361	13.7395	7	26	7	1	837	91.762	8.41
AMPD2	271	AMP deaminase 2 isoform 1	186500	209200	179800	194600	99940	209800	236000	199100	231000	101400	223700	245800	208400	237700	124000	0.8784	0.455	0	414.25	7	27.9313	3	High	21264318	0	35.8703	10.0114	7	30	7	1	879	100.624	6.93
ANAPC5	51433	anaphase-promoting complex subunit 5 isoform a	22380	19590	22750	20720	28740	88030	77240	88810	91360	112300	9247	8410	8817	8677	10560	0.9999	0.245	0	99.1257	3	11.113	1	High	20127553	0	19.9729	5.82781	3	13	3	1	755	85.023	6.87
ANAPC7	51434	anaphase-promoting complex subunit 7 isoform a	91910	98680	98330	125800	138000	135100	135300	128500	152300	180900	103200	102000	99200	132600	143100	0.9933	1.009	0	403.201	9	44.2107	4	High	212549736	0	48.4673	17.3623	9	40	9	1	599	66.813	5.64
ANKFY1	51479	rabankyrin-5 isoform X1	181800	145100	181500	209600	148200	231200	188600	207700	229500	163300	203700	156300	187900	212400	150900	0.9878	0.682	0	299.907	14	32.9861	5	High	1034600055	0	59.5316	14.0613	14	53	14	1	1273	138.724	6.55
ANKH	56172	progressive ankylosis protein homolog	29440	20040	26910	49890	28820	7961	7114	9420	14120	11170	17300	11600	14190	27490	15130	0.9999	0.096	0	70.6133	1	8.80118	1	Medium	16905507	0.0149096	3.12448	2.43902	1	6	1	1	492	54.205	7.88
ANKHD1-EIF4EBP3	404734	ANKHD1-EIF4EBP3 protein	244500	265800	276400	256800	164200	191300	186500	179500	176500	118200	332400	315200	334500	355000	245400	0.9385	0.643	10	678.879	21	53.6242	8	High	37620163	0	96.046	10.7757	21	70	11	1	2617	277.004	5.86
ANKRD17	26057	ankyrin repeat domain-containing protein 17 isoform a	3040	1809	2975	3077	1166	2282	2032	2108	3140	2259	2857	2070	2002	3191	1138	0.9999	0.326	0	408.84	12	24.0955	3	High	38683807	0	51.9557	6.0315	12	43	1	1	2603	274.088	6.52
ANKRD27	84079	ankyrin repeat domain-containing protein 27 isoform X1	5598	6547	5385	8560	7537	2255	2070	2869	2941	2850	5929	5866	4516	5694	5818	0.9999	0.04	0	45.53	1			Medium	578834973	0.0233027	2.50473	0.857143	1	3	1	1	1050	116.91	6.87
ANKRD28	23243	serine/threonine-protein phosphatase 6 regulatory ankyrin repeat subunit A isoform X1	185100	183100	179500	223600	124100	240400	249400	245100	305200	175600	277100	292000	274400	319200	188000	0.9586	0.616	0	379.734	10	20.1079	2	High	767922794	0	51.2956	13.3517	10	40	10	1	1086	116.469	6.18
ANLN	54443	actin-binding protein anillin isoform X1	1289000	1149000	1140000	1313000	716400	1092000	1007000	971900	1110000	604100	1090000	1043000	1031000	1188000	636700	0.0001	3.217	0	2305.35	35	104.94	10	High	578813549	0	174.967	38.0911	35	182	35	1	1142	126.388	8
ANO10	55129	anoctamin-10 isoform X1	53820	49780	51000	52990	94600	103100	97580	100900	148600	178100	79810	72640	76700	78990	128600	0.9844	0.638	0	132.73	5			High	1034634171	0	22.0456	7.72532	5	14	5	1	699	80.604	7.56
ANO6	196527	anoctamin-6 isoform d	7561	4962	7060	3205	11980	38370	33080	37790	37310	73570	16470	13840	16980	13530	31330	0.9998	0.158	0	79.73	2			High	325651853	0	15.5791	3.32975	2	10	2	1	931	108.362	7.87
ANP32A	8125	acidic leucine-rich nuclear phosphoprotein 32 family member A	200100	217500	212100	204200	86720	325900	325200	320300	330000	181400	226800	237000	228500	203800	65020	0.6606	34.938	0	1008.45	10	103.603	4	High	5453880	0	62.2981	36.5462	10	108	5	1	249	28.568	4.09
ANP32B	10541	acidic leucine-rich nuclear phosphoprotein 32 family member B	1448000	1538000	1578000	1462000	695700	1431000	1467000	1569000	1305000	547800	1137000	1198000	1205000	1066000	459900	0.0001	76.426	5	1189.33	10	87.6383	3	High	5454088	0	68.688	35.8566	10	132	5	1	251	28.77	4.06
ANP32E	81611	acidic leucine-rich nuclear phosphoprotein 32 family member E isoform 1	147400	168600	175000	152200	77790	27470	29730	30710	30780	13430	228300	272500	260500	230600	112800	0.9685	12.335	0	492.933	8	50.8119	3	High	13569879	0	46.7343	40.2985	8	47	8	1	268	30.674	3.85
ANXA1	301	annexin A1 isoform X1	988400	1227000	1490000	2376000	865600	849300	1082000	1320000	2122000	682300	914200	1141000	1365000	2104000	734500	0.5568	10.288	0	3320.83	16	282.262	7	High	1034665059	0	115.138	50.7003	16	239	16	1	357	40.057	7.78
ANXA11	311	annexin A11 isoform X1	238100	217900	264500	292900	160300	256500	251900	293600	325600	171200	261200	217000	266900	301900	174200	0.9295	4.248	0	1299.7	13	139.891	9	High	530393508	0	88.3774	25.2893	14	111	14	1	605	65.582	8.27
ANXA2	302	annexin A2 isoform 1	27440000	18930000	22730000	22350000	10460000	36650000	24660000	30640000	29210000	13590000	31550000	21400000	26480000	25740000	11550000	0.0001	99	0	6939.71	25	680.928	13	High	50845388	0	215.688	65.8263	26	679	26	1	357	40.386	8.37
ANXA3	306	annexin A3	970100	1200000	1038000	1609000	394300	1131000	1384000	1203000	1591000	392300	1014000	1309000	1107000	1516000	385800	0.0001	11.328	0	1656.67	19	145.697	8	High	4826643	0	116.551	65.6347	19	170	19	1	323	36.353	5.92
ANXA4	307	annexin A4 isoform a	782800	756400	764100	700700	384500	575900	548200	572800	523900	280000	605000	586600	600700	511300	292500	0.0108	12.689	0	1126.14	20	137.838	12	High	1002623478	0	108.838	61.6822	20	143	19	1	321	36.062	6.13
ANXA5	308	annexin A5	1918000	1625000	1722000	1924000	672300	1745000	1507000	1723000	1804000	595500	1831000	1608000	1826000	1989000	652100	0.0001	24.65	1	3073.3	22	233.144	10	High	4502107	0	155.52	74.375	22	243	21	1	320	35.914	5.05
ANXA6	309	annexin A6 isoform 1	53040	35910	57930	51800	30420	102700	62690	101700	95940	39670	108900	75650	105200	104600	43630	0.9888	8.49	0	2271.36	35	170.855	13	High	71773329	0	195.551	59.4354	35	255	1	1	673	75.826	5.6
ANXA6	309	annexin A6 isoform X1	1848000	1295000	1745000	2160000	854800	2207000	1552000	2041000	2632000	983800	2326000	1629000	2206000	2990000	1159000	0.9888	8.49	35	2286.72	35	170.855	13	High	530380520	0	194.486	59.0705	35	254	1	1	667	75.229	5.67
ANXA7	310	annexin A7 isoform 2	382100	401200	373900	361600	267300	405100	419000	427400	380700	245900	324200	326900	321500	320400	183600	0.671	7.859	0	1164.57	15	196.442	12	High	4809279	0	93.1375	34.0164	15	146	15	1	488	52.706	5.68
AP1B1	162	AP-1 complex subunit beta-1 isoform a	538500	507400	513800	506500	369100	480400	468800	486400	482300	392200	451600	426300	486800	452200	332900	0.746	9	0	2386.76	32	142.9	9	High	260436862	0	218.365	40.569	32	217	16	1	949	104.54	5.06
AP1G1	164	AP-1 complex subunit gamma-1 isoform a	502000	489700	456600	442300	320800	679700	640300	603200	593900	428100	638100	621500	587200	610100	418400	0.2215	3.252	1	1556.93	21	76.1836	8	High	71773010	0	110.65	31.5152	21	120	20	1	825	91.664	6.8
AP1G2	8906	AP-1 complex subunit gamma-like 2 isoform X1	9481	6548	6478	7219	6796	4302	3263	4792	4407	5648	3812	5100	4256	3582	3520	0.9999	0.194	0	213.803	3	22.4573	2	High	530404832	0	18.1703	4.98812	3	12	2	1	842	93.636	7.17
AP1M1	8907	AP-1 complex subunit mu-1 isoform 1	321000	338700	333000	313300	259800	314700	309700	313100	289800	226800	440300	400700	405100	359600	303900	0.8903	2.775	0	301.771	13	49.9406	6	High	194473724	0	51.7441	38.8506	14	63	14	1	435	49.809	7.61
AP1S1	1174	AP-1 complex subunit sigma-1A	48200	47370	40970	54740	41620	19090	19570	19920	24460	16280	40300	44280	40010	43510	32650	0.9999	2.981	1	304.656	5	22.8675	2	High	4557471	0	31.5574	38.6076	5	19	4	1	158	18.721	5.73
AP2A1	160	AP-2 complex subunit alpha-1 isoform 1	1043000	968500	1004000	1001000	1459000	858700	794500	809100	865900	1228000	1020000	934800	993100	1094000	1560000	0.0002	4.745	12	2290.88	37	140.736	14	High	19913414	0	183.734	45.0358	37	213	25	1	977	107.478	7.03
AP2A2	161	AP-2 complex subunit alpha-2 isoform 2	182600	174300	189500	223300	260600	38530	35420	43880	42430	55930	230300	207900	219200	244000	325900	0.9729	3.348	0	1452.46	26	82.6241	8	High	27477041	0	134.633	34.9308	26	145	14	1	939	103.895	6.96
AP2B1	163	AP-2 complex subunit beta isoform a	1407000	1277000	1368000	1304000	1613000	1157000	1068000	1044000	987800	1197000	1570000	1425000	1457000	1393000	1795000	0.5536	11.915	16	3343.66	36	210.978	11	High	71773106	0	260.666	49.8423	36	294	20	1	951	105.625	5.34
AP2M1	1173	AP-2 complex subunit mu isoform c	588700	524100	555100	662400	889700	614800	539000	587900	615000	863700	503600	441500	465600	572000	722400	0.0977	4.505	0	467.334	15	50.4021	5	High	909618061	0	66.639	35	15	79	15	1	460	52.27	9.5
AP2S1	1175	AP-2 complex subunit sigma isoform 3	17650	17350	17080	13760	20560	51530	52350	50550	39730	61990	47550	57000	60260	38830	64520	0.9999	20.544	0	364.184	7	43.7831	5	High	666637993	0	28.8139	39.8734	7	42	7	1	158	18.917	7.81
AP3B1	8546	AP-3 complex subunit beta-1 isoform 1	451000	421800	466500	420900	305900	362700	347000	375300	345700	210200	390700	355900	392500	349800	225500	0.5708	1.512	0	796.411	21	53.6478	7	High	32484979	0	108.192	25.0457	21	80	21	1	1094	121.244	6.04
AP3D1	8943	AP-3 complex subunit delta-1 isoform 3	367700	350800	364300	362300	249000	421000	398800	402400	393400	270900	259900	257000	256400	243300	170500	0.7791	2.857	0	1264.76	29	102.134	9	High	387849337	0	167.719	32.3457	29	119	29	1	1215	136.565	7.64
AP3M1	26985	AP-3 complex subunit mu-1 isoform a	96480	96500	98100	98830	57480	62620	67710	61520	57020	38350	99530	105300	108700	95130	66600	0.998	2.162	0	326.224	9	2.19177	1	High	6912240	0	49.3821	33.7321	10	30	10	1	418	46.909	6.93
AP3S1	1176	AP-3 complex subunit sigma-1 isoform 1	48550	39170	47310	45500	12830	52730	55720	55500	58350	27070	113900	93720	117200	98790	55400	0.9953	0.874	0	67.35	3	4.51577	1	High	4502861	4.8962e-05	9.05344	16.0622	3	11	3	1	193	21.718	5.39
AP5Z1	9907	AP-5 complex subunit zeta-1	19280	19570	18760	18480	15430	16790	17540	14110	16340	11550	16150	16770	15760	17110	12280	0.9999	0.053	0	132.01	1			High	82546847	0.00313189	5.22454	2.3544	1	6	1	1	807	88.549	7.01
APEH	327	acylamino-acid-releasing enzyme	531700	471000	510800	546700	216200	644200	570300	609600	737700	532600	367900	369500	377400	362300	127200	0.2009	3.037	0	1282.63	17	132.305	9	High	23510451	0	113.089	34.9727	17	112	17	1	732	81.173	5.48
APEX1	328	DNA-(apurinic or apyrimidinic site) lyase	836000	941100	778200	796500	514200	775500	899900	743500	773300	483700	987200	1168000	970200	937800	606600	0.0123	28.286	0	1698.9	15	166.999	7	High	18375505	0	125.336	55.3459	15	172	15	1	318	35.532	8.12
APH1A	51107	gamma-secretase subunit APH-1A isoform 1	71940	78380	87530	85240	286800	34690	52850	48520	79300	261900	52010	64330	60510	61810	220000	0.2858	0.585	0	72.1467	1			High	117606362	0.00193345	5.6319	5.28302	1	3	1	1	265	28.977	7.9
API5	8539	apoptosis inhibitor 5 isoform X1	405200	418500	398800	357500	388300	520900	570000	539900	433700	500500	507900	569300	536700	437100	502600	0.9999	4.878	0	1822.45	14	181.953	7	High	578820896	0	117.005	38.5069	14	146	14	1	509	57.275	6.09
APIP	51074	methylthioribulose-1-phosphate dehydratase isoform X1	113200	129400	125900	82300	40110	88700	97560	103400	71900	32900	65860	79580	76390	49290	29100	0.984	0.668	0	253.47	4	17.0192	2	High	767966013	0	23.7174	23.166	4	17	4	1	259	29.281	7.96
APITD1	378708	centromere protein S	14870	17000	16390	12910	12320	42730	45490	42540	40290	36640	42800	39130	38110	35820	35400	0.9999	1.371	0	125.153	3	21.7812	2	High	41327703	0	14.1452	23.1884	3	18	3	1	138	15.883	6.05
APMAP	57136	adipocyte plasma membrane-associated protein	537800	589900	544100	536200	1001000	771900	784900	783400	695900	1477000	699200	706300	673700	650200	1358000	0.0001	5.579	0	736.765	12	89.2845	4	High	24308201	0	94.8803	38.9423	12	80	12	1	416	46.451	6.16
APOBEC3B	9582	DNA dC-_dU-editing enzyme APOBEC-3B isoform a	9603	12280	12560	7945	13160	7903	10210	8055	7674	12640	6190	8709	6968	8502	10790	0.9999	0.369	0	151.9	2	25.1165	2	High	393715117	0	12.8604	7.32984	2	14	2	1	382	45.921	6.25
APOBEC3C	27350	DNA dC-_dU-editing enzyme APOBEC-3C	9956	14730	14650	18510	27020	4167	4895	5164	7595	8957	1399	930.4	1667	1496	3821	0.9999	0.995	0	72.1	2	2.7782	1	High	22907039	0	11.1036	13.1579	2	7	2	1	190	22.811	7.59
APOL2	23780	apolipoprotein L2 isoform X2	227500	319200	271900	250600	381100	204000	301500	252900	248100	343800	233300	312300	279600	265400	362200	0.6552	1.081	0	514.872	7	69.1587	3	High	1034628692	0	34.5595	16.0356	7	51	7	1	449	48.885	6
APOOL	139322	MICOS complex subunit MIC27 isoform X1	115600	160300	138000	117600	187000	95340	128300	125600	119300	265800	132400	205600	161600	115100	163400	0.9055	1.371	0	158.83	5			High	1034673514	0	27.7651	28.2609	5	21	5	1	276	29.936	9.48
APP	351	amyloid beta A4 protein isoform a precursor	36490	33400	37600	42390	80140	39620	33820	42280	51850	91220	43300	40920	46710	46640	98440	0.9889	0.453	0	375.387	5	49.8893	2	High	4502167	0	35.5308	9.48052	5	37	5	1	770	86.888	4.82
APPL1	26060	DCC-interacting protein 13-alpha	144900	137100	140800	121600	77700	219300	191500	210100	188300	121100	86340	79650	88610	75520	39210	0.9602	0.983	0	459.639	11	59.073	6	High	6912242	0	65.0173	24.5416	11	50	11	1	709	79.614	5.41
APRT	353	adenine phosphoribosyltransferase isoform a	1318000	1500000	1140000	1257000	577300	1023000	1141000	838600	945400	425200	1928000	2107000	1645000	1789000	773600	0.0001	25.102	0	1706.59	12	176.268	6	High	4502171	0	84.3827	71.6667	12	165	12	1	180	19.595	6.02
AQR	9716	intron-binding protein aquarius	262800	261300	248700	270100	357300	200800	184700	170800	172600	253700	178500	176800	173400	169100	235600	0.9653	0.949	0	774.046	20	58.468	6	High	38788372	0	95.2973	17.4411	20	65	20	1	1485	171.186	6.37
ARAP1	116985	arf-GAP with Rho-GAP domain, ANK repeat and PH domain-containing protein 1 isoform c	6952	6827	8050	9722	5009	7664	8805	7562	10650	4923	7337	8053	6930	12110	4922	0.9999	0.034	0	41.54	1	8.43686	1	Medium	92091600	0.0156867	3.05675	0.896552	1	6	1	1	1450	162.089	6.23
ARCN1	372	coatomer subunit delta isoform 1	1447000	1343000	1370000	1464000	938000	1036000	1022000	1051000	1062000	594800	2060000	1993000	2026000	2289000	1284000	0.0001	10.86	0	1175.76	24	16.9804	4	High	11863154	0	121.962	50.2935	24	103	24	1	511	57.174	6.21
ARF1	375	ADP-ribosylation factor 1 isoform X1	186700	157000	171200	146600	137600	35760	30710	34980	30100	22070	96510	94670	102600	76740	73850	0.9988	9	0	839.945	6	16.757	2	High	1034558384	0	46.659	33.0189	6	62	1	1	212	23.844	9.39
ARF4	378	ADP-ribosylation factor 4	333700	374900	364200	334000	273500	173100	194200	189300	169900	140500	236700	276900	267600	246400	193000	0.9923	27.48	5	1168.89	9	34.1452	3	High	4502205	0	75.8622	60.5556	9	83	5	1	180	20.498	7.14
ARF5	381	ADP-ribosylation factor 5	1088000	1055000	1073000	934400	782100	487600	471100	482700	425500	356900	692700	681800	688300	570800	483000	0.2303	11.328	1	977.518	7	15.6194	2	High	4502209	0	54.6468	44.4444	7	69	2	1	180	20.517	6.79
ARF6	382	ADP-ribosylation factor 6	227000	255600	225400	161200	186300	421100	452200	415700	292700	344500	391700	438800	365400	283000	311500	0.9694	18.307	0	494.11	6			High	4502211	0	38.1405	54.2857	6	27	6	1	175	20.069	8.95
ARFGAP1	55738	ADP-ribosylation factor GTPase-activating protein 1 isoform a	471300	479100	477200	459300	362400	514100	568200	519500	396400	221300	511600	528600	508500	463300	296200	0.2744	4.012	0	663.587	12	31.0742	3	High	8922652	0	74.4732	39.1626	12	53	12	1	406	44.64	5.66
ARFGAP2	84364	ADP-ribosylation factor GTPase-activating protein 2 isoform X1	28100	20790	27120	27220	18530	62390	54480	64680	64910	42610	64420	58660	63630	77170	65120	0.9999	0.509	0	261.167	5	20.9255	2	High	530395869	0	19.6214	9.46429	5	26	5	1	560	60.867	7.71
ARFGAP3	26286	ADP-ribosylation factor GTPase-activating protein 3 isoform 1	3096	4436	3920	5837	3868	4671	3071	5074	5621	4054	4784	6683	7275	6263	3625	0.9999	0.186	0	0	2			High	214829673	0.00333377	4.96866	3.87597	2	4	2	1	516	56.893	7.36
ARFGEF1	10565	brefeldin A-inhibited guanine nucleotide-exchange protein 1	57900	33600	44130	124000	114800	32410	22980	24930	48810	43220	15390	16380	15520	21180	12620	0.9996	0.349	0	366.027	12	27.7723	4	High	51479145	0	53.3262	6.92266	12	32	4	1	1849	208.634	5.85
ARFGEF2	10564	brefeldin A-inhibited guanine nucleotide-exchange protein 2	275700	267500	248900	262300	127800	180000	187100	164100	177200	93210	170300	161900	145200	150700	81300	0.8366	0.564	7	705.506	19	47.3212	6	High	150417986	0	91.1897	13.6134	19	58	11	1	1785	201.909	6.33
ARFIP1	27236	arfaptin-1 isoform X1	44480	46210	47450	48480	38930	56150	58830	59450	71290	48190	35780	32830	35850	39670	25380	0.9999	0.995	1	266.11	6	39.3255	4	High	767931707	0	35.5849	24.2744	6	24	5	1	379	42.629	8.6
ARGLU1	55082	arginine and glutamate-rich protein 1	178800	182200	174200	230200	320500	371800	285800	347200	494200	706200	291000	258400	289200	401700	587700	0.0946	0.874	0	55.41	3	8.37748	1	High	134152708	4.8962e-05	8.52329	8.79121	3	14	3	1	273	33.197	10.35
ARHGAP1	392	rho GTPase-activating protein 1 isoform X2	134200	123700	130000	151300	81490	278300	249000	237300	312200	198400	355600	329200	340400	414800	238200	0.9296	1.512	0	244.542	9	51.439	4	High	767965879	0	46.7986	29.6128	9	38	9	1	439	50.404	6.29
ARHGAP17	55114	rho GTPase-activating protein 17 isoform X1	60670	48510	53600	50980	21440	106100	93950	89400	95250	44610	117300	100900	98770	106800	46430	0.9818	0.778	0	438.52	9	35.2201	4	High	767988616	0	44.0543	15.6627	9	41	9	1	913	98.854	7.46
ARHGAP29	9411	rho GTPase-activating protein 29 isoform X1	473200	430400	381100	492500	286600	380100	346700	284900	412700	260000	361500	309800	270000	439000	232400	0.6274	0.555	0	451.678	12			High	767906784	0	57.988	11.7367	12	48	12	1	1261	141.974	6.74
ARHGAP35	2909	rho GTPase-activating protein 35	16170	13310	18210	24820	11180	7372	5427	6295	7449	3838	1768	2810	2495	3269	1259	0.9999	0.06	0	47.1867	2	3.75045	1	High	150417981	0	10.1985	2.13476	2	4	2	1	1499	170.407	6.64
ARHGDIA	396	rho GDP-dissociation inhibitor 1 isoform X1	1429000	1520000	1369000	1577000	573100	1546000	1527000	1556000	1618000	516000	1373000	1415000	1365000	1519000	602700	0.0001	18.953	0	548.388	8	32.3879	2	High	767997413	0	47.2009	34.1365	8	62	8	1	249	27.501	5.01
ARHGEF1	9138	rho guanine nucleotide exchange factor 1 isoform 1	201200	237900	213300	219700	159000	129200	141600	126800	146100	115300	122400	117400	111200	139800	93360	0.9988	1.054	0	356.152	13	50.2986	8	High	39777606	0	62.1393	19.9569	14	49	14	1	927	104.001	5.62
ARHGEF11	9826	rho guanine nucleotide exchange factor 11 isoform X1	39310	35840	37190	35770	28810	21630	23500	20580	22490	16230	7208	8389	7440	8575	5180	0.9999	0.063	0	51	2	5.88925	1	High	578801799	0.000283621	7.14424	1.26662	2	6	2	1	1579	173.944	5.6
ARHGEF12	23365	rho guanine nucleotide exchange factor 12 isoform 1	13760	11460	8477	17790	11240	17230	17880	17650	17280	9829	45580	42210	42550	49650	26910	0.9999	0.062	0	74.4967	2			High	7662088	0	10.1959	1.94301	2	4	2	1	1544	173.125	5.74
ARHGEF18	23370	rho guanine nucleotide exchange factor 18 isoform X1	3316	4337	3435	3389	2509	7134	5587	6747	6395	4031	3319	2677	2899	2398	1241	0.9999	0.208	0	212.935	5	10.5812	3	High	768001545	0	24.1044	5.96073	5	12	4	1	1426	158.675	6.52
ARHGEF2	9181	rho guanine nucleotide exchange factor 2 isoform X1	123400	174400	158900	217300	153100	103700	127700	128800	159500	104100	53990	73680	73460	102600	89500	0.9996	0.563	0	347.955	11	50.808	8	High	767910855	0	58.5687	15.7155	12	50	12	1	1139	127.704	7.42
ARHGEF5	7984	rho guanine nucleotide exchange factor 5	3366	3993	3947	1852	1979	2153	1903	2727	1147	642.1	2087	2529	2414	1794	383.1	0.9999	0.028	0	28.15	1			High	50959191	0.00208731	5.35232	1.37758	1	3	1	1	1597	176.69	5.53
ARHGEF7	8874	rho guanine nucleotide exchange factor 7 isoform X1	5941	8251	7289	3972	3379	12800	14700	13490	14690	6025	40170	39220	37810	34240	34430	0.9999	0.311	0	232.583	6			High	578825277	0	27.4844	11.7791	6	13	6	1	815	91.76	7.24
ARID1A	8289	AT-rich interactive domain-containing protein 1A isoform a	2227	2553	2464	2355	2425	18650	21920	19030	20990	24640	4549	5324	6533	3482	6174	0.9999	0.153	0	145.376	5	19.5986	1	High	21264565	0	22.8458	3.15098	5	12	4	1	2285	241.892	6.7
ARID1B	57492	AT-rich interactive domain-containing protein 1B isoform X1	77400	64040	70420	123700	92320	28890	25820	25380	25050	35010	20130	20040	21590	19410	27020	0.9999	0.217	1	230.44	7	29.0837	2	High	1034650999	0	37.3321	4.06952	7	21	6	1	2359	248.917	6.61
ARIH1	25820	E3 ubiquitin-protein ligase ARIH1	69210	60990	63560	68070	37710	129800	117600	124200	125900	73400	57830	47650	51210	54490	30020	0.9959	0.292	0	139.37	3			High	187761373	0	14.5273	6.64273	3	10	3	1	557	64.076	5.08
ARIH2	10425	E3 ubiquitin-protein ligase ARIH2 isoform X1	106300	115600	110600	108500	44840	140600	155800	139700	134100	44740	106200	112500	104000	92350	37220	0.9502	0.557	0	155.485	3	26.138	2	High	767922092	0	20.3425	7.75194	3	22	3	1	516	60.524	5.78
ARL1	400	ADP-ribosylation factor-like protein 1 isoform 1	43980	52280	46790	35880	46590	20750	25490	25940	16490	23180	41510	51750	46870	38940	57550	0.9999	4.995	0	509.714	6	2.19635	1	High	4502227	0	38.5951	47.5138	6	24	6	1	181	20.404	5.72
ARL2	402	ADP-ribosylation factor-like protein 2 isoform 1	122500	119100	117300	125300	122200	96930	105000	99320	99510	105900	123400	134300	123500	123600	128000	0.9999	9	0	655.814	7	52.9772	3	High	148612885	0	47.8542	41.8478	7	44	7	1	184	20.865	6.34
ARL3	403	ADP-ribosylation factor-like protein 3 isoform X1	134900	144800	136100	105500	59750	185900	191200	182400	152700	81470	140200	141600	136700	109100	58660	0.9184	11.328	0	666.1	9	46.0292	4	High	1034568278	0	68.1955	76.9231	9	54	9	1	182	20.443	7.24
ARL6IP1	23204	ADP-ribosylation factor-like protein 6-interacting protein 1 isoform 1	10300	17280	15190	9537	20460	61910	55750	48970	37950	37640	45630	47230	39700	27840	28300	0.9999	9	0	61.09	3	6.38684	1	High	24308007	0	18.0352	22.6601	3	9	3	1	203	23.347	9.32
ARL6IP4	51329	ADP-ribosylation factor-like protein 6-interacting protein 4 isoform 3	343400	292600	325100	279400	174200	162000	142900	157900	125000	89200	165100	146200	164600	145800	96470	0.8562	1.404	0	511.336	6	29.5678	2	High	507834126	0	41.2569	16.707	6	32	6	1	413	44.132	10.98
ARL6IP5	10550	PRA1 family protein 3	110100	92260	111200	146300	173100	113800	104000	123500	115700	184100	120100	117100	142700	128300	212400	0.9508	5.813	0	351.482	4	53.9621	2	High	5453704	0	20.4858	23.4043	4	30	4	1	188	21.6	9.77
ARL8B	55207	ADP-ribosylation factor-like protein 8B	365200	338000	366600	332300	623500	314000	268100	323100	290000	515400	394200	366300	403900	354800	630600	0.1663	5.31	4	479.08	6	23.5005	2	High	8922601	0	43.4549	38.7097	6	39	2	1	186	21.525	8.43
ARMC1	55156	armadillo repeat-containing protein 1 isoform X1	27490	33500	33780	26060	18090	30110	32460	34470	26150	17780	29900	30820	33370	26240	28520	0.9999	0.701	0	262.72	3	35.2263	2	High	1034660805	0	25.9164	22.3404	3	21	3	1	282	31.261	5.74
ARMC10	83787	armadillo repeat-containing protein 10 isoform X1	6602	11000	10380	8717	19770	79500	82540	83880	119900	232500	8362	10100	9711	9654	24810	0.9771	0.54	0	121.073	2	24.8518	1	High	1034657074	0	14.4914	7.95455	2	16	2	1	352	38.558	6.8
ARMC6	93436	armadillo repeat-containing protein 6 isoform 1	168800	164900	169000	191400	81950	153900	152600	159300	172500	107600	74960	72240	72370	72730	34320	0.9809	1.873	0	562.006	8	37.8118	4	High	312836798	0	54.8589	28.5429	9	41	9	1	501	54.107	6.24
ARMC8	25852	armadillo repeat-containing protein 8 isoform X1	68080	70810	67860	69350	49050	117600	115500	101100	104900	73160	111800	117300	98450	105600	81080	0.9982	0.753	0	537.961	10	24.482	4	High	578807221	0	56.9668	21.3967	10	25	10	1	673	75.46	6.73
ARMCX3	51566	armadillo repeat-containing X-linked protein 3 isoform X1	16760	15010	15840	15730	28110	8452	8796	8976	8499	18140	15390	12330	13000	20710	42050	0.9999	0.585	0	145.293	4	21.6586	2	High	530422070	0	17.6472	16.3588	4	22	4	1	379	42.474	8.37
ARMT1	79624	protein-glutamate O-methyltransferase isoform a	90800	108100	109200	77540	33440	189100	249100	252900	167200	68610	213200	266900	278200	186800	74670	0.8478	2.728	0	393.8	10	13.2077	2	High	13375746	0	52.8601	31.746	10	37	10	1	441	51.14	5.76
ARPC1A	10552	actin-related protein 2/3 complex subunit 1A isoform 1	181200	168000	181500	177200	121800	181200	162200	187200	198100	117600	145200	131500	161100	140300	89790	0.979	1.081	0	206.423	6	5.19983	1	High	22907052	0	28.7836	22.1622	6	24	5	1	370	41.543	8.18
ARPC1B	10095	actin-related protein 2/3 complex subunit 1B isoform X1	732300	746700	793000	1087000	618500	300900	304400	307300	391200	238500	472600	448700	466500	611300	369600	0.898	3.084	1	270.11	10	2.83651	1	High	578813850	0	46.9076	32.2581	10	29	9	1	372	40.923	8.35
ARPC2	10109	actin-related protein 2/3 complex subunit 2	384700	387300	407400	466800	244400	411900	427700	439300	501500	267400	299000	297500	310300	347300	188400	0.7093	6.079	0	957.88	13	80.6611	4	High	5031599	0	81.4549	51.3333	13	82	13	1	300	34.311	7.36
ARPC3	10094	actin-related protein 2/3 complex subunit 3 isoform 1	519200	558200	587700	589400	325900	338800	364600	375800	346600	207100	239400	294400	284400	269600	178600	0.728	4.012	0	526.601	6	20.7392	2	High	514052670	0	33.5966	32.5843	6	45	6	1	178	20.533	8.59
ARPC4	10093	actin-related protein 2/3 complex subunit 4 isoform c	155100	144900	157800	196800	104600	259200	247600	266800	329800	181700	298300	281400	317800	350100	194200	0.9456	2.981	0	443.73	6	65.6208	3	High	311771647	0	28.788	41.7112	6	57	6	1	187	21.574	8.59
ARPC5	10092	actin-related protein 2/3 complex subunit 5 isoform 2	332100	275200	331200	483100	188500	391000	352100	401500	552300	230100	308800	277000	314800	474700	191700	0.6567	2.162	0	356.501	5	18.4026	1	High	394025704	0	23.2757	36.3636	5	31	5	1	154	16.62	6.02
ARPC5L	81873	actin-related protein 2/3 complex subunit 5-like protein	19450	20510	24580	16380	12730	12950	13980	16150	14440	10530	21220	22810	22610	20840	13270	0.9999	0.668	0	166.2	2	19.1422	2	High	13569956	0	10.8002	16.3399	2	16	2	1	153	16.931	6.6
ARRB2	409	beta-arrestin-2 isoform X1	101400	95510	99570	109400	100800	85380	93190	86990	97370	98730	93970	94160	96270	102300	90650	0.9999	0.73	0	90.44	4	11.6742	2	High	767992145	0	15.5124	19.0909	5	19	5	1	440	49.184	8.85
ARRDC1	92714	arrestin domain-containing protein 1 isoform X1	4819	3928	2940	5107	4123	1753	2266	1622	3272	1943	1764	1650	2115	2633	1576	0.9999	0.292	0	75.56	1			High	578817982	0	12.1279	6.43777	1	5	1	1	466	49.116	8.85
ARSA	410	arylsulfatase A isoform X1	3479	4281	4266	3118	6199	502.9	978.7	1182	831.5	2328	1722	2516	2354	1250	3796	0.9999	0.311	0	120.723	2	14.0119	1	High	1034628960	0	10.9028	7.49543	2	9	2	1	547	57.692	6.07
ASAH1	427	acid ceramidase isoform b	46720	42270	41260	47500	65990	49670	38720	42140	62190	72460	37210	31660	29110	44430	55490	0.9997	1.089	0	215.573	5	8.03406	1	High	189011546	0	34.6389	17.2749	5	21	5	1	411	46.474	7.85
ASAP1	50807	arf-GAP with SH3 domain, ANK repeat and PH domain-containing protein 1 isoform X1	127400	110800	117800	143100	109000	79670	67080	68860	101100	74200	45580	37110	42130	54850	38270	0.9999	0.348	1	337.408	7	8.59785	1	High	530389040	0	34.4153	8.21555	7	22	6	1	1132	125.82	7.52
ASCC1	51008	activating signal cointegrator 1 complex subunit 1 isoform a	27940	26480	27260	21120	13340	2601	4506	3572	4107	5362	1701	2056	1905	982.3	3733	0.9999	0.129	0	46.47	1	9.44959	1	Medium	311771710	0.0107999	3.49147	2.25	1	7	1	1	400	45.481	5.54
ASCC3	10973	activating signal cointegrator 1 complex subunit 3 isoform X1	58630	40620	49810	77350	38290	185000	165700	173600	135500	107900	130300	106700	120000	185200	115500	0.9964	0.227	0	361.967	11	4.02349	1	High	767941789	0	48.6843	5.6638	11	27	11	1	2207	251.869	7.09
ASH2L	9070	set1/Ash2 histone methyltransferase complex subunit ASH2 isoform X1	48840	60320	59200	39300	70380	35990	46830	43140	29810	47630	276200	312400	306900	251100	411300	0.9831	0.585	0	224.61	5			High	530388141	0	25.4346	10.2524	5	13	5	1	634	69.17	5.69
ASMTL	8623	N-acetylserotonin O-methyltransferase-like protein isoform X1	1490000	1532000	1389000	1513000	774000	1050000	1077000	980600	1044000	531600	1308000	1325000	1179000	1314000	658000	0.0001	11.409	0	1444.62	28	123.931	11	High	530423013	0	172.777	59.0982	29	158	29	1	621	68.813	6.07
ASNA1	439	ATPase ASNA1	266800	286100	261600	250200	234200	335200	360000	338000	309900	250300	351300	373300	329200	291900	257400	0.9609	5.661	0	489.444	10	36.2302	3	High	50428938	0	66.6812	37.6437	10	73	10	1	348	38.767	4.91
ASNS	440	asparagine synthetase [glutamine-hydrolyzing] isoform a	147400	224400	309600	171100	155400	153400	238100	343900	173900	164100	154800	225500	318300	165400	199700	0.9996	1.738	0	839.939	12	64.5675	4	High	168229248	0	69.2967	27.451	12	79	12	1	561	64.329	6.86
ASPH	444	aspartyl/asparaginyl beta-hydroxylase isoform X1	588500	579800	626600	678400	1357000	904000	785000	915500	1278000	2015000	633900	598100	643500	867300	1422000	0.0001	2.06	0	923.974	16	69.7525	5	High	1034660280	0	82.8777	27.125	16	95	16	1	800	90.39	5.05
ASPM	259266	abnormal spindle-like microcephaly-associated protein isoform 1	5836	6353	4555	9316	5749	1024	1444	1589	2038	2241	11060	10340	6963	17760	12530	0.9999	0.027	0	55.09	2			High	126116596	4.8962e-05	8.71695	0.632729	2	4	2	1	3477	409.54	10.45
ASPSCR1	79058	tether containing UBX domain for GLUT4 isoform X1	13610	11640	10400	8961	8342	3140	3795	3070	3674	2468	10450	9462	9341	5725	5371	0.9999	0.233	0	111.505	3	25.8987	2	High	1034601143	0	17.2773	6.36364	3	16	3	1	660	71.286	7.3
ASRGL1	80150	isoaspartyl peptidase/L-asparaginase	12180	13000	11660	8127	3883	31020	34640	27330	16690	9444	20940	24280	17630	11780	6042	0.9999	0.359	0	86.05	2			High	145275200	0	10.7731	9.09091	2	8	2	1	308	32.034	6.24
ASS1	445	argininosuccinate synthase isoform X1	378700	578900	477500	297500	240100	519300	816000	647500	388500	287200	480800	829800	642100	382500	282100	0.3564	4.248	0	681.104	16	55.4173	8	High	767957496	0	75.816	52.8889	16	81	16	1	450	50.785	8.4
ATAD1	84896	ATPase family AAA domain-containing protein 1 isoform X1	94440	100400	86620	72730	155100	149400	167200	143600	133200	246100	109000	134000	118200	96920	179600	0.9489	2.793	0	441.69	10	34.0563	3	High	1034570105	0	48.8236	38.2271	10	42	10	1	361	40.718	6.9
ATAD2	29028	ATPase family AAA domain-containing protein 2	391100	361800	512300	357100	676700	487200	433500	608500	416400	946900	680300	579400	802800	617200	1185000	0.0006	2.49	0	1490.76	32	145.878	11	High	24497618	0	178.733	28.4892	32	165	32	1	1390	158.456	6.32
ATAD3A	55210	ATPase family AAA domain-containing protein 3A isoform 2	813500	976200	857700	817800	1238000	606800	711700	638400	620600	960300	902200	1026000	924800	933600	1409000	0.0004	3.85	0	822.182	22	122.097	14	High	283436222	0	110.291	41.9795	22	127	22	1	586	66.177	9.25
ATAD5	79915	ATPase family AAA domain-containing protein 5 isoform X1	14100	14670	12560	13310	18970	3826	2807	3622	4255	3467	13730	13280	13280	12360	12770	0.9999	0.07	0	69.23	3			High	767995951	0	12.8802	2.05962	3	6	3	1	1845	207.512	9.19
ATE1	11101	arginyl-tRNA--protein transferase 1 isoform X2	31020	40280	38530	31580	17470	19250	19120	18890	20780	9861	21380	19770	19270	18240	11460	0.9999	0.389	0	149.427	4	8.87389	1	High	530392917	0	19.0426	11.7647	4	11	4	1	561	63.967	7.52
ATF1	466	cyclic AMP-dependent transcription factor ATF-1 isoform X1	74320	84450	79460	66920	116200	79350	85120	85480	66620	118000	54110	51550	61680	51400	80260	0.997	1.371	1	101.363	3	5.54664	1	High	1034579654	4.8962e-05	7.74626	8.60215	3	10	2	1	279	30.101	8.65
ATG16L1	55054	autophagy-related protein 16-1 isoform X1	5956	4504	3922	11700	5082	7990	6912	8474	6816	3909	10120	8905	7121	18500	10670	0.9999	0.155	0	21.23	2	6.04156	1	High	530371400	0.000283621	7.08839	3.04487	2	5	2	1	624	69.968	6.62
ATG3	64422	ubiquitin-like-conjugating enzyme ATG3 isoform 1	118600	110100	130200	172900	64710	288900	293800	321200	396200	168900	289500	302400	328000	445700	188800	0.9035	5.105	0	289.401	10	24.6899	4	High	19526773	0	47.3129	52.5478	10	41	10	1	314	35.841	4.74
ATG7	10533	ubiquitin-like modifier-activating enzyme ATG7 isoform X1	70680	67620	65140	84520	58210	123300	117600	105800	127200	51030	118000	120100	111400	129800	59920	0.9909	0.551	0	310.073	8	35.3707	3	High	1034630704	0	38.3634	15.8537	8	30	8	1	738	81.682	6.65
ATG9A	79065	autophagy-related protein 9A	21760	23400	21720	18870	25680	26900	23040	22170	25470	26100	20340	18610	18990	16330	21710	0.9999	0.233	0	180.786	4	11.2393	2	High	116089282	0	19.9902	6.55542	4	12	4	1	839	94.387	6.67
ATIC	471	bifunctional purine biosynthesis protein PURH	1525000	1716000	1520000	1519000	577000	1213000	1391000	1210000	1303000	437700	1288000	1453000	1282000	1355000	471000	0.0001	9.642	0	3727.13	25	168.794	9	High	20127454	0	223.034	57.6014	25	243	25	1	592	64.575	6.71
ATL2	64225	atlastin-2 isoform X1	39680	50560	45190	26380	75620	28200	43010	32970	22890	56650	28950	34470	33180	26720	58710	0.9982	0.532	0	57.5467	5	11.2229	2	High	767915000	0	19.0924	10.6164	5	14	4	1	584	66.67	6.4
ATL3	25923	atlastin-3 isoform 1	597100	550500	541300	607400	965600	469800	418100	433000	461900	730100	685800	648400	649300	629800	1089000	0.0082	6.667	1	943.752	17	115.768	5	High	45827806	0	132.936	44.9168	17	99	16	1	541	60.503	5.66
ATOX1	475	copper transport protein ATOX1	93420	123600	125000	121300	44920	175600	244200	247700	235600	78080	258500	340000	334900	303900	98660	0.8631	16.783	0	199.288	4	9.30551	1	High	4757804	0	17.1628	50	4	23	4	1	68	7.397	7.24
ATP13A1	57130	manganese-transporting ATPase 13A1	127700	100400	116300	127200	235500	186700	148400	151500	209300	266900	155400	119700	135400	157100	310900	0.8046	0.691	0	327.288	12	42.7945	5	High	170016077	0	51.2993	11.5449	12	47	12	1	1204	132.87	8.13
ATP1A1	476	sodium/potassium-transporting ATPase subunit alpha-1 isoform a	3981000	3669000	3749000	3920000	7702000	2881000	2763000	2729000	2803000	5378000	3938000	3691000	3713000	3813000	7491000	0.0001	20.188	0	5449.47	39	352.174	14	High	21361181	0	318.93	44.2815	39	434	39	1	1023	112.824	5.49
ATP1B1	481	sodium/potassium-transporting ATPase subunit beta-1	249600	267800	247400	214500	427600	259300	263800	235000	222300	436600	170700	177600	156400	134900	268800	0.5906	2.652	0	401.6	6	6.0004	1	High	4502277	0	39.5068	29.703	6	32	6	1	303	35.039	8.53
ATP1B3	483	sodium/potassium-transporting ATPase subunit beta-3	317800	312800	323100	295400	596200	347100	325800	333600	297600	628900	430200	420800	420300	379400	793400	0.0252	5.105	0	266.434	8	11.5125	1	High	4502281	0	36.1453	36.2007	8	27	8	1	279	31.492	8.35
ATP2A2	488	sarcoplasmic/endoplasmic reticulum calcium ATPase 2 isoform b	1487000	1527000	1471000	1276000	2436000	1850000	1889000	1730000	1499000	2911000	1665000	1703000	1613000	1527000	2863000	0.0001	8.532	0	3309.09	33	191.011	7	High	24638454	0	230.399	37.524	33	265	33	1	1042	114.683	5.34
ATP2B1	490	plasma membrane calcium-transporting ATPase 1 isoform X1	254400	276400	322900	363200	769400	204200	211700	247900	279900	581300	164800	168500	196100	207600	538500	0.0005	0.874	0	740.098	13	43.1979	4	High	767974412	0	83.9864	15.4524	13	63	13	1	1249	137.717	6
ATP2C1	27032	calcium-transporting ATPase type 2C member 1 isoform X1	44580	42810	48220	39420	56650	35790	25060	30240	37890	41510	57950	48690	51350	75490	74390	0.9999	0.409	0	242.16	7	9.12838	2	High	530374410	0	33.968	9.25738	7	15	7	1	983	108.098	6.76
ATP5A1	498	ATP synthase subunit alpha, mitochondrial isoform a precursor	3166000	3155000	3473000	3552000	7151000	2677000	2786000	2974000	2852000	6174000	3143000	3166000	3563000	3421000	7225000	0.0001	18.11	0	4727.94	25	469.95	14	High	50345984	0	229.03	59.4937	25	456	25	1	553	59.714	9.13
ATP5B	506	ATP synthase subunit beta, mitochondrial precursor	3508000	3486000	3975000	3728000	8654000	3386000	3509000	3880000	3678000	8747000	3119000	3328000	3577000	3341000	8264000	0.0001	84.77	1	6222.36	26	736.995	16	High	32189394	0	362.188	72.9679	26	564	25	1	529	56.525	5.4
ATP5C1	509	ATP synthase subunit gamma, mitochondrial isoform L (liver) precursor	102700	101800	107700	119900	276600	56920	57330	58050	64320	149000	99030	97800	101700	123200	268000	0.6291	19.309	0	1241.18	11	46.5113	2	High	50345988	0	64.1759	37.9195	11	106	1	1	298	32.975	9.22
ATP5C1	509	ATP synthase subunit gamma, mitochondrial isoform H (heart) precursor	1078000	1225000	1270000	1153000	2427000	917900	1055000	1052000	928200	1919000	826300	925500	902600	927700	1936000	0.6291	19.309	12	968.538	11	13.9284	2	High	4885079	0	63.9738	37.7104	11	76	1	1	297	32.86	9.31
ATP5D	513	ATP synthase subunit delta, mitochondrial precursor	179000	236200	244600	289100	510600	166100	212600	229200	269200	510100	77420	114700	128900	161200	290100	0.0351	3.642	0	430.719	2	47.9643	1	High	50345991	0	21.3044	13.6905	2	40	2	1	168	17.479	5.49
ATP5E	514	ATP synthase subunit epsilon, mitochondrial	207200	248400	231600	237300	381300	196100	214700	197200	142900	330300	174200	175100	163800	227000	241900	0.7466	9	0	109.425	3	14.4013	1	High	5901896	0.000283621	6.94661	43.1373	3	21	3	1	51	5.776	9.92
ATP5F1	515	ATP synthase F(0) complex subunit B1, mitochondrial precursor	652800	654800	729100	671600	1391000	519600	546400	570300	512100	1078000	382800	410000	446800	339500	814800	0.0001	2.652	0	465.258	9	20.1531	3	High	21361565	0	33.3646	35.9375	9	51	9	1	256	28.89	9.36
ATP5G2	517	ATP synthase F(0) complex subunit C2, mitochondrial isoform b precursor	49270	52580	54630	35940	108900	88020	80740	95020	69400	194000	86750	79280	91150	56530	174300	0.9265	0.259	0	166.56	1			Medium	85794840	0.0208622	2.58469	3.53535	1	13	1	1	198	20.5	8.59
ATP5H	10476	ATP synthase subunit d, mitochondrial isoform a	1242000	1402000	1574000	1614000	3493000	939100	987800	1090000	1179000	2518000	283900	332600	369300	342200	757800	0.0001	49.119	0	820.314	12	11.2368	1	High	5453559	0	65.1754	82.6087	12	71	12	1	161	18.479	5.3
ATP5I	521	ATP synthase subunit e, mitochondrial	92070	91110	100600	84790	165000	141700	132100	159800	126800	255300	53980	50610	56570	51350	83620	0.9577	4.623	0	241.29	2			High	6005717	0	14.1812	31.8841	2	16	2	1	69	7.928	9.35
ATP5J	522	ATP synthase-coupling factor 6, mitochondrial isoform b precursor	115300	246900	288800	231900	627800	110700	253900	292300	244100	663900	136600	298200	352200	288700	787300	0.0001	4.179	0	262.555	4	27.7086	1	High	51479141	0	26.8985	34.4828	4	24	4	1	116	13.38	9.07
ATP5J2-PTCD1	100526740	ATP5J2-PTCD1 fusion protein	73500	90300	75740	60890	130600	40310	42340	45610	39500	72240	127900	122500	145000	99230	213100	0.9807	0.753	0	410.533	7	59.152	3	High	311893396	0	43.4831	10.1469	7	49	7	1	749	84.057	8.72
ATP5L	10632	ATP synthase subunit g, mitochondrial	294700	320600	318300	288100	493800	183800	186700	197500	188300	310800	273500	278400	303700	274400	491300	0.4046	13.678	0	587.217	5	23.9091	1	High	51479156	0	32.239	47.5728	5	41	5	1	103	11.421	9.64
ATP5O	539	ATP synthase subunit O, mitochondrial precursor	1483000	1476000	1606000	1451000	3354000	1388000	1438000	1553000	1404000	3335000	1234000	1369000	1463000	1389000	3247000	0.0001	5.813	0	728.827	7	36.5159	2	High	4502303	0	43.1063	37.5587	7	59	7	1	213	23.263	9.96
ATP5S	27109	ATP synthase subunit s, mitochondrial isoform X1	12040	15090	12630	8455	25800	12460	14880	10710	8992	21850	8781	8530	7256	5365	11870	0.9999	0.166	0	108.513	1	10.6286	1	High	767980288	0.0037291	4.83239	4.5082	1	6	1	1	244	28.11	7.33
ATP5SL	55101	ATP synthase subunit s-like protein isoform 1	60490	51650	55970	62210	61820	3810	4335	3344	2750	6306	4178	1768	3668	3082	5123	0.9999	0.359	0	109.81	2	26.09	2	High	268830752	0	13.3804	11.4068	2	13	2	1	263	30.18	6.24
ATP6	4508	ATP synthase F0 subunit 6 (mitochondrion)	27330	33080	30020	25200	51160	54840	57760	64690	58430	98510	59590	69580	70640	62260	117900	0.9944	2.162	0	218.547	1			High	251831112	4.8962e-05	9.02902	4.42478	1	7	1	1	226	24.801	10.1
ATP6AP1	537	V-type proton ATPase subunit S1 precursor	111600	65080	76630	120300	140700	256700	247800	278700	393600	552200	4918	4385	3370	3491	2929	0.8383	1.228	0	262.552	8	21.1981	4	High	17136148	0	31.4517	21.9149	8	30	8	1	470	51.993	6.14
ATP6AP2	10159	renin receptor precursor	70900	59310	66690	66230	119500	11100	13080	13870	13610	24930	12990	15280	12790	12370	25730	0.9992	0.848	0	105.41	4			High	15011918	0	16.0747	17.7143	4	7	4	1	350	38.983	6.1
ATP6V0A1	535	V-type proton ATPase 116 kDa subunit a isoform 1 isoform b	200700	189500	176600	144700	194600	136900	138000	127700	94540	146000	137300	135700	131300	101100	140400	0.9999	0.931	0	525.974	9	45.7317	3	High	194097403	0	52.4885	14.6953	9	55	9	1	837	96.35	6.43
ATP6V0A2	23545	V-type proton ATPase 116 kDa subunit a isoform 2	34000	36220	34200	41890	53590	48720	49690	50610	71950	48250	30790	33810	31830	38790	50400	0.9999	0.179	0	77.11	2	14.3633	1	High	42741679	0	13.9528	4.08879	2	13	2	1	856	98.018	6.61
ATP6V0C	527	V-type proton ATPase 16 kDa proteolipid subunit	5757	4853	5638	1881	5990	5763	2985	5098	1033	5860	9082	4139	5827	3156	9167	0.9999	0.468	0	99.7267	1	5.59915	1	Medium	4502313	0.0382808	2.16526	4.51613	1	10	1	1	155	15.725	8.44
ATP6V0D1	9114	V-type proton ATPase subunit d 1	343600	367400	358100	327500	455800	255300	273400	246000	244600	343600	305800	310500	311000	310200	434900	0.8274	4.08	0	738.421	10	39.1697	3	High	19913432	0	56.5247	34.7578	10	63	10	1	351	40.303	5
ATP6V1A	523	V-type proton ATPase catalytic subunit A	552800	528200	542600	714800	630100	614100	562000	575200	730000	626600	771400	722100	754000	943100	866200	0.9761	4.532	0	1216.29	23	111.071	9	High	19913424	0	131.11	47.1637	23	116	23	1	617	68.26	5.52
ATP6V1B2	526	V-type proton ATPase subunit B, brain isoform	256500	237400	249500	273300	306800	434400	385000	402400	495700	440200	388900	365300	373800	455200	448500	0.9959	4.38	0	1218.62	16	137.924	10	High	19913428	0	110.625	48.1409	16	112	16	1	511	56.465	5.81
ATP6V1C1	528	V-type proton ATPase subunit C 1	226000	232500	238000	290600	193200	290700	276900	271200	320800	219300	235600	238200	230300	295000	197300	0.991	2.162	0	386.266	14	13.2725	2	High	4502315	0	58.1356	38.2199	14	48	14	1	382	43.914	7.46
ATP6V1D	51382	V-type proton ATPase subunit D	55080	50970	53510	52700	63730	87920	79740	87410	83250	79550	77980	68560	71730	85140	78060	0.9999	1.424	0	174.464	4	2.28607	1	High	7706757	0	20.8224	24.6964	4	18	4	1	247	28.245	9.36
ATP6V1E1	529	V-type proton ATPase subunit E 1 isoform a	128800	140500	144600	184800	122000	76790	102200	100300	121200	75510	96790	100500	110400	116400	92510	0.9999	2.455	0	477.078	6	43.4439	3	High	4502317	0	25.7438	25.6637	6	37	6	1	226	26.129	8
ATP6V1G1	9550	V-type proton ATPase subunit G 1	81790	82430	97690	100200	88970	41010	43140	46920	48910	43510	61460	64100	71950	76730	72060	0.9999	13.678	0	414.466	6	69.9386	4	High	4757818	0	32.9596	55.0847	6	42	6	1	118	13.749	8.79
ATP6V1H	51606	V-type proton ATPase subunit H isoform 1	5998	5863	7482	8677	10550	70510	69410	66690	66900	73980	21400	25810	27990	21640	30060	0.9999	0.425	0	274.558	4	25.0407	1	High	47717102	0	28.2715	12.6294	4	14	4	1	483	55.847	6.48
ATPAF1	64756	ATP synthase mitochondrial F1 complex assembly factor 1 isoform 1 precursor	16180	21710	18010	11260	25380	21860	23860	23250	19650	30370	22310	24830	20110	17570	28720	0.9999	0.54	0	134.11	3			High	344179096	0	18.4162	14.245	3	8	3	1	351	38.837	6.1
ATPAF2	91647	ATP synthase mitochondrial F1 complex assembly factor 2	30440	32200	33830	24990	45730	41160	50270	39510	43110	72540	52790	49680	48820	44070	72950	0.9995	1.154	0	163.407	4	15.985	2	High	21735485	0	20.9934	14.5329	4	16	4	1	289	32.752	7.09
ATPIF1	93974	ATPase inhibitor, mitochondrial isoform 1 precursor	548500	601000	617400	457500	782800	346100	366300	386100	316100	514600	401500	452300	448800	370200	614600	0.2763	2.728	0	241.921	4	16.3239	1	High	7705927	0	12.7179	30.1887	4	29	4	1	106	12.241	9.35
ATRX	546	transcriptional regulator ATRX isoform 1	182700	170200	194000	213100	255800	107400	98280	99850	124700	161300	123700	101400	117100	129400	166900	0.9823	0.261	0	469.278	12	16.1718	2	High	530788276	0	59.572	6.13965	12	35	12	1	2492	282.412	6.55
ATXN10	25814	ataxin-10 isoform 1	102700	110400	106700	110300	66980	101000	97570	88840	113300	64030	121300	108100	122300	124300	71750	0.995	3.047	0	563.142	13	52.6846	4	High	7106299	0	70.4708	32.4211	13	64	13	1	475	53.455	5.25
ATXN2	6311	ataxin-2 isoform 1	120800	126500	128900	134800	77010	69390	70510	64140	80780	39390	109000	108300	111500	135900	57980	0.9946	0.431	0	87.7887	7	6.96505	1	High	171543895	0	25.6719	6.09292	7	25	6	1	1313	140.196	9.57
ATXN2L	11273	ataxin-2-like protein isoform X6	1036000	979200	948700	959600	383300	1018000	976000	926400	960100	453900	650300	636100	632500	653100	383700	0.0001	3.125	1	626.501	21	68.2254	8	High	530407517	0	105.631	24.5841	21	85	20	1	1082	114.054	8.59
ATXN3	4287	ataxin-3 reference isoform	14650	12530	10730	12400	5855	42910	41950	34130	45970	21170	36930	33630	33120	40860	21750	0.9999	0.54	0	120.99	3	9.05892	2	High	13518019	0	17.3781	10.5263	3	9	3	1	361	41.224	4.78
AUH	549	methylglutaconyl-CoA hydratase, mitochondrial isoform X1	8502	10540	11700	9779	22260	8955	8044	9602	8640	17500	16200	12560	15210	16040	27610	0.9999	0.259	0	84.73	2	19.4933	1	High	530391273	0	10.5373	8.02292	2	12	2	1	349	36.75	9.38
AUP1	550	ancient ubiquitous protein 1 isoform X1	186200	190600	174900	174600	281000	188900	184100	180000	168600	303900	289300	279900	264000	261900	460000	0.7381	1.154	0	612.408	7	22.3838	2	High	530367753	0	30.9482	14.1328	7	42	7	1	467	50.968	9.41
AURKA	6790	aurora kinase A isoform X1	383600	427600	387700	410400	465200	495500	533900	488600	583800	469900	253300	267600	254800	305800	267700	0.9994	2.162	0	484.456	11	13.3411	3	High	1034625742	0	63.5926	35.0114	11	39	11	1	437	49.313	9.47
AURKAIP1	54998	aurora kinase A-interacting protein isoform X1	250100	222500	237500	266400	462600	192700	169300	192200	201200	341600	47090	48850	52900	60800	100900	0.6697	0.778	0	116.71	1			High	767904861	4.8962e-05	8.31006	4.38596	1	6	1	1	228	25.13	10.45
AURKB	9212	aurora kinase B isoform 3	57280	63410	59470	54360	87030	7502	10880	7558	8346	8506	64410	77200	69840	63390	111100	0.9992	1.683	0	161.935	8	7.46394	3	High	548960892	0	32.3973	28.6957	8	24	8	1	345	39.442	9.36
AVL9	23080	late secretory pathway protein AVL9 homolog isoform X1	29770	29030	26720	28580	31500	13290	15010	13280	19700	10760	38170	31830	34130	88540	30720	0.9999	0.145	0	63.06	2	2.80046	1	High	530384588	4.8962e-05	7.88336	3.06748	2	7	2	1	652	72.374	6.28
AXL	558	tyrosine-protein kinase receptor UFO isoform 1 precursor	35770	31190	31010	38570	44270	21920	20500	17380	17960	28480	29400	22180	23620	18490	31050	0.9999	0.274	0	132.21	4	11.6427	2	High	21536466	0	21.0977	6.4877	4	12	4	1	894	98.274	5.39
B2M	567	beta-2-microglobulin isoform X1	391300	371100	431000	609100	1516000	566400	543100	652500	816000	2231000	492900	456100	519700	661800	1783000	0.0001	5.813	0	371.232	3			High	530406197	0	27.9809	34.4262	3	22	3	1	122	13.963	7.44
B3GAT3	26229	galactosylgalactosylxylosylprotein 3-beta-glucuronosyltransferase 3 isoform 1	1529	2338	1619	1632	3631	12320	10700	10860	9566	27080	16790	17810	17130	17530	32850	0.9999	0.719	0	101.5	4	19.9884	4	High	12408654	0	18.3583	18.209	4	10	4	1	335	37.099	8.27
B3GNT2	10678	N-acetyllactosaminide beta-1,3-N-acetylglucosaminyltransferase 2	2278	2762	2323	4186	4747	12880	8666	8986	13630	18060	12470	11150	11320	17550	19320	0.9999	0.105	0	0	1			Low	9845238	0.077714	1.71354	1.76322	1	3	1	1	397	45.993	8.54
B4GAT1	11041	beta-1,4-glucuronyltransferase 1	5661	4109	3171	4291	5195	7246	6770	5934	6174	9151	6353	5563	4225	3817	6061	0.9999	0.719	0	230.537	4	38.9726	3	High	5802984	0	23.3136	14.6988	4	23	4	1	415	47.089	7.2
BABAM1	29086	BRISC and BRCA1-A complex member 1 isoform 1	109600	102100	107900	83920	56870	70370	69960	68970	65060	41280	172300	179800	171300	145100	115900	0.9919	1.448	0	651.843	7	51.6708	4	High	571026606	0	42.5783	33.7386	7	44	7	1	329	36.537	4.64
BAD	572	bcl2-associated agonist of cell death	15430	14420	16190	13330	21290	40270	42960	41260	43160	55270	39980	48670	45690	45430	68670	0.9999	1.512	0	328.615	3	3.38596	1	High	10835069	0	20.4024	22.0238	3	13	3	1	168	18.381	7.15
BAG2	9532	BAG family molecular chaperone regulator 2	439900	381600	459400	505100	634300	435500	384300	466400	541100	660800	438300	407600	486500	562800	689200	0.1973	4.179	0	637.686	9	42.7101	3	High	4757834	0	44.4165	47.8673	9	58	9	1	211	23.757	6.7
BAG3	9531	BAG family molecular chaperone regulator 3	134600	164300	203100	241300	107200	201800	234100	297200	397500	156200	115500	153000	190600	262200	105200	0.9989	0.682	0	157.632	6	11.6737	2	High	14043024	0	26.2137	16	6	25	6	1	575	61.557	6.95
BAG5	9529	BAG family molecular chaperone regulator 5 isoform a	53180	48060	50210	54370	45810	136000	119100	116500	116900	100000	27380	29080	23250	15720	16260	0.9998	1.219	0	356.734	8	31.0242	1	High	62548856	0	47.0071	22.7459	8	28	8	1	488	55.992	6
BAG6	7917	large proline-rich protein BAG6 isoform X1	362900	349800	373900	298600	186900	384500	378000	391500	325600	215900	512500	473100	532900	455200	276700	0.3365	2.932	0	908.147	20	193.934	16	High	1034651596	0	126.415	29.1032	20	105	20	1	1182	124.227	5.69
BAIAP2	10458	brain-specific angiogenesis inhibitor 1-associated protein 2 isoform X1	112100	99330	99810	106900	94390	213400	177800	183500	211000	165200	217500	195500	194000	204800	164200	0.9954	1.683	0	673.615	14	25.6451	4	High	767993234	0	64.1196	29.7535	14	48	14	1	568	62.982	9.13
BANF1	8815	barrier-to-autointegration factor	207900	260100	236600	241900	235000	755900	1061000	987900	849300	789800	827200	1270000	1120000	1163000	1231000	0.5666	99	0	516.663	6	10.1879	1	High	4502389	0	48.8523	69.6629	6	70	6	1	89	10.052	6.09
BAP1	8314	ubiquitin carboxyl-terminal hydrolase BAP1 isoform X1	7329	6976	8094	8226	7809	9150	9071	7121	8159	8557	4767	5230	4987	5982	5576	0.9999	0.141	0	32.084	2			High	767924383	0.00116139	6.20359	2.26064	2	5	2	1	752	82.859	7.03
BASP1	10409	brain acid soluble protein 1	1485000	2515000	3123000	3249000	4176000	1101000	1917000	2344000	2362000	2895000	871900	1502000	1813000	1937000	2427000	0.0001	150.991	0	1444.97	14			High	30795231	0	132.342	79.2952	14	106	14	1	227	22.68	4.63
BAX	581	apoptosis regulator BAX isoform 1	136300	156000	143000	145500	83110	88350	100400	110200	79270	54150	109400	104300	110300	93960	65050	0.9933	1.894	0	473.459	4	38.1183	3	High	612149787	0	30.0831	22.1719	4	34	4	1	221	24.319	5.64
BAZ1B	9031	tyrosine-protein kinase BAZ1B	375900	368800	429500	390800	947800	463400	439100	504900	456900	1005000	406600	373700	437000	428000	959600	0.0001	1.863	0	1143.65	33	92.768	9	High	14670392	0	161.071	25.5563	33	137	33	1	1483	170.796	8.48
BBX	56987	HMG box transcription factor BBX isoform X1	14830	19720	19800	12630	14810	150800	140000	151500	144500	131800	107100	95420	105700	103200	100700	0.9999	0.482	0	117.816	7	3.8281	1	High	530375007	0	24.0253	9.45802	7	14	7	1	941	105.064	8.79
BCAM	4059	basal cell adhesion molecule isoform 1 precursor	98630	83570	106900	94230	138400	67640	56480	73160	59180	94390	107200	84550	106200	93670	148700	0.9969	0.403	0	96.175	4	12.0585	2	High	31543106	0	22.3836	8.28025	4	15	4	1	628	67.363	5.81
BCAP29	55973	B-cell receptor-associated protein 29 isoform a	63950	72530	70930	67970	161000	46670	45430	50730	52590	112900	44250	48770	49060	45540	90630	0.9621	0.389	0	35.5767	3			High	56549093	4.8962e-05	8.48797	8.90805	3	8	3	1	348	40.771	9.72
BCAP31	10134	B-cell receptor-associated protein 31 isoform a	1376000	1506000	1556000	1573000	3170000	1446000	1443000	1516000	1608000	2865000	1920000	1914000	2050000	2130000	4349000	0.0001	20.544	0	1071.61	16	27.0096	1	High	213511508	0	82.2786	35.7827	16	131	16	1	313	34.73	7.84
BCAR1	9564	breast cancer anti-estrogen resistance protein 1 isoform X1	37160	42700	36070	56540	23220	32340	33110	32700	44210	23060	29170	33810	34700	41200	31420	0.9999	0.222	0	216.645	4	10.7359	1	High	1034596708	0	21.6805	6.76856	4	14	4	1	916	97.817	5.63
BCAR3	8412	breast cancer anti-estrogen resistance protein 3 isoform 1	25820	26820	22530	68830	28230	40480	40670	39040	68850	36770	20320	21400	16970	50670	21390	0.9999	0.049	0	27.1467	1			High	387157909	0.00762509	3.97716	1.93939	1	3	1	1	825	92.507	7.96
BCAS2	10286	pre-mRNA-splicing factor SPF27	227300	250500	229200	245100	329400	242200	372500	350900	281100	393700	199900	307500	295400	228100	332800	0.7266	13.251	0	783.257	12	29.8558	2	High	5031653	0	74.1592	58.2222	12	56	12	1	225	26.115	5.66
BCAT2	587	branched-chain-amino-acid aminotransferase, mitochondrial isoform a precursor	245600	221100	242400	234600	466000	244600	226200	241800	248900	473700	253400	228600	247600	263100	515800	0.149	1.976	0	370.812	9	24.9477	3	High	50658084	0	44.3678	36.7347	9	38	9	1	392	44.259	8.65
BCCIP	56647	BRCA2 and CDKN1A-interacting protein isoform BCCIPbeta	155500	160400	158300	161200	115400	251300	255200	260000	250900	171500	282900	296600	291700	250300	184200	0.956	2.793	7	679.719	10	19.93	2	High	17402871	0	58.6174	44.2675	10	51	3	1	314	35.957	4.61
BCKDHA	593	2-oxoisovalerate dehydrogenase subunit alpha, mitochondrial isoform 1 precursor	219700	230500	226800	156800	262700	125300	114100	118700	125300	147700	51350	49900	51690	42290	60940	0.9993	1.424	0	534.289	8	40.8493	4	High	11386135	0	48.9589	29.8876	9	45	9	1	445	50.439	8.27
BCKDHB	594	2-oxoisovalerate dehydrogenase subunit beta, mitochondrial isoform 1 precursor	6639	7244	5515	4212	7937	20260	25310	23060	18310	22670	47450	41170	36520	33080	52190	0.9999	1.154	0	279.323	5	19.9855	2	High	4557353	0	25.4173	19.6429	5	21	5	1	392	43.095	6.29
BCKDK	10295	[3-methyl-2-oxobutanoate dehydrogenase [lipoamide]] kinase, mitochondrial isoform a precursor	23410	21510	18190	14680	33090	36740	29720	26940	39280	55000	24740	22960	20910	17510	40960	0.9999	0.585	0	85.4071	4	22.2253	3	High	171906589	0	19.0656	17.7184	4	19	4	1	412	46.331	8.82
BCL2L1	598	bcl-2-like protein 1 isoform X1	38380	48880	40190	46830	60570	63420	67650	59130	69430	89980	77440	99200	80520	84750	124500	0.9981	0.874	0	206.612	2			High	1034625591	0	12.0907	8.15451	2	10	2	1	233	26.033	4.93
BCL2L13	23786	bcl-2-like protein 13 isoform X1	66250	70040	64590	58310	80790	17500	23790	21020	21620	35200	54580	62460	57380	61520	100700	0.9991	1.31	0	214.179	7	7.57696	1	High	768022751	0	37.6506	24.165	7	26	7	1	509	54.356	4.54
BCL9L	283149	B-cell CLL/lymphoma 9-like protein isoform X1	25660	22760	26650	27280	8839	18870	17160	16270	19400	7792	17060	16070	16310	17900	8012	0.9999	0.05	0	98.2667	1			Medium	1034573119	0.0109903	3.43806	0.775695	1	3	1	1	1547	162.005	8.53
BCLAF1	9774	bcl-2-associated transcription factor 1 isoform 1	1515000	1589000	1521000	1487000	2195000	801500	857800	848400	734900	1113000	1014000	1009000	1020000	923400	1488000	0.0001	6.796	1	981.286	25	24.2033	2	High	7661958	0	136.654	28.8043	25	117	24	1	920	106.059	9.98
BCS1L	617	mitochondrial chaperone BCS1 isoform X1	106700	111700	101600	100500	202100	109800	115000	105400	101500	207000	136900	149600	143500	134800	246500	0.8682	1.154	0	407.868	7	36.8798	2	High	1034615659	0	40.4559	22.673	7	41	7	1	419	47.504	8.5
BDH1	622	D-beta-hydroxybutyrate dehydrogenase, mitochondrial isoform X1	222000	208600	216400	308800	449600	263300	238100	259900	279300	468600	90360	95660	90620	88800	179000	0.449	3.467	0	919.153	12	71.7428	7	High	767927354	0	71.0028	44.9568	12	75	12	1	347	38.8	8.19
BICD2	23299	protein bicaudal D homolog 2 isoform 1	69770	68730	63420	50480	57910	95960	92050	94860	82230	82090	142700	130300	128000	123200	102600	0.9996	0.326	0	170.73	6	14.1907	3	High	51479166	0	24.9721	8.77193	6	20	6	1	855	96.746	5.44
BID	637	BH3-interacting domain death agonist isoform X1	107400	109800	112500	130800	92180	112200	110100	123600	136500	65480	91550	99260	97320	114600	52270	0.9976	1.683	0	216.307	6	28.5511	4	High	1034629309	0	24.6856	31.7073	6	23	6	1	246	27.535	5.9
BIN1	274	myc box-dependent-interacting protein 1 isoform 12	340100	298100	366800	435400	199600	324100	285200	348400	393400	187700	347300	307200	362300	403400	183800	0.6178	1.754	0	467.25	10	15.1742	2	High	1002341816	0	43.6545	19.573	10	44	10	1	562	61.224	4.96
BIRC5	332	baculoviral IAP repeat-containing protein 5 isoform 1	10320	10090	10570	13180	23930	39380	50580	40160	41260	76510	63630	85490	65650	63400	113400	0.9976	3.217	0	75.5933	5			High	59859878	0	19.031	46.4789	5	10	5	1	142	16.379	5.43
BIRC6	57448	baculoviral IAP repeat-containing protein 6 isoform X1	87570	83990	89500	84700	43490	39190	39350	34170	39260	19500	54380	52000	54230	50250	27390	0.9984	0.126	0	302.053	10	9.21318	2	High	578803024	0	40.3707	2.8665	10	23	10	1	4884	532.995	6.05
BLM	641	Bloom syndrome protein isoform 1	183700	176500	193100	175500	230800	84710	80840	86870	89290	101400	52770	60360	60800	56480	66670	0.9991	0.3	0	223.87	8	3.27003	1	High	4557365	0	30.2562	6.35145	8	29	7	1	1417	158.901	7.49
BLMH	642	bleomycin hydrolase	391200	369500	359800	260100	138200	379000	341500	317200	298500	133100	296000	255100	249900	287800	120000	0.1918	3.125	0	364.127	11	59.941	3	High	4557367	0	79.2256	34.9451	11	63	11	1	455	52.528	6.27
BLVRA	644	biliverdin reductase A precursor	84960	104900	102800	61760	36110	113500	145100	133000	90740	57510	136500	180600	179500	103600	70870	0.9822	2.384	0	521.484	7	46.838	2	High	359465572	0	40.6973	27.027	7	43	7	1	296	33.407	6.44
BLVRB	645	flavin reductase (NADPH)	321100	377100	339900	219900	157200	525300	603500	541000	440900	271200	525500	528700	540600	448300	283600	0.2114	6.943	0	605.915	7	115.148	5	High	4502419	0	53.2692	50.9709	7	73	7	1	206	22.105	7.65
BMS1	9790	ribosome biogenesis protein BMS1 homolog isoform X1	290300	295400	279900	283200	607000	180400	196000	187900	180900	344700	265800	292800	259600	236800	411600	0.2592	1.471	0	1044.18	19	57.762	7	High	530392739	0	122.466	21.7629	19	79	19	1	1282	145.716	6.44
BNIP1	662	vesicle transport protein SEC20 isoform BNIP1-b	15610	17960	16400	19470	21720	39670	37190	39970	35400	51430	41650	36340	39810	36730	53520	0.9999	1.054	0	285.699	4	34.8436	3	High	153946399	0	35.5684	22.5092	4	21	4	1	271	31.093	8.91
BNIP2	663	BCL2/adenovirus E1B 19 kDa protein-interacting protein 2 isoform 1	43170	41080	38560	48000	27750	27230	25790	21960	32680	19500	35140	42110	30370	39170	29340	0.9999	0.668	0	106.143	4	6.79723	1	High	1002623433	0	16.0641	9.17226	4	10	4	1	447	50.435	4.96
BNIP3	664	BCL2/adenovirus E1B 19 kDa protein-interacting protein 3	13090	6671	10890	8316	14090	74880	26280	64480	51280	89130	57310	21160	48860	33040	58620	0.9999	0.425	0	42.41	2	8.01431	1	High	734703979	0	10.096	8.88031	2	12	2	1	259	27.815	7.17
BOD1L1	259282	biorientation of chromosomes in cell division protein 1-like 1 isoform X1	78440	93810	74040	74090	89030	22510	30590	27360	23160	26310	32790	34770	33670	35300	27400	0.9999	0.123	1	328.653	7	8.91673	1	High	767929747	0	30.6385	2.73049	7	15	6	1	3113	337.189	5.15
BOLA2	552900	bolA-like protein 2 isoform 1	441600	524100	455200	369700	154100	688000	854000	722100	664700	217300	700700	910000	793500	667600	247300	0.001	2.981	0	272.088	5	29.9776	2	High	73622130	0	28.4817	39.4737	5	36	5	1	152	16.922	8.19
BOLA3	388962	bolA-like protein 3 isoform 1	19010	22830	19710	14920	24460	40870	40710	35730	26670	48330	39360	35660	33110	25600	45180	0.9999	0.931	0	71.95	1			High	78486586	0	11.4481	14.0187	1	8	1	1	107	12.106	9.64
BOP1	23246	ribosome biogenesis protein BOP1	245400	282200	268000	252600	500800	383300	454200	399300	341600	683300	440500	505800	453700	379000	801300	0.027	1.966	0	1020.72	15	162.864	10	High	21327667	0	85.9927	27.2118	15	96	15	1	746	83.577	6.19
BPHL	670	valacyclovir hydrolase isoform 1 precursor	17750	16810	14930	15510	31620	15720	17980	15740	9664	25660	51660	59710	49780	52300	107000	0.9991	0.292	0	23.4833	2			High	221316588	0.0037291	4.87273	5.15464	2	5	2	1	291	32.522	9.14
BPNT1	10380	3'(2'),5'-bisphosphate nucleotidase 1 isoform X1	89760	81880	81720	72560	55620	86880	93640	86190	80950	58550	61560	71950	67590	67780	40200	0.9988	0.73	0	321.907	4	28.4699	1	High	530365929	0	24.3476	13.6223	4	27	4	1	323	35.246	6.05
BPTF	2186	nucleosome-remodeling factor subunit BPTF isoform X1	14820	19740	16140	15470	30550	15240	15190	15380	18700	22550	3993	3764	4789	6911	8495	0.9999	0.117	0	83.5122	7	6.8316	2	High	530411774	0	24.1124	2.84991	7	16	6	1	3158	350.049	6.49
BRAT1	221927	BRCA1-associated ATM activator 1 isoform X1	24790	23260	25110	20270	12940	10390	10820	10960	13760	6434	35870	38310	34760	22050	10850	0.9999	0.207	0	146.69	4	11.2165	3	High	767944983	0	20.3979	7.48075	4	9	4	1	909	97.363	5.99
BRCA1	672	breast cancer type 1 susceptibility protein isoform 2	60870	66990	63770	55210	34170	19040	19330	20020	19200	38590	26160	29690	32890	25070	30540	0.9999	0.148	0	185.766	6			High	237681119	0	25.2135	3.66242	6	8	6	1	1884	210.135	5.5
BRD2	6046	bromodomain-containing protein 2 isoform 2	353900	299100	325500	340500	395200	585200	506800	507500	530600	678400	266300	228300	233000	244100	346800	0.9585	1.285	1	449.21	14	26.6722	3	High	313747417	0	68.3444	26.1962	14	53	11	1	836	91.976	9.13
BRD3	8019	bromodomain-containing protein 3	288200	286100	299800	261600	512800	252800	250600	251500	202500	420800	215700	221500	222700	188200	369500	0.3998	1.438	0	371.234	11	29.0061	2	High	11067749	0	56.0419	19.5592	11	47	7	1	726	79.492	9.36
BRD4	23476	bromodomain-containing protein 4 isoform X1	1022000	892900	932000	1002000	1218000	477300	422500	443300	459300	544100	837300	771800	788500	787400	958600	0.7312	1.861	5	672.315	20	40.7467	3	High	768001660	0	84.2683	17.1072	20	78	16	1	1362	152.124	9.19
BRD7	29117	bromodomain-containing protein 7 isoform X1	3358	3969	3941	4678	6969	1143	1461	1708	3306	2643	3528	3740	3623	5197	6005	0.9999	0.072	0	70.3433	1			High	767989828	0.00193345	5.7602	3.28849	1	3	1	1	669	76.216	6.52
BRE	9577	BRCA1-A complex subunit BRE isoform 1	56190	60590	58450	47010	54390	117800	216900	165900	171100	135400	105200	100900	96670	109300	77960	0.9999	1.336	0	190.673	6	9.8068	2	High	21361171	0	29.9216	23.1325	6	21	6	1	415	46.944	6.14
BRI3BP	140707	BRI3-binding protein precursor	71390	92690	79000	50280	130400	99820	117500	104200	76910	158500	125300	148400	133800	94640	205400	0.9693	2.162	0	374.467	3	36.6691	2	High	19923665	0	31.8349	17.1315	3	27	3	1	251	27.818	9.44
BRIX1	55299	ribosome biogenesis protein BRX1 homolog	110100	101400	102100	110100	147000	296300	348700	312500	317400	574600	224400	287300	257300	204600	461100	0.3892	3.281	0	306.414	11	32.6567	4	High	55770900	0	50.6455	40.5099	11	50	11	1	353	41.375	9.92
BRMS1L	84312	breast cancer metastasis-suppressor 1-like protein isoform X1	27490	23710	22880	22890	40230	42750	41320	37770	42630	67600	30750	36280	27540	31220	51410	0.9997	0.311	0	85.2771	2			High	530404753	4.8962e-05	8.31634	6.66667	2	4	2	1	330	38.405	5.11
BROX	148362	BRO1 domain-containing protein BROX isoform X2	76160	83880	75810	94340	40430	31070	33380	29860	25650	17040	93600	87660	88300	71100	40560	0.9974	0.688	0	268.282	3			High	767908461	0	29.1703	11.5741	3	14	3	1	432	48.237	8.46
BSG	682	basigin isoform 1 precursor	1337000	1241000	1322000	1324000	2353000	1285000	1117000	1186000	1535000	2041000	1509000	1398000	1455000	1481000	2622000	0.0001	5.952	10	600.085	12	103.123	4	High	38372919	0	94.76	37.9221	12	120	3	1	385	42.174	5.66
BSG	682	basigin isoform 3	72620	63880	70830	69400	143300	79660	62810	59520	81770	118100	20360	22840	20820	26420	37510	0.0001	11.115	0	497.278	10	70.3993	3	High	38372921	0	69.0789	64.2045	10	100	1	1	176	19.426	6.68
BST2	684	bone marrow stromal antigen 2 precursor	98960	89840	73690	78760	111500	30670	27890	20830	23920	36660	57750	65250	53330	42670	69420	0.9999	0.259	0	189.8	1	19.0665	1	High	4757876	0.00333377	4.90974	5.55556	1	10	1	1	180	19.756	5.6
BTAF1	9044	TATA-binding protein-associated factor 172	20870	25180	25080	17300	10240	172800	187700	184600	168700	105300	41270	37950	39600	44150	22060	0.9979	0.284	0	310.04	10	11.2334	2	High	27477070	0	48.4121	7.84208	10	26	10	1	1849	206.756	6.52
BTD	686	biotinidase isoform 1	457.8	2693	656.4	1059	861.1	24010	32120	28570	21940	38610	1076	1695	1639	908.1	755.6	0.9999	0.318	0	39.05	2	10.6073	1	High	528524481	0	12.1254	5.3211	2	10	2	1	545	61.29	6.01
BTF3	689	transcription factor BTF3 isoform A	446200	347000	439900	514600	232600	579200	518100	629100	649500	306500	1101000	1039000	1271000	1238000	534300	0.0065	11.589	8	685.327	9	23.1731	2	High	83641885	0	57.1212	52.9126	9	51	1	1	206	22.154	9.38
BTF3L4	91408	transcription factor BTF3 homolog 4 isoform 1	627500	665200	598000	520400	265500	516800	587900	554600	480100	227800	423100	477700	422400	382100	181700	0.0338	30.623	0	255.14	7			High	56847620	0	43.1845	46.8354	7	35	5	1	158	17.26	6.35
BUB3	9184	mitotic checkpoint protein BUB3 isoform a	1458000	1464000	1390000	1094000	1205000	1181000	1169000	1123000	883700	984300	1423000	1313000	1260000	1003000	1116000	0.1071	3.437	0	692.94	8	37.5772	4	High	4757880	0	49.3276	26.8293	8	58	8	1	328	37.131	6.84
BUD13	84811	BUD13 homolog isoform 1	25270	30280	31290	31560	51390	24790	24210	24950	30150	43390	38520	40060	38170	37640	63400	0.9994	0.205	0	157.501	3	7.03828	1	High	14249338	0	12.6457	5.16963	3	10	3	1	619	70.478	9.86
BUD31	8896	protein BUD31 homolog	314600	319300	330300	319100	488500	183700	191100	200400	194600	291900	227500	215600	236100	240100	386200	0.617	22.714	0	339.11	10	21.8316	3	High	32171175	0	45.619	61.1111	10	35	10	1	144	16.989	8.82
BYSL	705	bystin	29650	30370	28720	41620	38950	39600	39580	39260	48080	62690	36990	34730	33140	39510	45240	0.9999	0.859	0	431.083	7	57.0046	4	High	51173724	0	41.4386	22.8833	7	33	7	1	437	49.57	8.12
BZW1	9689	basic leucine zipper and W2 domain-containing protein 1 isoform 2	1439000	1268000	1177000	1451000	1040000	1152000	1049000	953900	1208000	870800	1535000	1319000	1290000	1589000	1169000	0.007	4.505	3	990.532	18	46.2976	5	High	333470719	0	70.5527	36.3636	18	107	15	1	451	51.249	6.62
BZW2	28969	basic leucine zipper and W2 domain-containing protein 2	117300	107400	116900	150800	89430	112100	108300	122400	150800	105400	123100	100700	113300	157000	96910	0.9997	1.555	0	682.379	11	3.55217	1	High	7661744	0	44.8159	23.8663	11	39	8	1	419	48.132	6.68
C11orf31	280636	selenoprotein H	547200	575700	483100	392900	419600	445600	477700	390200	325800	359600	376800	429600	356100	314400	321900	0.9104	12.895	0	445.412	6	3.85757	1	High	1008690287	0	32.9384	41.8033	6	38	6	1	122	13.446	9.74
C11orf54	28970	ester hydrolase C11orf54 isoform X1	19600	22230	16940	17200	5204	56890	53920	50620	45700	19180	49730	54000	49400	40310	20650	0.999	0.638	0	132.299	3	8.91428	1	High	767970045	0	17.0496	15.873	3	13	3	1	315	35.095	6.7
C11orf58	10944	small acidic protein	64660	71970	78140	75120	17510	42270	50720	49650	43400	11190	337500	385300	373800	400900	106500	0.8583	5.813	0	204.286	4	17.4576	1	High	7657234	0	21.499	29.5082	4	20	4	1	183	20.32	4.72
C11orf84	144097	uncharacterized protein C11orf84 isoform X1	15080	11790	15100	14110	10860	3762	3554	3264	3052	2860	3894	2892	2898	1836	663	0.9999	0.413	0	54.46	3	10.7068	1	High	767967520	0	14.3773	16.0401	3	9	3	1	399	43.26	5.3
C11orf98	102288414	uncharacterized protein C11orf98	287400	239200	280900	217500	195000	328100	309000	306300	268300	235800	227400	223100	225700	198600	162800	0.298	5.813	0	164.353	4	12.1412	1	High	554790405	0	19.6916	39.0244	4	27	4	1	123	14.225	11.53
C12orf10	60314	UPF0160 protein MYG1, mitochondrial precursor	300700	303800	290400	295000	132500	167300	170800	166000	191800	81330	295800	292200	275800	320000	126400	0.0089	2.34	0	732.861	8	49.9476	4	High	145275185	0	56.2286	29.7872	8	62	8	1	376	42.434	6.67
C12orf43	64897	uncharacterized protein C12orf43 isoform a	32830	32070	35280	32170	22470	24550	24760	21670	28120	20810	62890	58610	56770	97080	56500	0.9999	0.585	0	130.833	3	22.7376	3	High	555290023	0	16.2843	14.6758	3	13	3	1	293	31.674	9.32
C12orf57	113246	protein C10 isoform 1	16690	36440	41280	36030	15570	17990	34490	32600	26730	8210	44980	83970	90740	73380	25220	0.9993	6.197	0	217.657	6	28.5535	2	High	19923951	0	32.626	76.1905	6	24	6	1	126	13.17	5.14
C14orf1	11161	probable ergosterol biosynthetic protein 28	5133	5011	4771	4932	6017	91030	104600	86050	66820	94800	104600	119600	92610	77290	99130	0.9999	0.468	0	14.5	1			Medium	6005719	0.0201729	2.6994	5.71429	1	4	1	1	140	15.854	9.83
C14orf142	84520	uncharacterized protein C14orf142	51150	117700	114300	95060	48350	23460	79730	71200	49730	17170	48760	110100	106000	80160	45960	0.9999	2.981	0	483.096	3	21.751	1	High	110227846	0	22.7924	58	3	26	3	1	100	10.852	4.27
C14orf166	51637	UPF0568 protein C14orf166	674100	714900	722000	602500	565200	840400	959300	968700	816500	725800	895800	1014000	1014000	831800	741600	0.0278	12.335	0	793.832	15	42.0472	4	High	7706322	0	77.1601	70.4918	15	81	15	1	244	28.051	6.65
C14orf169	79697	bifunctional lysine-specific demethylase and histidyl-hydroxylase NO66	59200	65580	57380	38950	51780	70710	84350	67380	57510	65040	34070	35080	33500	26170	42030	0.9999	0.978	0	418.802	8	57.3266	6	High	106879206	0	44.4643	19.8128	8	49	8	1	641	71.041	6.46
C14orf2	9556	6.8 kDa mitochondrial proteolipid isoform 1	55270	59020	57850	42250	70420	89370	103300	94400	68970	107000	94630	113900	100300	77850	112100	0.9951	2.162	0	56.1733	2			High	4758940	0.00329005	5.1778	32.7586	2	9	2	1	58	6.658	10.08
C15orf38-AP3S2	100526783	C15orf38-AP3S2 fusion protein	89620	72570	89300	87970	47480	158400	149200	154700	133900	70490	96320	94670	107000	90900	43500	0.6143	1.015	6	256.957	7	19.2071	3	High	312261267	0	27.7134	18.0203	7	29	1	1	394	43.854	5.3
C15orf40	123207	UPF0235 protein C15orf40 isoform X1	93670	91640	105000	109500	73770	100700	85620	91710	114700	57300	99810	79740	93030	118400	59780	0.9298	0.259	0	34.11	1			High	767983254	0.000283621	6.82102	8.76289	1	3	1	1	194	21.541	9.72
C16orf13	84326	UPF0585 protein C16orf13 isoform X1	14790	14450	13130	12400	12720	50450	43580	44720	64140	32390	45250	34560	44040	45330	27130	0.9983	0.468	0	60.7033	3	10.9271	2	High	767987757	0	12.5826	15.4982	3	9	3	1	271	29.486	7.99
C16orf58	64755	RUS1 family protein C16orf58	170200	194500	164300	168100	313300	244100	245800	235200	305200	367700	225800	248300	230100	285900	380100	0.0096	1.818	0	304.214	9	33.615	4	High	257900512	0	37.3907	23.9316	9	40	9	1	468	50.985	6.93
C16orf62	57020	UPF0505 protein C16orf62 isoform 1	30930	32730	28750	23100	15750	61730	58150	54560	46460	26420	20830	18750	18060	19270	14850	0.9923	0.259	0	141.305	6	7.38576	2	High	304766523	0	24.2766	7.98479	6	17	6	1	1052	118.537	7.84
C17orf49	124944	chromatin complexes subunit BAP18 isoform 1	93430	129400	137700	82010	55750	77070	101900	97300	65700	43080	61520	90030	87560	60180	31580	0.9338	6.743	0	622.85	6	12.7364	1	High	218563737	0	46.0769	53.125	6	25	6	1	192	19.948	5.66
C17orf75	64149	protein Njmu-R1	69140	71240	65870	88200	76680	47120	41980	42830	46860	40990	70190	61260	60950	85230	74070	0.9999	0.616	0	173.171	5			High	45505147	0	19.4149	14.899	5	13	5	1	396	44.593	5.03
C19orf25	148223	UPF0449 protein C19orf25 isoform X1	5879	12010	13610	11400	9871	13910	20930	20950	19710	14010	13700	22510	25680	31820	20270	0.9999	1.783	0	180.63	3	33.4627	3	High	1034606445	0	19.7502	34.1615	3	30	3	1	161	17.164	4.96
C19orf33	64073	immortalization up-regulated protein isoform IMUP-1	8090	9468	7888	10160	2727	111300	128200	118900	131500	48520	22600	19880	20060	21150	5485	0.9643	1.512	0	75.96	2			High	41281603	4.8962e-05	7.54008	16.9811	2	7	2	1	106	10.891	9.73
C19orf43	79002	uncharacterized protein C19orf43	192700	183800	196500	202600	82000	180600	179600	211800	184300	79520	240900	229700	245900	232800	94530	0.0432	9	0	451.595	5	18.5815	1	High	13128992	0	25.3593	25.5682	5	26	5	1	176	18.408	9.44
C19orf52	90580	uncharacterized protein C19orf52	12000	12860	15240	16190	23220	47440	50880	41540	51770	73770	10940	12620	10940	11810	23070	0.9953	1.276	0	54.95	5	14.4241	4	High	24308410	0	19.0555	26.9231	5	13	5	1	260	29.215	8.09
C19orf53	28974	leydig cell tumor 10 kDa protein homolog	403500	417800	425700	404700	137400	1080000	1117000	1172000	1098000	383800	756500	758000	811700	766100	274800	0.0001	13.678	0	132.279	7	6.94446	1	High	7661742	0	18.5881	41.4141	7	29	7	1	99	10.57	11.55
C19orf66	55337	repressor of yield of DENV protein isoform 1	1903	3505	2333	3323	1867	7242	5756	6460	5178	2388	10790	11150	9061	9619	5652	0.9999	0.179	0	68.3233	1	14.7063	1	High	154350198	4.8962e-05	8.94195	6.18557	1	9	1	1	291	33.089	7.25
C19orf70	125988	MICOS complex subunit MIC13 isoform X1	133100	175300	139900	99720	171200	21450	33010	28990	21960	45970	113000	130600	116500	96620	154400	0.9282	9	0	199.797	4			High	1034606076	0	32.1858	57.8571	4	34	4	1	140	15.426	9.03
C1orf122	127687	uncharacterized protein C1orf122 isoform 1	5004	6046	4172	5646	3152	9890	8903	5295	6876	4302	10950	9637	11340	7249	4503	0.9999	0.389	0	108.507	1	11.385	1	High	206725424	0.00193345	5.66756	10	1	11	1	1	110	11.464	6.73
C1orf123	54987	UPF0587 protein C1orf123 isoform 1	118300	130100	123700	144400	72930	173600	179300	163600	206500	96390	68360	70790	60230	93060	45030	0.7888	2.594	0	167.253	5			High	8923541	0	18.7488	39.375	5	21	5	1	160	18.037	5.01
C1orf35	79169	multiple myeloma tumor-associated protein 2	46900	42430	47550	48910	57280	96960	91170	90630	94410	100900	71320	75250	73860	80020	75200	0.9999	1.512	0	264.582	6	22.2893	3	High	13236559	0	24.4324	24.7148	6	22	6	1	263	29.394	10.02
C1QBP	708	complement component 1 Q subcomponent-binding protein, mitochondrial precursor	1104000	1254000	1197000	1320000	2301000	711100	823500	786600	827100	1465000	1095000	1244000	1209000	1254000	2320000	0.0001	6.197	0	2277.16	6	92.5247	1	High	4502491	0	83.789	35.461	6	155	6	1	282	31.343	4.84
C21orf59	56683	UPF0769 protein C21orf59	6653	7580	7532	8800	4317	7444	8015	6710	12030	4597	62000	60710	54300	85600	34650	0.9991	0.359	0	28.39	2			High	11037061	0.00193345	5.7741	6.2069	2	4	2	1	290	33.203	7.44
C2orf47	79568	uncharacterized protein C2orf47, mitochondrial precursor	409500	408500	439800	379100	591000	86810	88800	91180	112500	159200	249100	249500	243800	245500	393600	0.017	1.404	0	372.234	7	12.6502	1	High	239582772	0	31.5525	23.7113	7	32	7	1	291	32.524	9.17
C2orf69	205327	UPF0565 protein C2orf69 precursor	3807	4171	5072	5423	3272	5610	5367	5822	5772	3630	12250	8117	10050	11850	7885	0.9999	0.369	0	59.42	2	3.95902	1	High	205360989	0	13.0772	5.97403	2	8	2	1	385	43.421	8.09
C3orf17	25871	protein nepro homolog isoform a	11430	10340	9009	11820	17280	10950	10050	10710	13620	16110	11650	9946	12400	12170	8609	0.9999	0.136	0	71.2767	2			High	68299770	4.8962e-05	7.68886	3.35097	2	3	2	1	567	64.51	9.74
C3orf58	205428	deleted in autism protein 1 isoform a precursor	33920	38410	36460	21600	23470	55250	60190	52670	31690	28920	64800	65740	64730	31000	26670	0.9778	0.259	0	76.6	2	19.669	1	High	27734895	0	11.8881	8.13953	2	13	2	1	430	49.45	8.53
C4orf32	132720	uncharacterized protein C4orf32	8081	14670	19150	10260	18580	14020	17910	16340	11080	23610	13630	15690	18340	15580	25060	0.9992	0.778	0	49.49	2	8.70551	1	High	22748853	0	12.1184	30.303	2	7	2	1	132	14.715	4.65
C5orf15	56951	keratinocyte-associated transmembrane protein 2 precursor	41930	40180	46650	38740	66870	97180	113700	117800	95150	142000	78770	72630	80220	73520	103000	0.9495	1.31	0	198.036	2			High	9910278	0	16.5281	8.67925	2	14	2	1	265	29.217	5.08
C5orf22	55322	UPF0489 protein C5orf22 isoform X1	1558	1766	2373	1695	808.6	26380	32350	29940	29040	19290	12060	15330	13030	10950	4670	0.9999	0.334	0	91	3	8.20547	1	High	1034645368	0	16.3971	8.34879	3	8	3	1	539	60.595	4.89
C5orf24	134553	UPF0461 protein C5orf24 isoform X1	10350	10750	11330	12080	3340	15870	16400	16680	22250	24600	11830	12830	8425	16490	11510	0.9999	0.259	0	35.8367	1			High	530379700	0.00329005	5.1323	9.04255	1	3	1	1	188	20.119	9.85
C6orf89	221477	bombesin receptor-activated protein C6orf89 isoform a	2303	3495	2680	2281	7558	1972	2430	1687	1875	4595	1753	2146	1335	1380	3175	0.9999	0.145	0	48.84	1			High	47271471	0.0037291	4.71647	3.67232	1	4	1	1	354	40.708	6.47
C7orf50	84310	uncharacterized protein C7orf50	340800	342900	346500	411100	352100	398400	405100	428400	491200	395100	249000	250100	278000	314000	289600	0.9957	4.995	0	518.351	6	51.149	3	High	197304708	0	39.7749	37.6289	6	53	6	1	194	22.07	9.64
C8orf33	65265	UPF0488 protein C8orf33	13110	12280	11160	14540	13170	4927	4606	5212	6544	7160	6798	6519	6809	8747	5968	0.9999	0.233	0	104.76	1	13.6537	1	High	12751497	0.00116139	6.31345	6.9869	1	10	1	1	229	24.977	9.95
C8orf82	414919	UPF0598 protein C8orf82	7618	6442	5805	5677	9380	5448	5182	5110	4259	5741	7114	5306	6634	5725	8511	0.9999	0.425	0	36.91	2	11.0774	2	High	49169841	0.000283621	7.06386	11.1111	2	8	2	1	216	23.874	9.14
C9orf114	51490	putative methyltransferase C9orf114 isoform X1	52770	47330	43610	56940	83220	43950	45240	43100	46720	70470	21710	26470	20550	19860	29850	0.9868	0.688	0	91.3233	5	20.7964	4	High	1034670332	0	21.2737	17.9039	5	17	5	1	458	50.64	8.35
C9orf64	84267	UPF0553 protein C9orf64 isoform 1	166200	199600	178900	183800	180700	202800	237900	208800	201800	213800	91430	121700	101200	103200	100500	0.9989	1.721	0	386.635	9	16.9913	3	High	110815802	0	40.5672	29.912	9	41	9	1	341	39.004	5.88
C9orf78	51759	uncharacterized protein C9orf78	344200	333700	321100	388900	202900	41080	40980	40380	44070	27960	303800	297200	294600	369800	194400	0.2427	1.054	0	167.905	5	4.25973	1	High	7706557	0	20.2797	18.3391	5	16	5	1	289	33.667	6.74
CA2	760	carbonic anhydrase 2 isoform 1	291400	322100	175700	114900	76630	212200	213400	125200	99870	66490	498700	511100	290200	209200	144700	0.0001	1.512	0	332.702	5	4.59178	1	High	4557395	0	27.4399	25.3846	5	25	5	1	260	29.228	7.4
CA5B	11238	carbonic anhydrase 5B, mitochondrial precursor	22820	19030	24300	16180	32200	18250	19420	22770	15110	27940	16290	16200	18830	14390	25510	0.9995	0.155	0	59.5367	1			High	6005723	0.00846764	3.78701	2.83912	1	6	1	1	317	36.41	7.81
CAB39	51719	calcium-binding protein 39	179400	204200	192800	203700	132300	143800	153700	153600	157100	114000	113100	121700	120800	126800	85020	0.9259	1.873	0	458.271	11	26.083	3	High	195927022	0	43.7701	31.6716	11	44	11	1	341	39.844	6.89
CACYBP	27101	calcyclin-binding protein isoform 1	998100	1064000	1110000	1094000	508000	1118000	1159000	1192000	1146000	545300	865300	902400	876800	850300	369700	0.0001	52.367	0	547.061	14	21.2355	2	High	7656952	0	87.822	63.5965	14	63	14	1	228	26.194	8.25
CAD	790	CAD protein isoform 1	2313000	1844000	1637000	1751000	1066000	2773000	2289000	1982000	2119000	1123000	2787000	2199000	1923000	2040000	1166000	0.0001	2.964	3	3215.97	54	317.102	28	High	18105007	0	310.862	35.6854	54	332	51	1	2225	242.829	6.46
CADM1	23705	cell adhesion molecule 1 isoform X1	82490	97980	76880	49020	82990	9576	10740	9506	10480	11990	138800	149700	117100	73650	127200	0.9999	0.688	0	447.882	4	12.1343	1	High	1034572786	0	33.5008	18.6583	4	20	4	1	477	52.938	5.31
CALCOCO2	10241	calcium-binding and coiled-coil domain-containing protein 2 isoform 1	82030	76230	82890	81010	79640	97100	104600	105200	103300	99370	98290	96100	104800	96470	105200	0.9999	0.817	0	103.33	6	4.01214	1	High	386869290	0	28.4966	16.1702	6	14	6	1	470	55.153	5.11
CALD1	800	caldesmon isoform 2	910100	877300	885300	1142000	431400	902400	837800	848700	1188000	446400	1413000	1271000	1331000	1872000	655700	0.0001	8.006	0	1368.86	16	69.3281	4	High	4826657	0	111.53	37.3606	16	104	16	1	538	62.626	6.37
CALM2	805	calmodulin isoform 1	2453000	5558000	6959000	8095000	3941000	2035000	4391000	5376000	6372000	2832000	1956000	4064000	5003000	5758000	2662000	0.0001	37.312	0	2653.32	8	73.8473	4	High	779176942	0	83.954	37.0558	8	234	8	1	197	22.173	4.63
CALR	811	calreticulin precursor	6740000	6214000	5951000	5195000	11340000	9132000	8316000	8105000	7494000	15230000	8511000	7831000	7452000	6534000	13950000	0.0001	172.02	0	2904.09	25	86.4101	2	High	4757900	0	230.817	76.7386	25	281	25	1	417	48.112	4.44
CALU	813	calumenin isoform c precursor	1021000	1234000	1176000	1239000	2195000	1391000	1837000	1783000	1631000	2999000	1326000	1787000	1696000	1515000	2881000	0.0001	7.733	0	1116.07	11	47.1277	2	High	314122177	0	76.5992	39.9381	11	98	11	1	323	38.027	4.63
CAMK1G	57172	calcium/calmodulin-dependent protein kinase type 1G isoform X1	92190	73040	80350	141300	78790	1296	651.8	659.5	1809	1197	1540	1616	1666	2690	1530	0.9999	0.116	0	0	1			Medium	1034560399	0.0159089	3.01773	2.52101	1	9	1	1	476	53.053	7.72
CAMK2D	817	calcium/calmodulin-dependent protein kinase type II subunit delta isoform 10	46040	38340	47320	40560	35480	97100	84510	97170	87680	71490	72680	70870	74870	68060	56910	0.9944	0.407	2	83.41	4	4.64156	1	High	1010228569	0	17.42	10.3516	4	17	2	1	512	57.711	7.15
CAND1	55832	cullin-associated NEDD8-dissociated protein 1	1851000	1972000	1876000	1839000	976000	1996000	2106000	1991000	1861000	1043000	2198000	2270000	2206000	2069000	1204000	0.0001	3.383	1	2779.88	37	185.459	11	High	21361794	0	189.827	38.2927	37	255	36	1	1230	136.289	5.78
CANT1	124583	soluble calcium-activated nucleotidase 1 isoform X1	11070	12660	10850	10120	24270	37270	37230	35330	37020	62220	40890	37070	35540	33230	64960	0.9889	0.212	0	110.25	2			High	530411511	4.8962e-05	9.10495	5.98504	2	7	2	1	401	44.812	6.09
CANX	821	calnexin isoform X2	4766000	4913000	5189000	5152000	11930000	5325000	5256000	5673000	5892000	12870000	4097000	4143000	4294000	4429000	9973000	0.0001	27.072	0	4351.77	29	310.198	7	High	767938662	0	180.029	40.8669	29	421	29	1	646	73.364	4.65
CAP1	10487	adenylyl cyclase-associated protein 1	1730000	1800000	1706000	2078000	718500	1766000	1734000	1680000	1968000	755000	1721000	1712000	1639000	1924000	722900	0.0001	19.434	24	2215.41	24	126.082	5	High	157649073	0	187.793	65.8947	24	218	3	1	475	51.641	8.02
CAPG	822	macrophage-capping protein isoform X1	472900	474700	484600	386700	222700	482200	517500	483100	417100	239100	492600	525900	507300	422900	227100	0.0001	2.415	0	677.96	8	19.5045	2	High	767915282	0	40.0664	30.1724	8	47	8	1	348	38.474	6.19
CAPN1	823	calpain-1 catalytic subunit isoform X1	350400	320500	328800	349900	178700	306600	265200	275800	290700	150900	341700	320600	333700	345900	175500	0.0012	2.665	0	766.1	19	93.541	9	High	767968844	0	103.996	35.4342	19	103	19	1	714	81.838	5.67
CAPN2	824	calpain-2 catalytic subunit isoform 1	972100	866400	992800	1307000	692500	583800	539600	582900	674700	377000	586700	502600	589200	730600	365500	0.0001	5.739	0	1873.24	21	122.639	9	High	157389005	0	164.485	43.8571	22	142	22	1	700	79.959	4.98
CAPNS1	826	calpain small subunit 1 isoform X1	82020	84720	91180	102700	54820	242400	242000	255400	222900	102000	95500	116900	124100	106600	48420	0.4542	9	0	1614.18	8	265.517	6	High	530417335	0	130.991	57.4534	8	126	8	1	322	33.765	6.23
CAPRIN1	4076	caprin-1 isoform X1	560800	450800	509200	572200	362200	337600	304700	343500	373100	248100	315600	282500	288700	316400	202700	0.0159	1.61	0	649.8	9	14.357	1	High	1034573714	0	41.732	16.079	9	56	9	1	709	78.318	5.25
CAPZA1	829	F-actin-capping protein subunit alpha-1	1079000	1136000	1030000	1079000	533000	1624000	1757000	1563000	1581000	765900	1556000	1565000	1484000	1633000	763900	0.0001	19.309	0	1851.98	11	91.0618	4	High	5453597	0	101.035	64.3357	11	139	11	1	286	32.902	5.69
CAPZB	832	F-actin-capping protein subunit beta isoform 4	1620000	1609000	1522000	1834000	1083000	1516000	1444000	1414000	1634000	897400	1463000	1403000	1354000	1615000	751600	0.0001	9	0	1029.83	13	70.3688	4	High	531990816	0	77.3529	49.1694	13	104	13	1	301	33.76	6.43
CARHSP1	23589	calcium-regulated heat stable protein 1 isoform X1	67290	75260	69500	100600	32260	236800	233100	250400	260300	87030	139000	150200	154000	191300	64100	0.2577	1.783	0	193.827	4	10.1266	1	High	1034594161	0	20.1042	42.2619	4	25	4	1	168	18.106	8.85
CARM1	10498	histone-arginine methyltransferase CARM1	243300	253100	260700	233500	106500	285100	272200	278100	258300	124700	231600	238600	250100	255200	108700	0.0098	1.31	0	173.928	8	25.7368	3	High	40288288	0	33.518	13.3224	8	32	8	1	608	65.811	6.73
CARS	833	cysteine--tRNA ligase, cytoplasmic isoform c	649200	888900	904600	826400	515700	654500	935800	955700	915200	568600	681100	878400	924600	891300	569500	0.0759	2.574	0	914.148	21	90.0519	7	High	62240992	0	102.381	30.2046	21	110	21	1	831	94.578	6.83
CARS2	79587	probable cysteine--tRNA ligase, mitochondrial	38970	44390	39590	41280	65250	108500	114800	115500	125700	223900	86500	91940	92870	95160	177700	0.3683	0.957	0	501.393	7	63.3158	4	High	13375695	0	31.2696	14.1844	7	47	7	1	564	62.185	8.34
CASK	8573	peripheral plasma membrane protein CASK isoform X1	82790	95550	87610	63370	109000	41880	38720	38000	37220	52200	51400	56310	54150	43580	61030	0.9965	0.38	0	193.293	7	6.83506	1	High	768035908	0	30.2317	9.50324	7	16	7	1	926	105.129	6.55
CASP2	835	caspase-2 isoform 1 preproprotein	11870	13660	17140	8534	5421	18860	21670	21220	12430	8608	27150	31730	37580	23450	13020	0.9993	0.096	0	56.16	1			High	39995059	0.0018791	5.96537	3.53982	1	3	1	1	452	50.652	6.81
CASP4	837	caspase-4 isoform alpha precursor	17910	25850	15640	15250	8634	55560	66780	41290	76300	37640	56520	67260	48000	60520	37010	0.9963	0.492	0	176.784	4	15.0122	2	High	4502577	0	17.9125	12.9973	4	13	4	1	377	43.235	6
CASP8	841	caspase-8 isoform G precursor	38850	50970	42910	36100	22640	31640	43090	36100	41170	20210	32150	39150	30030	32610	18740	0.9978	0.487	0	282.795	4	5.84769	1	High	122056476	0	28.8838	11.71	4	14	4	1	538	61.796	5.26
CAST	831	calpastatin isoform X1	642400	596000	652700	612800	178200	999400	928000	990200	950000	232500	1053000	974700	1056000	1005000	325500	0.0001	3.024	0	1897.59	20	183.195	5	High	578810573	0	129.375	38.1795	20	193	20	1	791	84.891	5.36
CAT	847	catalase	589300	493400	528300	525500	804100	384700	321200	340600	343300	511700	493000	419900	433400	463100	685100	0.0003	2.687	0	1021.89	15	85.5851	6	High	4557014	0	88.5981	33.3966	15	93	15	1	527	59.719	7.39
CBFB	865	core-binding factor subunit beta isoform 2	58930	61030	59080	68730	50060	107100	103400	99290	98740	53060	73890	83970	75780	83140	42310	0.9486	3.642	0	562.372	5	58.5884	3	High	13124873	0	36.378	30.7692	5	34	5	1	182	21.495	6.6
CBL	867	E3 ubiquitin-protein ligase CBL	74140	62580	57690	60660	23560	12570	12060	13250	10130	5255	51240	47640	47900	53020	18710	0.956	0.307	0	32.77	5	20.2632	4	High	52426745	0	17.8586	7.39514	5	17	5	1	906	99.569	6.54
CBR1	873	carbonyl reductase [NADPH] 1 isoform 1	772600	791600	683100	642600	278900	890600	900100	886900	762500	370600	734100	800300	766700	670800	351400	0.0001	24.809	2	1214.24	15	78.8727	7	High	4502599	0	109.362	72.2022	15	120	13	1	277	30.356	8.32
CBR3	874	carbonyl reductase [NADPH] 3	5479	5317	4960	10940	5541	8769	7152	7854	12370	6405	8185	6392	6474	14520	7575	0.9999	1.054	0	200.865	4	37.6001	4	High	4502601	0	24.2056	17.6895	4	29	2	1	277	30.831	6.18
CBSL	102724560	cystathionine beta-synthase-like protein isoform X2	162400	173300	187800	210300	108300	83950	95170	109900	113300	62380	79520	93430	107900	121200	58810	0.9449	1.096	0	386.464	9	54.4072	6	High	768019751	0	43.573	21.7699	9	38	9	1	565	61.824	6.44
CBWD1	55871	COBW domain-containing protein 1 isoform 1	5187	7021	5756	5349	2631	19340	19030	20820	17460	7660	28400	35530	29760	23970	11970	0.9993	0.438	0	106.55	3	5.52295	1	High	126722884	0	19.1407	12.1519	3	9	3	1	395	44.041	4.86
CBX1	10951	chromobox protein homolog 1	664100	705400	647000	569400	1058000	914000	948600	875600	810200	1465000	783700	846600	768000	651100	1125000	0.0001	62.096	0	2655.79	9	2.65732	1	High	5803076	0	91.609	56.7568	9	145	8	1	185	21.405	4.93
CBX3	11335	chromobox protein homolog 3	1754000	1761000	1719000	1857000	3165000	2516000	2460000	2465000	2628000	4772000	1763000	1715000	1780000	1776000	3207000	0.0001	315.228	3	3275.56	10	37.6064	1	High	15082258	0	99.4983	56.2842	10	201	9	1	183	20.798	5.33
CBX5	23468	chromobox protein homolog 5	871400	985000	963700	722200	1359000	984900	1114000	1053000	866800	1775000	753300	806300	811900	670200	1283000	0.0001	22.101	0	1042.48	11			High	188035908	0	73.7307	60.2094	11	73	11	1	191	22.211	5.86
CC2D1A	54862	coiled-coil and C2 domain-containing protein 1A	125900	129400	123600	136100	76930	183600	175000	170200	188300	116600	114600	115600	113600	95520	68930	0.7184	0.995	0	731.489	13	98.1794	8	High	96974985	0	81.7742	21.7666	13	66	13	1	951	103.998	8.09
CC2D1B	200014	coiled-coil and C2 domain-containing protein 1B isoform X1	117600	135600	134800	141000	74890	49140	58000	52420	71510	32330	106600	112900	113400	129200	68930	0.9432	0.512	0	212.612	6	27.0067	2	High	530362056	0	31.5673	9.67366	6	31	6	1	858	94.166	5.26
CCAR1	55749	cell division cycle and apoptosis regulator protein 1 isoform a	547600	582800	581400	504900	1020000	461200	503900	488100	432200	900500	529800	528100	536500	449900	948000	0.0001	1.588	0	431.019	18	22.066	3	High	46852388	0	69.4439	18.087	18	68	18	1	1150	132.739	5.76
CCAR2	57805	cell cycle and apoptosis regulator protein 2	872100	896900	797300	702100	1056000	913200	925800	863600	780200	1128000	952900	974400	889500	787600	1222000	0.0001	3.437	0	1951.79	25	210.099	8	High	24432106	0	169.977	41.4951	25	187	25	1	923	102.838	5.22
CCDC12	151903	coiled-coil domain-containing protein 12 1	23760	22030	26060	17170	19350	74320	87080	82840	55560	54390	123900	138400	139100	89600	94280	0.9935	1.512	0	73.36	3			High	238231397	0	12.0491	25.6983	3	8	3	1	179	20.489	8.47
CCDC124	115098	coiled-coil domain-containing protein 124	896300	798300	890200	915400	451300	559300	513100	570400	595300	275300	574000	555200	583000	528000	296100	0.0001	20.544	0	1193.72	12	176.65	7	High	19923969	0	72.076	52.0179	12	126	12	1	223	25.82	9.54
CCDC134	79879	coiled-coil domain-containing protein 134 isoform X1	39000	38570	40550	34800	45960	81130	79310	82740	61920	87440	47510	47590	51670	36410	54840	0.9999	1.848	0	102.07	4			High	530420388	0	14.6508	17.0306	4	12	4	1	229	26.544	8.85
CCDC137	339230	coiled-coil domain-containing protein 137	99540	95610	91200	114100	55090	49340	50900	48930	36600	21720	36620	38490	36870	26370	11420	0.9431	1.424	0	135.88	4	18.9233	1	High	40548332	0	17.6693	16.955	4	15	4	1	289	33.211	10.93
CCDC168	643677	coiled-coil domain-containing protein 168	7712	9925	10000	4449	6760	7005	5317	5641	3644	3410	10090	13870	9125	5958	6956	0.9999	0.012	0	0	2	0	1	High	226246554	0.00696356	4.06601	0.409547	2	5	2	1	7081	801.411	8.79
CCDC22	28952	coiled-coil domain-containing protein 22	42550	35430	38920	45610	23560	25570	24950	25070	36260	16070	13640	13260	13730	13490	6271	0.9987	0.863	0	251.763	9	33.0296	6	High	7661844	0	47.877	21.3716	9	31	9	1	627	70.712	6.74
CCDC25	55246	coiled-coil domain-containing protein 25 isoform 1	99130	86310	86820	95530	43560	198200	190400	195400	173500	92850	104200	98660	100800	115400	63280	0.5181	1.276	0	164.592	5	12.9337	1	High	108936950	0	18.6825	22.5962	5	21	5	1	208	24.463	6.8
CCDC47	57003	coiled-coil domain-containing protein 47 precursor	457900	445400	426400	425200	554300	376300	376000	343000	343000	587100	234500	219700	233400	219000	374200	0.0048	6.305	0	610.514	16	40.7181	5	High	171906582	0	84.8672	42.236	16	72	16	1	483	55.838	4.87
CCDC50	152137	coiled-coil domain-containing protein 50 long isoform	28820	27890	34910	29530	23420	14500	14630	19780	20860	8373	21140	23080	25930	23830	21970	0.9999	0.318	0	101.817	3	18.2821	2	High	41281911	0	16.7536	9.95851	3	15	3	1	482	56.305	8.21
CCDC51	79714	coiled-coil domain-containing protein 51 isoform X1	124800	109900	115800	109000	159000	256200	288400	274800	273400	511900	148000	174400	159900	184900	303600	0.0049	1.31	0	308.565	8	48.9004	6	High	767924298	0	34.9132	20.8817	8	34	8	1	431	48.07	8.51
CCDC58	131076	coiled-coil domain-containing protein 58 isoform 1	98520	148800	113400	97060	169400	153800	188900	177600	143600	308600	134000	172800	155300	119400	242100	0.0718	6.499	0	436.63	7	4.17354	1	High	62988355	0	30.1986	49.3056	7	23	7	1	144	16.609	7.81
CCDC59	29080	thyroid transcription factor 1-associated protein 26	7920	4699	5412	10520	5978	4842	4226	4517	5301	4049	4326	5564	4704	4908	4870	0.9999	0.259	0	86.19	1	9.69743	1	High	156142178	0.00413752	4.595	4.14938	1	6	1	1	241	28.652	9.88
CCDC6	8030	coiled-coil domain-containing protein 6	326200	320800	345900	395300	206100	393400	385600	407100	495000	300400	179300	161900	166200	193800	158200	0.3624	2.675	0	415.565	13	53.5503	6	High	46852390	0	54.7387	29.9578	13	60	13	1	474	53.258	7.34
CCDC86	79080	coiled-coil domain-containing protein 86	313700	323100	304500	329900	440800	465800	453300	425200	520900	628600	359000	374000	366700	422200	556200	0.0015	1.783	0	185.331	7	20.3037	2	High	13129104	0	35.9932	25.5556	7	43	7	1	360	40.211	10.33
CCDC9	26093	coiled-coil domain-containing protein 9 isoform X1	76360	87660	94740	78630	82620	34760	39310	41790	32880	39660	167200	168000	161700	196900	170800	0.9999	0.823	0	167.157	6	9.06363	1	High	1034607183	0	21.7392	12.9944	6	19	6	1	531	59.667	5.4
CCDC93	54520	coiled-coil domain-containing protein 93 isoform X1	119100	104300	100400	115100	54360	95400	85650	86640	98460	44390	77600	68310	84390	86050	41610	0.7636	0.324	0	94.67	5	12.6577	1	High	767918576	0	18.2589	6.41399	5	16	5	1	686	78.272	8.75
CCDC94	55702	coiled-coil domain-containing protein 94	16940	16340	19440	17660	14470	38510	41180	37570	38370	19020	27070	24530	25780	22950	9702	0.9981	1.512	1	133.642	5	3.22962	1	High	31542652	0	26.8614	22.291	5	13	4	1	323	37.063	5.92
CCNA2	890	cyclin-A2	48880	49520	59200	70890	45750	23440	23120	26790	19090	11820	55800	64080	70440	62560	53000	0.9999	1.081	0	100.72	7	21.9846	3	High	4502613	0	29.4722	21.0648	7	21	7	1	432	48.506	6.54
CCNB1	891	G2/mitotic-specific cyclin-B1	185100	203600	176500	195700	113300	90340	120900	90090	93070	64850	170900	182800	152900	176300	113300	0.7495	1.154	0	172.662	5			High	14327896	0	27.896	17.0901	5	20	5	1	433	48.306	7.47
CCNB2	9133	G2/mitotic-specific cyclin-B2	210900	181000	199700	202900	190900	119800	57560	59410	88930	56870	70790	56090	57070	60150	45440	0.9177	1.721	0	220.904	10	15.826	2	High	4757930	0	49.005	39.196	10	29	10	1	398	45.253	8.9
CCNH	902	cyclin-H isoform X1	10070	8820	7807	13750	9607	12990	11590	11160	17820	13290	15880	14310	12400	16440	15230	0.9999	0.413	0	84.77	3	2.38689	1	High	530379554	4.8962e-05	8.84155	8.81459	3	6	3	1	329	38.298	8.56
CCNK	8812	cyclin-K isoform X1	56950	55530	55150	50260	67260	101000	88690	90750	84130	114100	78090	72810	68090	70790	96330	0.9976	1.239	0	309.523	7	20.748	2	High	767981785	0	32.4415	17.931	7	27	7	1	580	64.199	8.41
CCNT1	904	cyclin-T1 isoform a	35490	41190	78130	50360	47410	47230	53920	68150	61890	76290	75660	82030	93230	112900	96250	0.9893	0.374	0	69.6114	4	8.41015	1	High	17978466	0	14.0715	6.06061	4	18	4	1	726	80.634	8.78
CCS	9973	copper chaperone for superoxide dismutase	114300	111300	107000	87370	53280	107100	107900	105400	83070	40080	151900	152200	158200	135900	57210	0.4154	1.929	0	396.4	6	64.2881	5	High	4826665	0	39.7464	26.6423	6	41	6	1	274	29.022	5.58
CCT2	10576	T-complex protein 1 subunit beta isoform 1	5819000	5907000	5585000	5666000	2633000	6002000	6403000	5937000	5648000	2493000	5504000	5586000	5394000	5242000	2418000	0.0001	68.783	0	7874.18	32	656.068	12	High	5453603	0	373.89	74.7664	32	536	32	1	535	57.452	6.46
CCT3	7203	T-complex protein 1 subunit gamma isoform a	4028000	3880000	3834000	4302000	1872000	3555000	3405000	3331000	3864000	1587000	3526000	3462000	3396000	3663000	1607000	0.0001	51.33	0	4431.75	30	334.986	15	High	63162572	0	272.36	56.8807	30	420	30	1	545	60.495	6.49
CCT4	10575	T-complex protein 1 subunit delta isoform a	4310000	4138000	3875000	4239000	1923000	2678000	2657000	2436000	2790000	1216000	2836000	2725000	2597000	3072000	1359000	0.0001	31.745	0	4794.06	32	425.385	14	High	38455427	0	280.056	65.1206	32	433	31	1	539	57.888	7.83
CCT5	22948	T-complex protein 1 subunit epsilon isoform a	4620000	4678000	4476000	4547000	2073000	4787000	4938000	4739000	5451000	2435000	4597000	4741000	4526000	5129000	2344000	0.0001	37.747	1	4058.86	33	353.154	9	High	24307939	0	282.244	65.9889	33	408	32	1	541	59.633	5.66
CCT6A	908	T-complex protein 1 subunit zeta isoform a	3033000	3115000	3075000	2944000	1431000	3897000	3912000	3830000	3901000	1611000	3501000	3591000	3491000	3376000	1466000	0.0001	16.783	5	2269.81	24	78.4781	8	High	4502643	0	166.524	56.6855	24	193	19	1	531	57.988	6.68
CCT7	10574	T-complex protein 1 subunit eta isoform a	2090000	1969000	1988000	2347000	1040000	2007000	1862000	1853000	2173000	947500	911200	903500	921000	987400	464200	0.0001	10.548	0	2397.36	25	162.998	7	High	5453607	0	176.84	58.9319	25	220	25	1	543	59.329	7.65
CCT8	10694	T-complex protein 1 subunit theta isoform 1	5571000	5469000	5289000	6681000	3011000	5686000	5569000	5391000	6950000	2966000	5592000	5378000	5238000	6763000	2959000	0.0001	34.697	0	5602.3	35	274.858	10	High	48762932	0	301.818	72.4453	35	490	35	1	548	59.583	5.6
CD109	135228	CD109 antigen isoform 1 preproprotein	321300	173500	241700	256500	241100	377300	220000	320100	343500	325300	361800	191200	266900	288000	274200	0.4294	0.688	0	493.49	14	54.082	4	High	115529484	0	68.0362	12.7336	14	60	14	1	1445	161.587	5.85
CD151	977	CD151 antigen	32970	22520	32130	23070	71210	22470	13200	18360	15780	50040	30410	18460	21750	23090	62980	0.9408	0.701	0	134.66	3	14.5839	2	High	87159822	0	10.9446	10.6719	3	14	3	1	253	28.276	7.47
CD276	80381	CD276 antigen isoform X1	78970	67770	68150	48970	35400	20650	22880	24320	18740	23800	21780	21930	25770	18330	30750	0.9992	0.833	0	370.285	5	59.7684	3	High	767985482	0	33.1807	19.8502	5	30	5	1	534	57.199	4.91
CD2AP	23607	CD2-associated protein	55220	61490	54520	64290	32680	90420	84620	76000	68410	39250	138600	131400	121500	133400	55380	0.7403	0.725	0	123.19	8			High	11321634	0	31.9271	15.493	8	25	8	1	639	71.407	6.4
CD2BP2	10421	CD2 antigen cytoplasmic tail-binding protein 2	161700	162400	150300	160800	114900	164900	161300	148500	194400	110500	21910	15160	20480	36350	17330	0.924	1.581	0	229.94	7	28.0903	4	High	5174409	0	33.3022	29.912	7	22	7	1	341	37.623	4.61
CD3EAP	10849	DNA-directed RNA polymerase I subunit RPA34 isoform 1	311300	341600	314200	405500	730800	296300	341600	319600	390300	673300	380400	478300	403400	484200	890600	0.0001	4.456	0	591.451	11	38.49	3	High	662236821	0	84.0654	42.1875	11	51	11	1	512	55.137	8.37
CD40	958	tumor necrosis factor receptor superfamily member 5 isoform 4 precursor	68600	76430	65530	50850	123600	78780	89310	77220	55490	123900	63910	69560	54280	46680	95840	0.8435	1.424	0	275.375	5	38.0411	3	High	1016841101	0	22.9855	22.4199	5	20	5	1	281	30.99	5.34
CD44	960	CD44 antigen isoform X1	144800	144000	140800	222400	368900	177900	155300	170900	265100	444200	165600	163900	161300	259500	435800	0.0001	0.682	0	423.772	6	58.6201	3	High	530396004	0	31.2202	8.74832	6	52	6	1	743	81.558	5.33
CD46	4179	membrane cofactor protein isoform 2 precursor	47290	45510	45270	47530	48990	115900	114500	101200	124600	128700	144400	119300	117500	135700	136500	0.9999	0.848	0	124.76	3			High	27502423	0	17.3132	9.27318	3	14	3	1	399	44.209	6.9
CD47	961	leukocyte surface antigen CD47 isoform 1 precursor	139700	141800	136400	106600	269800	110800	113100	115100	101500	198900	132900	139400	130600	106900	250700	0.0687	0.778	0	151.216	3			High	4502673	0	12.0299	8.66873	3	11	3	1	323	35.191	7.21
CD55	1604	complement decay-accelerating factor isoform 5 precursor	15520	16880	13330	17880	29710	14160	17210	14850	15790	25990	14890	19930	17760	18630	28610	0.998	0.202	0	79.15	2			High	665505989	0.000283621	6.86241	3.82883	2	4	2	1	444	49.307	8.82
CD59	966	CD59 glycoprotein preproprotein	29530	31640	35160	43870	84060	34590	29160	31440	39060	90660	36650	34590	41260	42660	92120	0.6974	0.931	0	136.64	2	7.4577	1	High	187829070	4.8962e-05	8.83514	15.625	2	8	2	1	128	14.168	6.48
CD81	975	CD81 antigen isoform 1	11320	16420	12220	11760	32240	14540	15510	12490	10390	27770	14930	15610	15770	13700	35090	0.9934	0.389	0	345.409	1			High	4757944	4.8962e-05	8.32175	8.47458	1	7	1	1	236	25.792	5.29
CD9	928	CD9 antigen	43550	55240	44510	49180	71230	123300	149300	126000	145300	266900	79320	97110	75680	94740	171300	0.2447	3.642	0	59.52	3			High	4502693	0	11.0288	10.5263	3	11	3	1	228	25.399	7.15
CD99L2	83692	CD99 antigen-like protein 2 isoform 5 precursor	6367	7513	10210	9556	6447	2657	5739	5751	4546	3846	2443	5002	4512	3408	2363	0.9999	0.194	0	85.2	1	23.3063	1	High	336176103	0	11.0391	6.98529	1	9	1	1	272	28.889	5.07
CDC20	991	cell division cycle protein 20 homolog	24170	31910	27910	24660	11540	75860	79920	88030	82050	39390	93700	92270	103400	89130	42880	0.9375	0.688	0	109.59	5	15.3015	2	High	118402582	0	17.9648	12.6253	5	27	5	1	499	54.689	9.23
CDC23	8697	cell division cycle protein 23 homolog	35080	31130	29970	40800	49020	5808	6958	4365	2764	5205	56020	48640	45000	41100	55660	0.9999	0.311	0	74.29	4	3.14742	1	High	118402596	0	17.1157	7.53769	4	9	4	1	597	68.79	7.02
CDC25C	995	M-phase inducer phosphatase 3 isoform c	10180	10740	9128	13410	5371	14080	14710	13440	15660	6973	12460	11920	11100	14030	6980	0.9999	0.389	0	57.36	3			High	567316256	0	17.3793	7.44102	3	7	3	1	551	61.846	7.27
CDC27	996	cell division cycle protein 27 homolog isoform 1	299500	301100	285000	325100	455900	240700	229100	227200	271900	394600	226000	202000	219300	259200	317900	0.0154	1.006	0	424.27	13	7.00719	1	High	167466177	0	55.427	20.9639	13	49	13	1	830	92.554	7.12
CDC37	11140	hsp90 co-chaperone Cdc37	1366000	1443000	1361000	1242000	518800	841800	889400	852200	780700	331100	1328000	1358000	1321000	1230000	543000	0.0001	24.119	0	1149.58	14	49.9567	3	High	5901922	0	86.3989	37.3016	14	102	14	1	378	44.44	5.25
CDC40	51362	pre-mRNA-processing factor 17	140000	127400	130800	159500	171200	80650	90120	94050	82280	117900	86590	84370	88060	75820	110900	0.9518	1.297	0	366.59	12	43.5937	5	High	7706657	0	56.9851	26.4249	12	44	12	1	579	65.479	7.06
CDC42	998	cell division control protein 42 homolog isoform 1 precursor	1447000	1382000	1385000	1402000	1135000	1182000	1083000	1102000	1125000	891500	1261000	1150000	1185000	1218000	966100	0.0001	24.119	0	844.213	8	41.8626	1	High	4757952	0	61.5914	48.1675	8	81	7	1	191	21.245	6.55
CDC42BPB	9578	serine/threonine-protein kinase MRCK beta isoform X1	422400	393200	373500	380100	259800	256000	242900	219500	209900	182600	254800	234900	227500	200600	190600	0.135	0.551	0	312.176	16	15.2773	4	High	530404957	0	59.8051	11.6319	16	47	16	1	1728	195.99	6.27
CDC45	8318	cell division control protein 45 homolog isoform X8	15190	14030	15030	16480	11330	62150	61710	69880	60180	33470	31050	24480	31180	29320	18000	0.9966	0.28	0	87.48	3			High	530426303	0	12.0072	5.18395	3	7	3	1	598	68.724	5.6
CDC5L	988	cell division cycle 5-like protein	1240000	1232000	1180000	1221000	1326000	720600	737500	689400	615200	677800	775100	767600	718000	649000	710900	0.9998	7.297	0	2057.9	27	72.2209	7	High	11067747	0	172.225	44.015	27	164	27	1	802	92.194	8.18
CDC6	990	cell division control protein 6 homolog isoform X1	1815	2074	1971	3607	3717	3998	2424	3061	4751	3743	4857	4222	3746	6631	4775	0.9999	0.08	0	102.917	1	9.53309	1	High	767996693	0.00208731	5.45457	2	1	12	1	1	600	67.544	9.45
CDC73	79577	parafibromin	520800	522800	518200	568000	704100	298400	292900	290300	306900	373500	521200	522300	498000	592900	657800	0.0184	2.621	0	773.339	18	79.3189	9	High	40018640	0	69.2125	33.3333	18	84	18	1	531	60.539	9.61
CDCA2	157313	cell division cycle-associated protein 2 isoform X1	41470	40030	43210	49890	62790	6695	5757	6196	6321	10570	67900	67080	67270	76100	105400	0.9886	0.399	0	129.267	7	8.08675	2	High	767950603	0	27.8624	8.65019	7	15	7	1	1052	115.564	8.31
CDCA3	83461	cell division cycle-associated protein 3 isoform 1	83400	110000	110000	119200	134200	10240	14090	14610	16210	15700	16250	22110	21840	24070	23360	0.9881	0.848	0	62.96	4	5.07068	1	High	13876384	0	21.0269	26.8657	4	8	4	1	268	28.981	6.43
CDCA5	113130	sororin isoform X1	108700	113900	117300	79630	53590	102400	115600	118000	80490	56080	122100	135500	128300	88360	70160	0.7563	0.668	0	331.297	6	27.0197	2	High	530396238	0	36.2583	21.1991	6	26	6	1	467	51.313	8.75
CDCA8	55143	borealin	127700	135800	136500	135400	151900	144900	154200	137100	155400	191900	130800	144500	122000	154800	178400	0.8881	5.105	0	428.025	8	56.952	4	High	379056369	0	48.7243	37.1429	8	50	8	1	280	31.304	9.86
CDCP1	64866	CUB domain-containing protein 1 isoform 1 precursor	289500	240700	238100	292100	619400	287900	238400	252200	329500	604600	240100	211700	219800	270600	568000	0.0001	1.31	0	637.485	13	69.3682	8	High	30410805	0	66.2823	16.7464	13	83	13	1	836	92.872	7.96
CDH2	1000	cadherin-2 isoform 1 preproprotein	58040	49850	64550	41350	31030	102500	78080	86230	69730	59420	152300	127400	132700	107300	86720	0.83	1.062	0	359.613	8	5.63274	1	High	14589889	0	51.9183	16.1148	8	28	8	1	906	99.747	4.81
CDIPT	10423	CDP-diacylglycerol--inositol 3-phosphatidyltransferase isoform X1	13710	18340	19170	8275	20040	49360	54540	47260	30610	63990	43780	53530	44180	27050	61770	0.9982	1.371	0	210.92	3	25.8527	3	High	530407452	0	15.2691	13.5021	3	21	3	1	237	25.929	8.22
CDK1	983	cyclin-dependent kinase 1 isoform 1	526500	542200	460500	592100	414600	935700	931200	813500	961800	656500	670000	669600	547800	692200	475700	0.0001	9	2	811.654	14	35.6079	4	High	1004170672	0	82.5672	58.5859	14	74	12	1	297	34.074	8.4
CDK11A	728642	cyclin-dependent kinase 11A isoform 5	15360	18080	14500	13910	14670	18320	18640	15340	14370	16540	15410	15290	11790	12360	12610	0.9999	1.661	0	601.366	15	24.3708	4	High	928589381	0	65.497	21.3282	15	68	1	1	783	91.306	5.36
CDK11B	984	cyclin-dependent kinase 11B isoform X1	230000	220800	193500	234300	233300	243600	235500	212300	217500	252100	397700	403900	377900	348800	443800	0.9916	1.54	14	573.005	15	24.3708	4	High	767906900	0	62.7917	20.7711	15	67	1	1	804	93.525	5.54
CDK12	51755	cyclin-dependent kinase 12 isoform 1	98140	97680	93500	86960	114000	103200	102000	105400	102300	125400	70030	58540	61540	59970	77130	0.9968	0.433	2	310.697	10	23.854	2	High	157817023	0	45.4936	8.38926	10	26	7	1	1490	164.054	9.44
CDK17	5128	cyclin-dependent kinase 17 isoform 2	49130	42590	46230	53020	51260	27100	19490	24980	21890	25670	21820	17220	16740	18550	17480	0.9999	0.638	0	118.86	6	8.91848	2	High	281427168	0	20.2091	13.5755	6	14	3	1	523	59.494	8.81
CDK2	1017	cyclin-dependent kinase 2 isoform X1	155400	144600	142400	132100	129700	214800	191100	204700	190500	179200	370300	324900	309100	294600	290700	0.8094	2.548	0	478.818	11	55.1263	4	High	767972772	0	53.2675	43.9306	11	50	9	1	346	39.153	8.62
CDK2AP2	10263	cyclin-dependent kinase 2-associated protein 2 isoform 1	7787	8471	8684	9434	9367	13110	12900	14080	10640	11620	17700	22790	18200	16820	23380	0.9999	2.162	0	57.5867	1	9.32403	1	Medium	5031669	0.0149096	3.14303	6.34921	1	6	1	1	126	13.093	9.48
CDK4	1019	cyclin-dependent kinase 4	86660	70390	76340	119500	58680	127800	128500	113800	136000	125000	95470	71220	79900	115900	60990	0.9867	1.738	0	255.333	6	45.0869	4	High	4502735	0	35.9659	25.0825	6	36	5	1	303	33.708	7.01
CDK5	1020	cyclin-dependent-like kinase 5 isoform 1	23450	25520	24410	20380	15630	12090	13770	12430	10700	9082	41540	49910	44810	39380	32520	0.9999	0.719	0	122.02	4	4.6031	1	High	4826675	0	11.998	16.7808	4	13	3	1	292	33.283	7.66
CDK5RAP1	51654	CDK5 regulatory subunit-associated protein 1 isoform b	22220	21450	14970	22860	31970	13970	10620	10180	15210	22230	6086	5260	5819	6964	12820	0.9997	0.334	0	280.799	4	50.3218	3	High	499591467	0	23.9691	10.5442	4	24	4	1	588	66.067	7.55
CDK5RAP3	80279	CDK5 regulatory subunit-associated protein 3 isoform c	349800	336100	330000	293200	420700	107600	122900	117400	94450	135800	46290	47890	43740	40000	55390	0.9179	2.29	0	470.614	13	41.6742	4	High	503774379	0	64.8866	28.4369	13	52	13	1	531	59.551	4.92
CDK7	1022	cyclin-dependent kinase 7 isoform 1	68730	63340	55370	68080	61410	52810	53230	44160	51610	40580	177500	180200	151600	149000	112500	0.9654	1.069	0	344.33	5	13.15	1	High	4502743	0	24.401	21.0983	5	19	5	1	346	39.014	8.47
CDK9	1025	cyclin-dependent kinase 9	23540	25530	25120	14320	21570	61260	70840	68180	68890	101400	22050	23750	25060	19490	22980	0.9982	1.069	0	272.327	6	29.0785	3	High	4502747	0	30.7249	21.2366	6	21	5	1	372	42.75	8.79
CDKAL1	54901	threonylcarbamoyladenosine tRNA methylthiotransferase	117600	111600	105400	137500	96610	21410	19220	17730	24510	25440	110800	107000	113500	134200	140900	0.9999	0.812	0	120.823	7			High	93277076	0	28.6674	15.3713	7	14	7	1	579	65.07	7.46
CDKN2A	1029	cyclin-dependent kinase inhibitor 2A isoform p14ARF	45090	50460	45290	71020	84180	5686	5769	5945	10360	9390	1782	1974	1500	2600	4343	0.9967	3.642	0	200.78	2	65.3362	2	High	300863096	0	28.2148	31.0606	2	31	2	1	132	13.895	12.41
CDKN2A	1029	cyclin-dependent kinase inhibitor 2A isoform p16INK4a	27630	32750	36290	51290	17610	28050	40530	41980	59070	16960	50030	63040	69430	92480	29570	0.9967	2.162	0	392.797	3	44.8729	3	High	4502749	0	24.172	26.2821	3	29	3	1	156	16.522	5.81
CDKN2AIP	55602	CDKN2A-interacting protein isoform 1	39170	43910	40440	47220	46240	33860	32240	29150	34800	34460	62750	73160	73130	68420	78710	0.9997	0.874	0	315.907	8	7.50822	2	High	8923040	0	38.0199	19.1379	8	19	8	1	580	61.088	9.01
CDKN2AIPNL	91368	CDKN2AIP N-terminal-like protein	8959	18940	19040	19930	25050	11930	19870	21700	17460	25870	11450	21330	18190	18000	30260	0.9956	0.468	0	0	1			Low	18087821	0.0851289	1.63997	6.03448	1	3	1	1	116	13.187	5
CDS2	8760	phosphatidate cytidylyltransferase 2	90440	96710	94570	98510	157900	120400	116200	114500	126300	204000	57430	59350	56080	52580	112000	0.4991	1.955	0	420.478	6	58.688	4	High	20143480	0	45.069	22.0225	6	40	6	1	445	51.384	7.09
CDV3	55573	protein CDV3 homolog isoform X1	273800	305200	329100	336500	101000	241400	281300	269100	254200	84430	257900	274100	271400	264600	82400	0.0008	5.813	0	435.316	8	64.9839	2	High	530374895	0	59.1842	61.0039	8	60	8	1	259	27.46	6.4
CEBPB	1051	CCAAT/enhancer-binding protein beta isoform a	89220	102500	97080	135900	187800	69660	92580	92970	103900	184600	72690	103500	108500	130400	209300	0.0513	0.778	0	163.163	3	11.8939	1	High	28872796	0	12.3651	10.1449	3	12	3	1	345	36.083	8.31
CEBPZ	10153	CCAAT/enhancer-binding protein zeta	384400	391200	342000	332000	636400	281800	261500	243600	243400	451300	390400	383200	329400	339100	621900	0.0001	1.291	0	669.892	17	32.1264	3	High	42542392	0	76.6164	21.2524	17	76	17	1	1054	120.898	5.94
CEBPZOS	100505876	protein CEBPZOS isoform X1	52840	73650	55300	51380	86500	37780	50090	41390	38790	66570	43020	56770	43950	34800	70440	0.9569	0.585	0	46.14	1			Medium	1034610881	0.0414718	2.08019	8.75	1	6	1	1	80	9.33	9.7
CECR5	27440	cat eye syndrome critical region protein 5 isoform 2 precursor	132200	150600	137700	108100	201900	151000	171300	149900	123900	241200	201500	237600	199200	172200	322500	0.1866	4.78	0	912.19	12	59.5945	5	High	14861834	0	90.6413	40.4255	12	72	12	1	423	46.292	8.13
CELF1	10658	CUGBP Elav-like family member 1 isoform X1	129300	102900	116800	101500	129600	264300	248800	269300	281300	380700	257000	241500	258600	295200	386400	0.3111	3.642	0	563.941	10	47.7076	5	High	767965289	0	65.1893	24.3191	10	54	10	1	514	55.107	8.38
CENPF	1063	centromere protein F isoform X1	272600	269300	280000	248300	488300	262600	294100	306000	313500	532300	68650	89200	77380	80380	149000	0.0001	0.389	0	765.222	28	46.0654	5	High	1034554801	0	122.679	10.1156	28	78	28	1	3114	357.306	5.1
CENPH	64946	centromere protein H	5887	5070	5021	5065	6533	7602	8519	8786	7825	10640	9373	11430	9996	11030	15580	0.9999	0.585	0	133.28	3	2.6727	1	High	12597655	0	12.8725	16.5992	3	6	3	1	247	28.463	5.29
CENPK	64105	centromere protein K isoform X1	6142	7524	7107	8038	12690	19500	18270	17770	13890	23510	8541	10340	6466	7164	8981	0.9999	0.389	0	69.56	2			High	767936249	4.8962e-05	9.83294	11.4391	2	6	2	1	271	31.882	4.89
CENPL	91687	centromere protein L isoform 2	1523	1531	2138	1285	3733	1791	2826	3131	3618	7586	5683	4097	5583	5579	11720	0.9999	0.136	0	75.48	1			High	58743363	0.00877909	3.76447	3.48837	1	5	1	1	344	38.973	6.52
CENPQ	55166	centromere protein Q isoform X1	59450	64230	64660	60260	90440	38380	44130	43640	38740	63840	37310	39450	41800	32920	57980	0.9752	1.371	0	256.76	5	13.9694	1	High	1034650699	0	28.6482	23.9852	5	28	5	1	271	30.77	9.07
CENPU	79682	centromere protein U isoform X1	17560	21640	20770	19230	27890	20580	21240	20010	17860	21880	20160	25660	23910	20720	31570	0.9998	1.015	0	189.727	5	15.9365	2	High	767932631	0	31.2491	15.625	5	21	5	1	448	50.648	9.06
CENPV	201161	centromere protein V	161100	198700	178500	156900	357100	102300	117100	102100	99030	201500	165000	195500	171300	165200	344900	0.0021	1.683	0	299.431	5	25.3941	2	High	56118234	0	33.5363	35.2941	5	28	5	1	272	29.712	9.73
CEP131	22994	centrosomal protein of 131 kDa isoform X1	12290	15910	13960	15760	17550	13220	12440	10950	10120	12970	33420	32980	28820	28220	31400	0.9999	0.114	0	113.216	3	17.2323	2	High	767994131	0	17.0808	3.95221	3	13	3	1	1088	122.674	8.76
CEP170	9859	centrosomal protein of 170 kDa isoform X1	90470	92590	99040	103100	66520	163500	140200	155700	165100	112400	128100	123600	133900	140100	103500	0.9381	0.222	0	199.942	8			High	578802413	0	32.3645	6.40097	8	22	8	1	1656	183.197	7.2
CEP250	11190	centrosome-associated protein CEP250 isoform X1	2752	2057	2215	2478	1949	16440	13910	13080	16550	15560	6892	4471	5166	6042	8143	0.9999	0.068	0	88.45	3	5.44754	1	High	578835728	0	14.0753	1.3104	3	8	3	1	2442	280.967	5.02
CEP55	55165	centrosomal protein of 55 kDa	215700	203700	185600	298500	251000	272300	252100	218600	331000	307700	295000	265500	245700	359100	333000	0.9167	0.701	0	185.59	6			High	187608545	0	25.5839	15.3017	6	15	6	1	464	54.115	7.01
CEP63	80254	centrosomal protein of 63 kDa isoform X3	17890	11310	14660	8603	8315	8314	4485	5782	3677	4187	21110	14920	15910	10760	11040	0.9997	0.059	0	0	1			Medium	578807753	0.028194	2.37294	4.12518	1	3	1	1	703	81.293	6.13
CEP97	79598	centrosomal protein of 97 kDa isoform 1	113900	111200	131300	123700	88490	140000	129000	175200	141700	99970	72930	74800	93070	76920	56930	0.9698	0.73	0	292.333	9	7.17346	2	High	31377705	0	40.7332	14.104	9	25	9	1	865	96.921	5.02
CERS2	29956	ceramide synthase 2 isoform X1	73450	61240	66100	94000	156400	60940	51570	56140	80030	147100	52750	56630	60600	75340	134500	0.2917	0.501	0	114.52	3	8.1034	1	High	767909065	0	12.4996	8.25	3	12	3	1	400	46.992	8.85
CETN2	1069	centrin-2	228000	249600	251400	244400	251600	179500	184700	198700	193600	201700	153100	172400	185600	168700	206300	0.9395	6.743	0	382.75	6	33.8866	2	High	4757902	0	47.2811	54.0698	6	36	6	1	172	19.726	5
CFAP20	29105	cilia- and flagella-associated protein 20	104800	101500	94270	90170	102200	128600	146400	135700	122900	120900	131500	135800	117900	113000	117900	0.9997	1.31	0	280.177	3	12.8406	1	High	8392875	0	19.9093	16.0622	3	15	3	1	193	22.76	9.76
CFAP36	112942	cilia- and flagella-associated protein 36 isoform a	31940	37060	40910	43420	20470	46560	57380	61260	56750	25620	30380	34080	33740	35620	28920	0.9989	0.778	0	132.27	3	22.5934	1	High	544346156	0	22.2604	13.8965	3	11	3	1	367	41.902	5.01
CFDP1	10428	craniofacial development protein 1	580800	627000	570400	514900	150400	365400	354200	335400	278300	98360	370300	352500	323600	262000	85340	0.0001	2.981	0	305.8	7	14.3938	2	High	5453567	0	38.5646	26.7559	7	31	7	1	299	33.573	4.81
CFL1	1072	cofilin-1	5233000	5574000	4979000	4561000	2239000	6506000	7270000	6407000	6339000	3106000	5884000	6216000	5445000	4764000	2312000	0.0001	157.489	5	2496.78	13			High	5031635	0	101.818	65.6627	13	220	9	1	166	18.491	8.09
CFL2	1073	cofilin-2 isoform 1	75610	80900	76950	71930	60880	103200	109100	107200	105000	84520	122900	126700	117700	136200	102000	0.9934	11.328	0	1179.81	8			High	14719392	0	52.1185	51.2048	8	112	4	1	166	18.725	7.88
CGGBP1	8545	CGG triplet repeat-binding protein 1	86980	85880	92550	114600	91160	138100	119000	139600	247000	108100	108300	109900	113000	128700	83560	0.995	2.831	0	158.855	6	35.9842	3	High	56550053	0	24.2533	39.521	6	41	6	1	167	18.809	8.95
CHAF1A	10036	chromatin assembly factor 1 subunit A	175300	160400	166900	160900	215100	71060	61550	63780	65190	75940	165200	131100	144900	124200	182700	0.9889	0.931	0	276.062	11	6.90424	1	High	50513245	0	51.7663	16.1088	11	30	11	1	956	106.844	5.94
CHAF1B	8208	chromatin assembly factor 1 subunit B	236800	218100	239300	201100	216700	272600	250600	273700	226100	275800	58850	64080	64820	42340	44770	0.9993	0.778	0	271.881	7	27.527	2	High	4885105	0	27.7705	15.7424	7	33	7	1	559	61.454	7.5
CHAMP1	283489	chromosome alignment-maintaining phosphoprotein 1	168200	175600	175700	156600	275800	124700	139800	130700	118400	222700	128100	125700	128400	117500	196900	0.2068	0.514	0	372.595	9	7.95386	1	High	255918139	0	32.2675	12.1921	9	25	9	1	812	89.043	8.44
CHCHD1	118487	coiled-coil-helix-coiled-coil-helix domain-containing protein 1	1800	2096	2666	2856	5405	6191	5216	5904	4791	10920	5563	4125	5114	4366	9973	0.9999	0.468	0	65.1367	1			High	42558252	0.00313189	5.25727	13.5593	1	3	1	1	118	13.466	10.21
CHCHD3	54927	MICOS complex subunit MIC19 isoform 1	480400	606500	529200	480200	819000	394300	467800	411000	342000	649600	451000	573400	507900	470800	865200	0.0001	6.197	0	374.748	9	16.9358	3	High	953768340	0	39.7837	37.069	9	46	9	1	232	26.737	7.75
CHCHD4	131474	mitochondrial intermembrane space import and assembly protein 40 isoform 2	19870	36810	32330	34760	53340	19170	35080	34000	37860	51040	17560	33760	31930	30270	45690	0.9505	4.179	0	161.064	4			High	21389469	0	15.0469	41.2903	4	13	4	1	155	17.374	4.39
CHCHD6	84303	MICOS complex subunit MIC25 isoform 1	302700	321700	295400	248100	462500	477100	507500	490800	369200	754200	372500	395700	378500	286900	584400	0.0001	2.162	0	227.428	6	9.78129	1	High	1002095820	0	29.5045	35.5932	6	30	6	1	236	26.569	8.85
CHD1	1105	chromodomain-helicase-DNA-binding protein 1 isoform X1	37410	38610	37660	40480	49610	6605	7629	6076	4920	5959	46300	46600	44990	51610	50120	0.9999	0.431	0	268.453	14	30.6019	5	High	530379653	0	46.0491	7.84205	14	44	6	1	1798	207.305	7.23
CHD1L	9557	chromodomain-helicase-DNA-binding protein 1-like isoform 1	6651	7798	6637	7197	7695	43280	45630	52110	64080	47920	11650	18780	18280	18240	17290	0.9999	0.299	0	308.578	5	11.2507	1	High	373428660	0	27.6321	8.13824	5	16	5	1	897	100.937	6.9
CHD2	1106	chromodomain-helicase-DNA-binding protein 2 isoform 1	417700	442900	444300	431400	722600	328900	325000	313700	381000	529900	341000	339600	341600	340000	608600	0.0001	1.022	8	720.078	25	46.9952	7	High	118421089	0	108.532	15.5908	25	84	17	1	1828	211.214	8.1
CHD4	1108	chromodomain-helicase-DNA-binding protein 4 isoform X1	1877000	1800000	1805000	1626000	2176000	2319000	2277000	2234000	1948000	2693000	1889000	1827000	1831000	1497000	2085000	0.0001	2.442	42	2428.62	44	225.517	15	High	578822553	0	254.764	31.1856	44	235	1	1	1940	220.709	5.97
CHD8	57680	chromodomain-helicase-DNA-binding protein 8 isoform 1	21110	21720	21790	17690	18930	53310	45600	50350	43870	42960	19930	19190	17790	18550	16470	0.9999	0.167	1	216.297	8	21.7108	3	High	282165704	0	36.2999	4.37815	8	22	6	1	2581	290.338	6.47
CHDH	55349	choline dehydrogenase, mitochondrial isoform X1	15840	13650	13360	19340	25630	21220	19970	25780	19050	31600	48290	46540	55880	76790	108400	0.9713	0.292	0	109.587	4	24.2529	3	High	578806346	0	21.8927	12.437	4	13	4	1	595	65.404	8.28
CHEK2	11200	serine/threonine-protein kinase Chk2 isoform X1	52200	62090	59060	56380	40920	74450	99380	82700	91650	48900	19830	26460	21460	25530	13280	0.9972	0.638	0	194.65	6	7.83741	1	High	768023201	0	25.7632	11.9128	6	18	6	1	596	66.522	6.25
CHERP	10523	calcium homeostasis endoplasmic reticulum protein	669900	595600	592100	524500	801200	703900	630500	625800	663200	898400	731800	688200	668400	631400	975200	0.0001	1.448	0	657.651	11	26.996	2	High	119226260	0	68.8558	16.1572	11	78	11	1	916	103.637	9.04
CHID1	66005	chitinase domain-containing protein 1 isoform X1	59740	58140	70050	60550	138900	57800	47900	55430	57350	125100	83090	83560	88070	73940	201200	0.24	1.291	0	367.484	8	4.20407	1	High	767966354	0	48.8445	24.6862	8	23	8	1	478	53.404	8.32
CHMP1A	5119	charged multivesicular body protein 1a isoform 2	270800	235700	264900	248000	130800	198300	181700	193900	175300	90760	160600	150000	164000	169000	102000	0.1215	1.154	0	158.515	3			High	103485496	4.8962e-05	8.85313	12.2449	3	11	3	1	196	21.689	8.06
CHMP2A	27243	charged multivesicular body protein 2a isoform X1	128500	118400	132300	121200	68850	146900	121400	156500	129700	79160	300800	265900	320500	254900	149600	0.1936	0.874	0	270.16	3			High	530416193	0	18.5766	14.3396	3	13	3	1	265	29.585	6
CHMP2B	25978	charged multivesicular body protein 2b isoform 1	315600	244500	286200	348200	279100	311500	258400	284300	317600	220600	207900	198800	211400	185100	85020	0.2941	2.511	0	363.663	6	10.1972	1	High	40254866	0	20.5681	24.4131	6	30	6	1	213	23.891	8.76
CHMP4A	29082	charged multivesicular body protein 4a	42150	65140	61480	45640	21950	116000	152200	154300	149400	68380	63180	83600	90770	69210	33090	0.9418	1.512	0	186.407	6	9.63812	1	High	40548422	0	24.096	26.0377	6	15	6	1	265	29.785	5.14
CHMP4B	128866	charged multivesicular body protein 4b	1825000	1846000	1877000	2052000	723400	1445000	1507000	1496000	1637000	575400	1492000	1513000	1510000	1783000	643200	0.0001	11.115	0	667.389	9	20.9577	2	High	28827795	0	58.5819	48.2143	9	67	9	1	224	24.935	4.82
CHMP5	51510	charged multivesicular body protein 5 isoform 1	53520	78980	65740	47640	21070	89590	113200	107000	142200	69570	169500	210000	215100	309000	147200	0.9779	13.678	0	213.648	5	18.0129	3	High	189409150	0	27.9762	33.3333	5	24	5	1	219	24.555	4.83
CHORDC1	26973	cysteine and histidine-rich domain-containing protein 1 isoform a	752200	676300	690100	718600	285600	769000	680700	732500	751900	258700	1231000	1089000	1174000	1119000	557600	0.0001	6.743	0	738.613	11			High	221316566	0	84.4054	45.7831	11	52	11	1	332	37.466	7.87
CHP1	11261	calcineurin B homologous protein 1	74160	87860	80770	59960	99450	76030	82640	80610	84070	125900	23850	26210	21850	24140	40130	0.9542	2.162	0	264.212	5	19.0859	4	High	6005731	0	24.5126	34.359	5	19	5	1	195	22.442	5.1
CHRAC1	54108	chromatin accessibility complex protein 1	44660	49580	48440	38150	30690	47760	47930	49450	39810	29730	62580	61310	61210	49320	40940	0.9937	0.468	0	114.603	1			High	8393116	0.00116139	6.1777	13.7405	1	6	1	1	131	14.701	5.1
CHTF18	63922	chromosome transmission fidelity protein 18 homolog isoform X5	145200	154600	134500	138800	98660	80950	82760	66250	81090	63560	123700	134300	124100	121900	76030	0.909	0.554	0	341.946	8	25.5179	4	High	530408662	0	38.8805	10.0698	8	32	8	1	1003	110.14	7.23
CHTOP	26097	chromatin target of PRMT1 protein isoform 2	155800	165800	179800	139300	122800	156800	161600	176400	140400	112700	127700	123500	126000	130800	103400	0.9342	9	0	502.516	4	60.6457	3	High	331028739	0	44.4472	25.7028	5	52	5	1	249	26.508	12.23
CHUK	1147	inhibitor of nuclear factor kappa-B kinase subunit alpha isoform X1	36390	35490	34350	30480	18990	42940	49580	45230	39130	29970	21590	22630	21980	21750	13580	0.9983	0.482	1	163.313	6	28.5043	3	High	1034566254	0	29.7671	8.10811	6	30	5	1	814	92.258	7.11
CIAO1	9391	probable cytosolic iron-sulfur protein assembly protein CIAO1	82420	70160	63630	67480	37000	73800	71070	69650	75300	35950	77880	73480	67050	77750	34100	0.8613	0.668	0	186.895	4	10.4511	2	High	4757988	0	20.719	18.5841	4	19	4	1	339	37.816	4.97
CIAPIN1	57019	anamorsin isoform 1	442200	492600	458500	427100	151200	463200	457900	443100	484400	169600	237500	224500	194800	227700	70800	0.0001	2.728	0	320.44	10	13.8348	2	High	89274169	0	46.2968	39.1026	10	35	10	1	312	33.561	5.62
CIC	23152	protein capicua homolog isoform X1	2622	1357	1985	2194	2066	14870	12970	12680	13000	5035	12330	7766	11300	8543	6624	0.9999	0.046	0	84.15	2	12.2307	1	High	768007571	0	13.248	1.66865	2	9	2	1	2517	257.875	8.1
CIRBP	1153	cold-inducible RNA-binding protein isoform X2	166200	176700	181200	144700	226100	177300	183700	198500	181900	277800	222800	218500	225400	242400	316200	0.2801	2.981	0	383.938	4	41.4599	1	High	578832963	0	30.8069	33.1395	4	47	4	1	172	18.637	9.51
CISD1	55847	CDGSH iron-sulfur domain-containing protein 1 isoform X1	488300	619700	559400	412300	892400	856300	1056000	901600	641800	1467000	1165000	1421000	1202000	980000	2015000	0.0001	5.813	0	233.765	5			High	1034568764	0	22.2077	32	5	29	5	1	150	17.15	9.06
CISD2	493856	CDGSH iron-sulfur domain-containing protein 2	417300	472400	422000	358400	640700	395300	471600	392200	314200	600100	618600	685300	582600	494100	892900	0.0001	4.995	0	493.995	6			High	56605994	0	30.1456	45.9259	6	42	6	1	135	15.268	9.61
CISD3	284106	CDGSH iron-sulfur domain-containing protein 3, mitochondrial precursor	71500	67200	58200	41540	78870	103800	103800	95300	110200	167600	84610	76740	64550	67620	112300	0.9398	4.623	0	137.61	6	8.95889	2	High	211057411	0	15.8871	40.9449	6	19	6	1	127	14.206	10.55
CIT	11113	citron Rho-interacting kinase isoform X1	243400	241000	214200	240900	241700	248600	245100	224700	304200	263200	454900	423900	398900	464800	504900	0.9884	0.732	1	880.095	31	96.8822	11	High	767972895	0	125.953	16.7946	31	102	30	1	2084	238.189	6.64
CKAP2	26586	cytoskeleton-associated protein 2 isoform 2	79190	77380	91870	83300	45390	214900	195300	211100	213700	142900	136300	125400	163500	178800	120500	0.8794	0.565	0	353.766	6	18.2778	2	High	148664201	0	26.631	11.8594	7	21	7	1	683	76.939	9.41
CKAP2L	150468	cytoskeleton-associated protein 2-like isoform 1	54860	55300	54070	62330	91440	79390	77850	89880	100700	127800	44930	43070	42800	81790	98830	0.8174	0.179	0	36.34	3			High	167466272	4.8962e-05	9.64969	4.2953	3	8	3	1	745	83.535	9.83
CKAP4	10970	cytoskeleton-associated protein 4	1119000	1194000	1199000	1312000	2578000	940400	1029000	1006000	1106000	2114000	1166000	1262000	1261000	1366000	2683000	0.0001	6.079	0	2538.37	29	267.155	12	High	19920317	0	189.267	55.6478	29	198	28	1	602	65.983	5.92
CKAP5	9793	cytoskeleton-associated protein 5 isoform a	1160000	1152000	1192000	1284000	1120000	1417000	1417000	1486000	1547000	1731000	1751000	1774000	1809000	1995000	2232000	0.0001	2.099	0	2136.07	49	69.1088	10	High	57164942	0	240.705	26.9685	49	215	49	1	2032	225.352	7.8
CKB	1152	creatine kinase B-type	1200000	1488000	996100	1038000	329500	1308000	1521000	1020000	1045000	352500	1189000	1405000	936300	899200	322700	0.0001	13.678	0	1767.44	14	167.14	6	High	21536286	0	132.97	66.9291	14	175	14	1	381	42.617	5.59
CKS2	1164	cyclin-dependent kinases regulatory subunit 2	158100	166900	162600	160600	203400	91360	103200	92460	104000	109800	71090	85930	84050	92380	85040	0.9746	4.623	0	27.4833	2	13.7352	1	High	4502859	4.8962e-05	9.40572	20.2532	2	11	2	1	79	9.854	8.46
CLASP1	23332	CLIP-associating protein 1 isoform X1	157700	151100	145300	170000	102900	182400	178100	174700	212900	148500	193000	177600	182700	196000	142500	0.8162	0.414	0	641.365	14	25.7193	3	High	1034612641	0	66.551	11.272	14	50	11	1	1588	174.711	8.35
CLASP2	23122	CLIP-associating protein 2 isoform X3	177700	173600	174600	193400	103100	252100	259000	275400	267100	133600	282600	268800	286200	258900	147900	0.0809	0.513	2	766.468	16	27.65	3	High	578805824	0	78.0942	14.6926	16	52	13	1	1545	169.034	8.41
CLCC1	23155	chloride channel CLIC-like protein 1 isoform 1 precursor	116900	128800	123200	114700	163900	82630	91200	84320	73100	102000	98720	110800	105400	86340	124800	0.9524	0.995	0	408.684	7	18.8772	2	High	115270970	0	39.1671	22.8675	8	23	8	1	551	61.983	5.55
CLCN6	1185	chloride transport protein 6 isoform 1	5131	5774	5552	5529	4171	12550	12600	8639	9434	9269	9461	13010	7796	9415	8346	0.9999	0.058	0	65.3767	1	11.5982	1	High	4502873	0.00116139	6.21503	1.72612	1	6	1	1	869	97.153	6.9
CLCN7	1186	H(+)/Cl(-) exchange transporter 7 isoform a	36780	35940	33780	29510	57190	37100	29640	31030	38360	53060	39250	35130	36840	42760	60760	0.9916	0.166	0	167.587	2	28.0371	2	High	14149607	0	13.4317	3.10559	2	17	2	1	805	88.622	8.43
CLIC1	1192	chloride intracellular channel protein 1	1254000	1251000	1271000	1248000	407200	975600	932600	951700	968500	336900	1153000	1090000	1170000	1163000	406500	0.0001	10.659	0	1734.9	11	65.1162	4	High	567757609	0	91.298	65.1452	11	130	11	1	241	26.906	5.17
CLIC4	25932	chloride intracellular channel protein 4	1831000	2003000	2568000	2992000	1669000	2461000	2668000	3411000	3929000	2080000	2362000	2566000	3327000	3763000	2029000	0.0001	72.564	0	1548.11	15	45.0249	4	High	7330335	0	140.962	66.7984	15	152	15	1	253	28.754	5.59
CLIC6	54102	chloride intracellular channel protein 6 isoform X1	10400	9417	9526	10510	4131	92630	68830	74910	88520	25790	60350	57050	58800	67540	23730	0.914	0.145	0	119.407	2			High	1034627393	0	14.0209	2.44898	2	7	2	1	735	76.162	4.42
CLINT1	9685	clathrin interactor 1 isoform 2	358900	393000	369700	312400	228100	386600	383400	378800	307200	213200	404200	406800	418900	366000	275900	0.0071	2.728	0	569.728	11	46.8461	3	High	7661968	0	63.1936	23.84	11	57	11	1	625	68.216	6.42
CLIP1	6249	CAP-Gly domain-containing linker protein 1 isoform c	190900	174000	197200	259500	104100	278900	239800	294300	411600	177800	141000	116000	147200	218600	87870	0.3325	0.668	0	340.783	17	15.8611	3	High	351542242	0	63.0715	13.0737	17	41	17	1	1438	162.147	5.36
CLK1	1195	dual specificity protein kinase CLK1 isoform 2	6429	8686	6849	5765	14150	2699	3439	2300	3184	5718	11900	11240	9897	9835	30110	0.9994	0.179	0	75.64	2			High	241666392	4.8962e-05	8.71462	4.18251	2	7	2	1	526	61.718	8.94
CLK3	1198	dual specificity protein kinase CLK3 isoform X2	18900	15200	20600	12920	22390	2309	2404	2579	1438	1500	32700	29230	30520	28320	40520	0.9999	0.129	0	73.36	2	12.2413	1	High	1034589656	0	12.0948	3.8864	2	7	2	1	669	77.056	10.11
CLMN	79789	calmin isoform X1	29380	42200	57500	35660	35380	30800	32270	32270	46820	45410	64740	69700	65870	84640	87810	0.9972	0.145	0	49.97	3	12.3071	1	High	767981515	0	12.6483	5.51791	3	10	3	1	1033	115.295	5.01
CLNS1A	1207	methylosome subunit pICln isoform a	17230	20800	17060	28900	11410	7328	10850	8555	13330	4753	26180	26620	24950	30310	11410	0.9998	1.371	0	216.15	2	19.3749	2	High	4502891	0	16.8665	13.5021	2	13	2	1	237	26.199	4.11
CLPB	81570	caseinolytic peptidase B protein homolog isoform 2	334900	313000	293100	313900	554100	274700	254400	245200	273500	448900	269700	253000	239400	251400	378500	0.0009	1.448	0	917.355	13	81.3282	6	High	385719194	0	77.1938	26.2925	13	72	13	1	677	75.402	9.01
CLPP	8192	ATP-dependent Clp protease proteolytic subunit, mitochondrial precursor	232100	242800	262500	261200	444600	354900	378800	407000	364600	644900	286800	289900	320800	313200	587600	0.0001	6.499	0	723.332	10	73.7523	5	High	5174419	0	60.5496	41.8773	10	83	10	1	277	30.161	8.09
CLPTM1	1209	cleft lip and palate transmembrane protein 1 isoform 2	77520	73300	78950	60550	127400	65370	73960	77130	52300	121000	64610	67610	71970	56900	126000	0.6934	0.743	0	336.919	6	3.96605	1	High	4502897	0	33.8126	19.133	6	18	6	1	669	76.048	6.3
CLPX	10845	ATP-dependent Clp protease ATP-binding subunit clpX-like, mitochondrial precursor	556300	564100	547200	517100	836100	516200	529100	484000	465600	822800	351500	332800	310200	331200	575800	0.0001	4.012	0	1207.37	22	64.3219	4	High	7242140	0	132.405	40.9163	22	126	22	1	633	69.181	7.58
CLTA	1211	clathrin light chain A isoform a	546500	750400	751000	796600	638400	496200	718900	731000	735800	605000	440900	665900	659200	655600	542500	0.1301	12.895	0	575.003	7	78.0704	4	High	4502899	0	33.5322	31.1927	7	93	7	1	218	23.647	4.53
CLTB	1212	clathrin light chain B isoform a	409900	665700	650000	629700	496500	409300	635100	634800	673200	463900	421900	658500	674900	723700	506500	0.4009	15.681	0	382.131	10	26.373	3	High	4502901	0	34.6308	36.9668	10	66	10	1	211	23.167	4.69
CLTC	1213	clathrin heavy chain 1 isoform X1	6482000	5795000	5591000	5831000	5227000	5702000	5272000	5117000	5189000	4672000	6257000	5608000	5486000	5735000	5135000	0.0001	21.505	0	8147.29	78	826.928	36	High	530411491	0	644.58	55.2319	78	839	78	1	1682	192.276	5.69
CLUH	23277	clustered mitochondria protein homolog isoform X1	320500	250300	274300	321200	166600	345900	286000	309900	367200	256300	332600	259400	276200	337600	237100	0.0646	0.863	0	1036.24	19	119.763	10	High	767991917	0	98.7897	20.8397	19	104	19	1	1310	146.648	6.13
CMAS	55907	N-acylneuraminate cytidylyltransferase	268900	365200	320300	301800	505400	154400	160900	150700	173400	241000	257600	320700	273600	316200	516000	0.0001	3.217	0	502.564	15	27.5439	4	High	8923900	0	57.9261	36.4055	15	62	15	1	434	48.349	7.93
CMBL	134147	carboxymethylenebutenolidase homolog	275000	253600	316700	405800	154600	308300	301100	367200	470500	186300	253800	229400	294300	361700	147500	0.0529	1.054	0	139.957	5			High	20270371	0	14.8454	18.7755	5	20	5	1	245	28.03	7.18
CMC2	56942	COX assembly mitochondrial protein 2 homolog isoform X1	59610	93980	91410	65270	97770	46600	64560	55590	43330	62290	41140	57350	55870	38000	57880	0.9822	0.701	0	36.71	2	3.45183	1	High	1034595319	0	13.7408	15.6098	2	8	2	1	205	22.654	8.91
CMC4	100272147	cx9C motif-containing protein 4	39030	40390	36360	24060	48380	8494	10070	9670	4965	13250	11250	13840	14480	7282	20140	0.9998	1.154	0	28.49	2			High	66346713	0.000283621	6.5543	35.2941	2	4	2	1	68	7.742	8.18
CMPK1	51727	UMP-CMP kinase isoform a	496500	503100	514000	482300	234700	731400	733000	727600	665900	304400	177400	145500	160700	160900	82890	0.0001	9	0	344.747	9	6.21574	1	High	7706497	0	49.374	44.7368	9	29	9	1	228	25.838	7.97
CMSS1	84319	protein CMSS1 isoform 1	93200	114000	106700	105600	117800	117600	147600	136900	131800	154100	83910	95630	86080	94250	103100	0.9713	3.329	0	203.358	7	12.5888	2	High	269847744	0	25.9599	26.5233	7	24	7	1	279	31.864	9.19
CMTM6	54918	CKLF-like MARVEL transmembrane domain-containing protein 6	173500	167400	171000	186800	289500	202200	187500	188400	213400	314100	234800	203100	213600	218900	336200	0.0785	2.162	0	92.19	3	19.5655	2	High	8923370	4.8962e-05	8.8343	15.3005	3	22	3	1	183	20.406	5.29
CMTR1	23070	cap-specific mRNA (nucleoside-2'-O-)-methyltransferase 1	451400	465500	404000	349400	218300	612800	622700	547600	471300	278500	387000	379400	338900	269800	158400	0.0001	1.188	0	279.498	16	50.296	7	High	24307983	0	61.0221	22.7545	17	64	17	1	835	95.26	7.05
CNBP	7555	cellular nucleic acid-binding protein isoform 3	1795000	1466000	1346000	1373000	782900	2043000	1667000	1576000	1702000	905900	1527000	1322000	1204000	1188000	673600	0.0001	4.878	6	699.244	8	72.9503	3	High	4827071	0	43.8344	49.7175	8	71	1	1	177	19.45	7.71
CNDP2	55748	cytosolic non-specific dipeptidase isoform X1	209000	231300	238000	210400	97880	274300	301500	300700	280300	119300	263200	284700	278400	255800	98740	0.0074	4.878	0	1036.61	15	72.5849	4	High	767998954	0	98.4464	44	15	72	15	1	475	52.845	5.97
CNN2	1265	calponin-2 isoform d	917200	780600	1005000	1007000	360300	467100	442200	554500	509400	197700	337500	332200	403900	358400	140600	0.0001	7.66	0	1042.89	9			High	746576376	0	70.2989	35.1515	9	62	8	1	330	35.92	7.3
CNN3	1266	calponin-3 isoform 1	2228000	1716000	2010000	2467000	669700	1423000	1124000	1331000	1735000	385900	2016000	1537000	1861000	2313000	529000	0.0001	53.117	14	1942.28	14	60.2681	4	High	4502923	0	141.171	54.7112	14	121	2	1	329	36.391	6.05
CNNM3	26505	metal transporter CNNM3 isoform 1 precursor	6053	6521	6963	4549	11310	18540	17500	18430	18870	32940	21720	19330	20320	23010	33150	0.9992	0.122	0	174.343	2	23.994	1	High	40068049	0	11.3225	3.53607	2	16	2	1	707	76.072	6.09
CNNM4	26504	metal transporter CNNM4 isoform X1	18460	19820	17550	18140	32570	30060	27230	28490	26240	61180	39610	35350	36690	32270	78810	0.9656	0.307	0	223.689	5			High	530368584	0	23.9394	7.78894	5	12	5	1	796	88.787	6.27
CNOT1	23019	CCR4-NOT transcription complex subunit 1 isoform a	453000	459800	454500	586200	421900	489500	467100	491300	523100	397100	496100	471600	498800	517900	409600	0.4773	1.067	0	1373.28	38	147.652	16	High	42716275	0	178.776	19.9074	38	164	38	1	2376	266.768	7.11
CNOT10	25904	CCR4-NOT transcription complex subunit 10 isoform 3	56210	60900	58540	60340	45860	53840	54260	57970	56050	47410	44960	43140	46980	47110	39080	0.9998	0.315	0	325.104	4	6.24646	1	High	376319250	0	27.1465	6.34328	4	17	4	1	804	89.084	8.21
CNOT11	55571	CCR4-NOT transcription complex subunit 11	15440	17730	20070	20930	13590	29470	29600	31810	31400	24920	21860	25550	22370	22800	19460	0.9999	0.65	0	213.605	4	19.499	1	High	188497630	0	26.2051	14.902	4	16	4	1	510	55.18	6.4
CNOT3	4849	CCR4-NOT transcription complex subunit 3 isoform X1	85130	78180	75740	98770	63090	135000	127900	124300	153700	110600	83790	81480	80000	104100	72260	0.9915	0.823	0	269.103	6	19.64	1	High	530433526	0	29.9104	9.07912	6	27	6	1	771	83.763	6.23
CNOT6L	246175	CCR4-NOT transcription complex subunit 6-like isoform X1	9907	10760	13560	7786	6415	4734	4547	4397	4067	3982	14970	18720	15370	13550	11120	0.9999	0.077	0	70.5433	1			High	767931547	0.0037291	4.8791	1.66113	1	4	1	1	602	68.246	6.83
CNOT7	29883	CCR4-NOT transcription complex subunit 7 isoform 3	10780	14220	13940	22880	14940	16410	13690	16500	14020	11640	13900	11390	10950	11510	8100	0.9999	0.334	0	84.91	1			High	1015576857	0.000283621	6.7653	3.25733	1	5	1	1	307	34.897	5.08
CNOT9	9125	cell differentiation protein RCD1 homolog isoform 2	61350	70170	76360	101600	70340	46600	54760	53710	52290	38210	58360	59980	72150	83570	59630	0.9999	1.069	0	264.066	6	8.82781	2	High	4885579	0	27.4468	21.7391	6	18	6	1	299	33.61	8.03
CNP	1267	2',3'-cyclic-nucleotide 3'-phosphodiesterase	917500	858700	801700	675200	1111000	683300	621300	601800	559100	895100	462400	412500	416800	404400	667900	0.0001	3.771	0	819.484	16	57.2848	5	High	94721261	0	82.6456	42.2803	16	86	16	1	421	47.549	9.07
CNPY2	10330	protein canopy homolog 2 isoform 1 precursor	341800	423000	377800	371300	765500	200100	255100	240900	196600	450900	428400	534000	504000	433600	924300	0.0001	4.337	0	445.147	6	48.0491	3	High	7657176	0	43.9347	36.2637	6	54	6	1	182	20.639	4.92
CNPY3	10695	protein canopy homolog 3 isoform 3 precursor	264200	228700	248300	204700	273500	40050	39670	38320	36260	43290	126200	100500	105800	97710	106300	0.9999	1.738	0	123.472	7	8.27194	1	High	974005396	0	22.849	22.8296	7	21	7	1	311	34.107	5.25
CNPY4	245812	protein canopy homolog 4 precursor	971.7	1215	954.7	524.4	1863	12400	12750	14500	14770	24000	2647	1158	1965	2089	5510	0.9999	0.52	0	73.79	2	4.41122	1	High	22749479	4.8962e-05	9.06272	9.27419	2	6	2	1	248	28.292	4.64
CNRIP1	25927	CB1 cannabinoid receptor-interacting protein 1 isoform CRIP1a	4313	5692	3469	3218	996.8	5287	5961	4176	5493	2079	4754	8409	5838	3166	2809	0.9999	0.334	0	29.8758	1			High	24308071	0.000283621	6.95664	14.0244	1	3	1	1	164	18.637	7.94
COA1	55744	cytochrome c oxidase assembly factor 1 homolog isoform X1	10200	12410	9661	8899	24920	9080	10720	8477	8189	19790	5875	6661	5454	6029	12830	0.9991	0.668	0	64.97	2			High	1034656253	0	10.652	27.2109	2	3	2	1	147	16.684	9.55
COA3	28958	cytochrome c oxidase assembly factor 3 homolog, mitochondrial	49360	63850	58210	57040	105000	24650	22280	21810	21180	39660	56390	61770	60290	69020	97350	0.9089	5.813	0	147.32	4	16.9718	2	High	94536771	0	18.9402	35.8491	4	14	4	1	106	11.724	9.6
COA6	388753	cytochrome c oxidase assembly factor 6 homolog isoform 2	10280	13930	12010	16940	21520	26400	33910	32290	33280	44730	11840	14720	16990	18240	22390	0.998	1.683	0	151.624	2			High	683524009	0	16.832	10.3226	2	8	2	1	155	17.995	10.1
COA7	65260	cytochrome c oxidase assembly factor 7	381500	399900	353300	417300	795600	305800	329800	315800	373300	608300	225300	257600	248300	281800	520800	0.0001	2.981	0	363.451	9	18.4404	3	High	282396088	0	33.2948	43.29	9	42	9	1	231	25.692	6.02
COASY	80347	bifunctional coenzyme A synthase isoform X4	92190	86330	96720	94890	59070	134800	126900	141500	137800	89160	120700	108200	124200	111800	71930	0.8596	2.899	0	671.807	8	61.6385	4	High	578831479	0	68.6813	24.4519	8	66	8	1	593	65.299	7.64
COG1	9382	conserved oligomeric Golgi complex subunit 1	6380	7623	8060	5429	9713	14560	15190	16310	15130	13770	4958	17460	19860	17890	7774	0.9999	0.129	0	25.52	3	3.12628	1	High	21237783	0	16.0783	5.71429	3	6	3	1	980	108.909	7.31
COG2	22796	conserved oligomeric Golgi complex subunit 2 isoform 1	6035	6405	5192	6623	2689	6087	8022	8310	9094	3409	8870	11830	10540	9720	4587	0.9999	0.299	0	113.27	3			High	6678676	0	21.4059	5.96206	3	7	3	1	738	83.155	6.62
COG4	25839	conserved oligomeric Golgi complex subunit 4 isoform 1	86760	80760	120900	95820	56290	60520	56140	88210	71800	36800	80680	68670	130100	90490	45760	0.9582	0.551	0	148.177	8	24.2132	6	High	118498354	0	38.6098	14.1952	8	20	8	1	789	89.444	5.21
COG8	84342	conserved oligomeric Golgi complex subunit 8	71500	74780	68360	78030	53820	43600	41840	40340	52690	31970	54940	55050	54140	62620	33260	0.9948	0.233	0	126.16	3	7.55106	1	High	186928841	0	10.2559	4.73856	3	8	3	1	612	68.38	5.2
COIL	8161	coilin	103200	95500	101700	118600	176400	90640	77430	82610	92310	133800	111300	94520	101400	108000	179500	0.6058	1.555	0	702.849	9	35.459	3	High	4758024	0	58.7095	19.6181	9	46	9	1	576	62.57	9.07
COL12A1	1303	collagen alpha-1(XII) chain isoform X1	115800	51920	71580	89250	89120	134400	68070	87320	98520	103400	66630	36550	43280	49040	49520	0.9779	0.174	0	242.152	11	27.9048	5	High	767941884	0	43.3518	5.03528	11	29	11	1	3118	339.385	5.45
COL4A3BP	10087	collagen type IV alpha-3-binding protein isoform 3	37110	32260	32990	28140	21650	35580	31940	34120	32680	27340	41880	39450	31940	30710	24500	0.9978	0.233	0	193.09	4	15.9185	2	High	194294543	0	16.7588	5.85106	4	13	4	1	752	83.655	6.27
COL6A1	1291	collagen alpha-1(VI) chain precursor	39460	27190	30560	32060	61430	27170	21370	20670	26280	41820	29200	20880	21140	22770	49480	0.9921	0.139	0	156.423	3	5.14007	1	High	87196339	0	12.7627	3.98833	3	9	3	1	1028	108.462	5.43
COLGALT1	79709	procollagen galactosyltransferase 1 precursor	655700	608500	613400	568100	1042000	738200	679900	662700	651800	1235000	711100	642500	642400	616900	1186000	0.0001	1.865	0	774.857	14	62.0573	5	High	31377697	0	62.5264	23.4727	14	88	14	1	622	71.59	7.31
COMMD1	150684	COMM domain-containing protein 1 isoform 1	26730	25340	25820	19530	9964	20570	20870	20670	17690	9738	20300	18650	18240	16160	9674	0.9983	2.162	0	148.46	2	13.6958	1	High	22749079	0	20.5449	20	2	14	2	1	190	21.165	6.2
COMMD10	51397	COMM domain-containing protein 10 isoform a	26820	26960	26560	31880	26740	21590	18990	21950	24460	14870	23250	21500	21200	19740	15600	0.9999	0.52	0	155.32	2			High	7706663	4.8962e-05	9.39709	9.90099	2	5	2	1	202	22.952	6.54
COMMD3	23412	COMM domain-containing protein 3	17130	15750	15200	19700	11070	19650	19660	18860	22870	9798	5816	6273	5122	5515	2790	0.9999	0.874	0	187.05	2	2.20102	1	High	6912278	0	18.5318	17.4359	2	9	2	1	195	22.137	5.99
COMMD4	54939	COMM domain-containing protein 4 isoform X1	72030	69330	62650	63480	41550	54970	56890	50170	52250	36210	85130	64360	70020	65310	43020	0.9544	1.031	0	272.32	4	2.14091	1	High	767984585	0	14.6004	21.3974	4	12	4	1	229	24.619	7.9
COMMD8	54951	COMM domain-containing protein 8 isoform X1	40930	42140	48030	42640	21640	34490	37130	40740	37470	19360	45780	55340	52410	51470	26130	0.9935	0.874	0	113.47	3			High	1034640293	0	14.7222	23.8095	3	6	3	1	189	21.744	5.17
COMT	1312	catechol O-methyltransferase isoform X1	367300	427200	410800	394900	681700	408900	460500	435200	372800	651400	516400	559000	557800	474800	868800	0.0001	14.013	0	880.269	15	115.956	7	High	768023409	0	107.443	54.6926	15	94	15	1	309	34.192	5.64
COPA	1314	coatomer subunit alpha isoform 1	1067000	1073000	1105000	1063000	804500	1497000	1432000	1429000	1481000	1107000	1351000	1300000	1339000	1333000	1045000	0.0001	4.446	0	2607.65	41	183.486	14	High	148536855	0	274.64	48.4996	41	241	41	1	1233	139.235	7.59
COPB1	1315	coatomer subunit beta	869200	863200	852600	890600	564500	1417000	1376000	1383000	1505000	981300	1162000	1136000	1160000	1143000	763700	0.0001	4.964	0	1227.4	30	81.8093	9	High	221316632	0	179.383	39.979	30	156	30	1	953	107.074	6.05
COPB2	9276	coatomer subunit beta'	1756000	1717000	1806000	1705000	1226000	1276000	1267000	1316000	1222000	889100	1466000	1379000	1457000	1344000	1004000	0.0001	5.086	0	2081.42	33	136.087	11	High	4758032	0	188.605	42.2737	33	182	33	1	906	102.422	5.27
COPE	11316	coatomer subunit epsilon isoform a	186200	186100	206700	199400	109200	341700	337600	368100	418200	227000	290300	273700	288500	319200	170900	0.111	4.878	0	533.71	8	14.9125	2	High	31542319	0	55.5206	39.2857	8	45	8	1	308	34.46	5.12
COPG1	22820	coatomer subunit gamma-1	688100	673500	685600	734600	522900	845500	793300	825000	900700	621400	1007000	944300	1015000	1121000	758200	0.0001	4.248	3	1754.03	27	172.469	14	High	11559929	0	179.365	43.0206	27	183	24	1	874	97.655	5.47
COPG2	26958	coatomer subunit gamma-2 isoform 1	182000	159400	158400	185900	105900	173100	145200	150900	135400	97570	374000	256300	282600	294900	188100	0.0666	1.26	0	591.863	16	48.7394	6	High	109134349	0	81.7123	24.1102	16	62	13	1	871	97.56	5.81
COPS2	9318	COP9 signalosome complex subunit 2 isoform 2	243300	263100	261800	245200	164800	244200	240800	247800	263800	154800	308100	296700	306900	303200	181400	0.1487	2.325	0	378.327	11	13.8751	3	High	219842262	0	50.5485	25.3333	11	39	11	1	450	52.371	5.47
COPS3	8533	COP9 signalosome complex subunit 3 isoform 1	133500	136300	135900	119700	85480	147900	143100	154300	137500	77660	235300	200800	206500	419800	235300	0.8898	1.512	0	559.575	9	28.3782	2	High	23238222	0	58.2527	35.9338	9	38	9	1	423	47.842	6.65
COPS4	51138	COP9 signalosome complex subunit 4 isoform 1	427500	385500	446300	516700	270400	429700	401900	406600	479600	276600	435900	427600	448400	469300	285500	0.0032	3.507	0	717.135	14	81.179	5	High	38373690	0	78.3086	43.1034	14	76	14	1	406	46.24	5.83
COPS5	10987	COP9 signalosome complex subunit 5	57480	48690	53040	57900	28790	157100	158800	146700	138600	80590	206600	216300	209000	205000	110200	0.5194	2.384	0	298.312	9	2.03522	1	High	38027923	0	38.641	35.3293	9	35	9	1	334	37.555	6.54
COPS6	10980	COP9 signalosome complex subunit 6	223600	204300	213300	227900	121100	174100	148200	162800	181500	100400	170300	163700	171800	192700	105500	0.3326	3.125	0	297.146	7	14.2964	1	High	34147637	0	38.5805	32.4159	7	35	7	1	327	36.14	5.73
COPS7B	64708	COP9 signalosome complex subunit 7b isoform X2	90190	91710	88650	79280	41260	29690	26470	28470	25700	14210	18030	15990	18480	18740	10440	0.9808	1.31	0	123.67	2	7.64082	2	High	1034615914	0	22.0468	16.6667	3	10	3	1	264	29.603	6.15
COPS8	10920	COP9 signalosome complex subunit 8 isoform 1	96190	95680	94360	103700	58070	38250	36020	37290	46400	18200	76800	73450	80630	102700	51030	0.9663	2.594	0	345.29	4	50.4297	3	High	5729779	0	33.1096	27.7512	4	32	4	1	209	23.211	5.38
COPZ1	22818	coatomer subunit zeta-1 isoform 4	161300	152600	173600	223400	100200	348700	364500	396600	498900	226800	324000	319500	351300	423900	221700	0.1738	4.179	0	403.925	4	24.098	1	High	414144870	0	25.3742	30.2703	4	42	4	1	185	21.056	4.88
COQ3	51805	ubiquinone biosynthesis O-methyltransferase, mitochondrial isoform X1	16310	19420	24380	29500	38630	4675	6886	6817	7552	9551	11190	11820	17460	18620	24150	0.9979	0.468	0	168.88	2	12.1079	1	High	578812798	0	18.7361	8.78049	2	10	2	1	410	45.66	7.62
COQ5	84274	2-methoxy-6-polyprenyl-1,4-benzoquinol methylase, mitochondrial precursor	72220	55080	69710	69650	122000	54520	59530	70020	102600	117100	8425	9914	12740	12070	18080	0.878	0.52	0	208.383	4	15.7228	2	High	116063536	0	18.1883	12.5382	4	12	4	1	327	37.117	6.95
COQ6	51004	ubiquinone biosynthesis monooxygenase COQ6, mitochondrial isoform a	23220	22850	20340	24310	19520	40870	35500	40990	37090	23240	15970	14690	13220	14680	20360	0.9999	0.11	0	74.9067	1	15.1247	1	High	32967305	0.000283621	7.07217	2.77778	1	8	1	1	468	50.838	7.3
COQ9	57017	ubiquinone biosynthesis protein COQ9, mitochondrial precursor	150000	207200	185500	158400	375900	146900	188900	171300	165200	287000	197800	235100	209400	208700	347900	0.0006	1.683	0	553.262	6	56.6781	3	High	40789233	0	36.1017	25.7862	6	35	6	1	318	35.487	5.94
CORO1A	11151	coronin-1A isoform X2	280800	238600	261900	326500	226700	231300	195600	209200	247300	148800	475000	312600	334100	429000	240100	0.0321	3.16	0	517.287	11	40.8727	2	High	767988216	0	55.466	27.9826	11	58	10	1	461	50.994	6.68
CORO1B	57175	coronin-1B	590100	605100	582700	703700	424300	288600	265200	266200	294300	168400	413800	325100	339600	389800	209300	0.0013	4.78	0	424.025	14	37.1655	6	High	14149734	0	58.5201	31.0838	14	61	14	1	489	54.2	5.88
CORO1C	23603	coronin-1C isoform a	1952000	1951000	1914000	1978000	2365000	2018000	2091000	2089000	2178000	2799000	1925000	1998000	2069000	2151000	2665000	0.0001	9.89	1	1712.56	19	151.341	6	High	157412328	0	119.507	37.0019	19	181	18	1	527	58.91	7.75
CORO7-PAM16	100529144	CORO7-PAM16 protein	136000	173700	157900	153000	225100	114100	140800	134900	99660	151600	210500	282800	227200	195200	300900	0.4429	0.974	0	756.929	11	49.0447	5	High	319918873	0	71.9123	16.6031	11	52	11	1	1048	114.095	6.33
COTL1	23406	coactosin-like protein	472700	476500	470600	509500	207400	531200	494400	532500	639000	196800	704100	659900	685400	966200	500300	0.0001	20.544	0	808.444	9	94.5825	5	High	21624607	0	51.574	69.7183	9	83	9	1	142	15.935	5.67
COX1	4512	cytochrome c oxidase subunit I (mitochondrion)	3511	1866	1776	3345	2377	2313	1368	1533	2257	2505	3781	4145	3833	3379	5383	0.9999	0.778	0	102.02	1			High	251831109	0	13.3394	6.04288	1	4	1	1	513	57.003	6.7
COX17	10063	cytochrome c oxidase copper chaperone	266200	343400	330700	249500	586900	193800	301200	288700	213400	536600	109500	188700	176800	139900	358400	0.0001	4.623	0	33.75	3			High	5031645	4.8962e-05	9.38898	52.381	3	7	3	1	63	6.91	7.24
COX2	4513	cytochrome c oxidase subunit II (mitochondrion)	210500	241300	232800	300400	400500	327300	382800	332900	413400	597700	361800	414000	373400	496500	714700	0.0001	15.681	0	769.357	6	81.7637	4	High	251831110	0	52.198	30.837	6	110	6	1	227	25.548	4.82
COX20	116228	cytochrome c oxidase protein 20 homolog isoform 2	8445	8897	9614	12790	12370	6468	4807	6356	8252	13090	16170	16630	18520	21730	31770	0.9996	0.389	0	62.7633	1	13.8238	1	High	918410276	0.00193345	5.80743	9.23077	1	8	1	1	130	14.659	8.81
COX4I1	1327	cytochrome c oxidase subunit 4 isoform 1, mitochondrial isoform 1 precursor	1627000	1877000	1720000	1825000	3154000	1970000	2248000	2040000	2204000	3847000	1314000	1537000	1357000	1476000	2583000	0.0001	22.101	0	1046.01	8	71.1995	2	High	4502981	0	56.4851	46.7456	8	104	8	1	169	19.564	9.51
COX5A	9377	cytochrome c oxidase subunit 5A, mitochondrial precursor	70060	173700	153100	234700	383000	93180	275000	233800	346500	552000	69610	174500	155200	228300	389400	0.0001	6.943	0	385.752	6	14.1624	1	High	190885499	0	38.6404	51.3333	6	52	6	1	150	16.752	6.79
COX5B	1329	cytochrome c oxidase subunit 5B, mitochondrial precursor	736200	955400	949800	1122000	1599000	707400	901000	908000	1003000	1510000	975100	1274000	1342000	1414000	2218000	0.0001	4.623	0	517.48	5	13.8585	1	High	17017988	0	26.402	45.7364	5	44	5	1	129	13.687	8.81
COX6A1	1337	cytochrome c oxidase subunit 6A1, mitochondrial	53290	75470	60690	64800	91200	111500	128900	119900	149100	159300	40120	58350	53210	54430	80200	0.8656	1.512	0	0	1	0	1	High	17999528	0.00116139	6.19205	43.1193	2	7	2	1	109	12.147	9.32
COX6B1	1340	cytochrome c oxidase subunit 6B1	141800	197100	183900	195000	271300	90810	126700	125000	144700	224800	84700	132000	129100	152700	231700	0.0125	1.683	0	107.497	3	21.4944	2	High	4502985	4.8962e-05	7.7981	32.5581	3	25	3	1	86	10.186	7.05
COX6C	1345	cytochrome c oxidase subunit 6C isoform X1	211100	237000	223900	282700	343100	260400	312400	282000	357300	487100	276300	315400	307900	396400	512900	0.0001	16.783	0	190.99	5			High	1034659069	0	13.5828	41.3333	5	18	5	1	75	8.776	10.39
COX7A2	1347	cytochrome c oxidase subunit 7A2, mitochondrial precursor	99790	114500	103600	136000	155300	103400	121000	106600	147200	196800	84190	102300	86810	121900	141300	0.4971	2.981	0	201.145	2	15.106	1	High	262118227	0	13.5797	20	2	20	2	1	115	12.836	9.13
COX7A2L	9167	cytochrome c oxidase subunit 7A-related protein, mitochondrial isoform a	28690	30290	36340	29540	68080	24640	27910	32350	25940	67010	19600	19220	24050	22140	55230	0.8924	3.642	0	186.835	2			High	18105037	0	27.486	40.3509	2	10	2	1	114	12.607	9.42
COX7B	1349	cytochrome c oxidase subunit 7B, mitochondrial precursor	184300	171100	170100	218600	386300	95070	83970	88520	102700	198400	762600	764200	670900	823900	1261000	0.0001	3.642	0	64.07	1			Medium	4502991	0.0141298	3.26409	8.75	1	5	1	1	80	9.155	10.27
COX7C	1350	cytochrome c oxidase subunit 7C, mitochondrial precursor	331800	500400	468600	330300	477600	101200	178900	125300	84350	116800	78640	167400	111300	74000	104700	0.5911	1.512	0	85.4716	2			High	4502993	4.8962e-05	7.62465	28.5714	2	9	2	1	63	7.241	10.27
CPD	1362	carboxypeptidase D isoform 1 precursor	375800	401200	397200	339800	751000	408700	402900	411000	385000	674400	362200	396600	392000	320500	724300	0.0001	0.983	0	1098.95	21	91.9785	8	High	22202611	0	111.414	21.4493	21	96	21	1	1380	152.835	6.05
CPNE1	8904	copine-1 isoform b	624200	727400	623800	587000	315800	902600	1013000	842700	783200	361900	867300	1005000	841200	805500	400600	0.0001	4.623	0	907.994	12	132.936	7	High	197333761	0	71.6292	26.3838	12	110	12	1	542	59.68	6.04
CPNE3	8895	copine-3 isoform X1	998200	966700	938600	843400	480600	626700	612300	613300	524600	309000	736100	699700	690700	574700	369400	0.0001	3.299	1	1331.46	16	115.085	6	High	1034661896	0	95.8466	35.1955	16	118	15	1	537	60.092	5.85
CPOX	1371	oxygen-dependent coproporphyrinogen-III oxidase, mitochondrial precursor	251300	267600	238600	263900	459000	265600	287100	268800	309000	529600	277500	350500	269300	332900	605900	0.0001	3.642	0	714.908	15	63.8588	7	High	41393599	0	87.4692	44.2731	15	92	15	1	454	50.12	8.25
CPPED1	55313	serine/threonine-protein phosphatase CPPED1 isoform a	102800	134800	121600	111800	49080	159500	154900	147900	179900	65940	181600	186000	175100	190300	84030	0.3163	1.581	0	343.053	7	9.73792	1	High	153251270	0	29.4644	29.2994	7	23	7	1	314	35.526	6.2
CPSF1	29894	cleavage and polyadenylation specificity factor subunit 1	126600	130400	113600	110800	181700	310100	307900	286900	272900	445100	289200	279100	290700	403200	487800	0.0215	1.021	0	726.707	18	150.211	14	High	56676371	0	105.105	19.1961	19	107	19	1	1443	160.782	6.4
CPSF2	53981	cleavage and polyadenylation specificity factor subunit 2 isoform 1	111500	108600	98970	96790	132100	145900	137100	131800	130800	195100	211400	212600	214800	185300	314800	0.6626	1.356	0	500.872	15	66.5045	9	High	34101288	0	77.819	29.4118	15	69	15	1	782	88.431	5.11
CPSF3	51692	cleavage and polyadenylation specificity factor subunit 3 isoform d	82990	89600	86390	81950	93930	150500	150700	140300	132400	110500	116000	118600	105200	119600	153600	0.9999	0.863	0	227.221	9	17.3904	3	High	1012443553	0	45.716	13.8081	9	23	9	1	688	77.962	5.9
CPSF3L	54973	integrator complex subunit 11 isoform X1	79920	85490	79800	85000	107600	62060	58130	56260	63150	81800	50750	48950	53080	60020	56960	0.9937	0.45	0	185.78	5	8.71407	1	High	767904812	0	22.1888	9.39394	5	18	5	1	660	73.71	8.07
CPSF6	11052	cleavage and polyadenylation specificity factor subunit 6 isoform X1	585600	575000	564600	613100	783200	802400	766700	762400	860000	1111000	921500	878700	874200	949000	1174000	0.0001	3.329	0	1086.89	10	48.8369	3	High	530399640	0	88.7598	25.8065	10	76	10	1	589	63.588	7.97
CPSF7	79869	cleavage and polyadenylation specificity factor subunit 7 isoform 1	1070000	1034000	988500	935500	1360000	1261000	1201000	1123000	1072000	1544000	774400	748200	693100	640500	906500	0.0001	4.109	0	1050.53	14	69.1546	7	High	217035102	0	82.1415	32.4903	14	88	14	1	514	56.341	8.87
CPT2	1376	carnitine O-palmitoyltransferase 2, mitochondrial precursor	576400	676500	632400	553000	1003000	386500	439700	398000	383300	656500	443700	484700	439700	465600	755400	0.0001	2.728	0	1092.69	16	68.1532	5	High	4503023	0	98.3653	29.4833	16	79	16	1	658	73.73	8.18
CPVL	54504	probable serine carboxypeptidase CPVL isoform X1	13230	13850	17820	13150	43200	58260	63530	68920	63670	157700	13480	11590	15810	14890	32120	0.7797	0.318	0	89.83	3	21.407	3	High	767945597	0	10.5994	6.30252	3	17	3	1	476	54.129	5.62
CRABP2	1382	cellular retinoic acid-binding protein 2 isoform X1	17720	16290	15220	13680	13920	8502	10040	10760	9153	9632	14550	10830	10190	11400	10540	0.9999	0.334	0	65.0833	1			High	1034555654	0.00833368	3.80911	6.52174	1	3	1	1	138	15.683	5.4
CRAT	1384	carnitine O-acetyltransferase isoform 1 precursor	126000	135500	136500	119500	261300	193400	193300	213200	221700	426800	225000	210200	223500	219400	449600	0.0001	0.911	0	305.4	9			High	21618331	0	35.2211	15.655	9	32	9	1	626	70.83	8.44
CRBN	51185	protein cereblon isoform 1	14740	15180	12720	11220	6613	34040	27520	25430	20960	14380	15210	13880	12750	10790	6513	0.9986	0.492	0	189.926	3	12.2688	1	High	39545580	0	19.9976	14.2534	3	19	3	1	442	50.513	5.63
CREB1	1385	cyclic AMP-responsive element-binding protein 1 isoform X1	12450	12970	11370	8161	9459	6690	7737	8927	6376	6672	9160	10790	8991	7633	8184	0.9999	1.512	0	181.299	2	11.0267	1	High	767916783	0	10.4508	6.74487	2	12	1	1	341	36.666	5.57
CREBBP	1387	CREB-binding protein isoform a	29210	29930	31130	24410	13740	13570	15220	14390	12470	7416	15970	13540	13500	13670	8453	0.9994	0.174	4	257.789	6	2.93665	1	High	119943104	0	30.048	3.6855	6	19	1	1	2442	265.182	8.53
CRELD1	78987	cysteine-rich with EGF-like domain protein 1 isoform X2	18240	16970	15410	16100	21070	12980	12510	10320	6326	12150	6659	7666	7866	4246	7100	0.9999	0.35	0	104.01	3	3.52057	1	High	1034635492	0	12.0139	8.57143	3	6	3	1	420	45.409	4.87
CRELD2	79174	cysteine-rich with EGF-like domain protein 2 isoform X1	67140	66500	63310	47340	73770	84090	90810	84480	63360	100700	61000	60850	59920	40940	73070	0.9988	0.245	0	194.09	2			High	530420366	0	11.1523	6.45161	2	9	2	1	403	43.62	4.79
CRK	1398	adapter molecule crk isoform a	148300	152400	142900	133100	51840	139500	148500	145300	136300	53200	86640	96640	108700	83170	33250	0.3537	5.813	0	622.256	10	74.2366	6	High	41327712	0	73.2965	49.0132	10	65	10	1	304	33.81	5.55
CRKL	1399	crk-like protein	204900	239600	257700	186900	106700	189600	216600	235200	172300	89010	262200	287200	309100	221100	116000	0.0571	6.499	0	1150.85	11	97.4264	5	High	4885153	0	76.2676	47.8548	11	81	11	1	303	33.756	6.74
CRLF3	51379	cytokine receptor-like factor 3	23680	24220	25730	21820	19330	95220	91870	98520	68230	43480	60620	55640	62230	55350	46770	0.9828	0.551	0	227.307	4	29.019	3	High	156142186	0	20.4188	9.95475	4	26	4	1	442	49.735	5.14
CRNKL1	51340	crooked neck-like protein 1 isoform a	101900	101900	100900	108300	196400	59580	53760	58900	65120	130600	73840	67120	69590	71350	145500	0.3492	0.995	0	279.654	11	39.526	6	High	124256489	0	51.1091	16.7453	12	41	12	1	848	100.389	8
CRTAP	10491	cartilage-associated protein precursor	220100	201300	209500	197600	309200	82510	79900	92650	84900	127300	276200	253100	261100	279200	419900	0.1967	1.873	0	344.938	9	18.23	2	High	5453601	0	48.4762	23.192	9	41	9	1	401	46.532	5.73
CRYZ	1429	quinone oxidoreductase isoform X1	1632000	1644000	1712000	1919000	1882000	1595000	1575000	1718000	1736000	1832000	1186000	1208000	1299000	1255000	1377000	0.0001	9	0	796.817	14	56.294	5	High	767902514	0	93.0806	61.0942	14	83	14	1	329	35.185	8.44
CRYZL1	9946	quinone oxidoreductase-like protein 1	49480	43760	55450	57030	24720	57570	53290	57760	55650	25120	27550	26100	30490	29030	12440	0.9805	0.778	0	199.185	5	12.4873	1	High	90669511	0	25.3865	21.49	5	14	5	1	349	38.672	5.78
CS	1431	citrate synthase, mitochondrial precursor	339500	365300	372700	440700	954300	407200	438300	440300	490500	1078000	375300	367100	373500	421700	836800	0.0001	4.926	0	925.47	12	96.2088	5	High	38327625	0	79.0789	33.2618	12	92	12	1	466	51.68	8.32
CSDE1	7812	cold shock domain-containing protein E1 isoform 4	590600	484700	570000	655700	373800	764600	580700	696200	824700	466300	672800	511500	621600	801200	425500	0.0001	3.169	0	1485.95	23	54.7426	6	High	338968930	0	136.521	29.5024	23	112	23	1	844	93.683	6.52
CSE1L	1434	exportin-2 isoform 1	7881000	7694000	7304000	7057000	3745000	7493000	7348000	6921000	6734000	3396000	6717000	6411000	6134000	5897000	3015000	0.0001	24.551	0	6008.86	48	409.187	13	High	29029559	0	369.08	60.8651	48	683	48	1	971	110.346	5.77
CSK	1445	tyrosine-protein kinase CSK isoform X1	425000	365600	397200	412700	193700	534300	459600	486400	545000	263900	431000	365100	383100	482400	209200	0.0001	2.594	0	489.67	12	50.8104	5	High	530405396	0	64.7945	32.2222	12	60	12	1	450	50.672	7.06
CSNK1A1	1452	casein kinase I isoform alpha isoform 2	393400	378700	374700	406500	447900	444300	412800	425900	412300	477400	463200	433800	441100	460000	492400	0.8942	1.336	0	245.613	7	13.9269	2	High	68303572	0	26.7236	20.4748	7	24	7	1	337	38.89	9.57
CSNK1D	1453	casein kinase I isoform X1	264700	273300	276200	249600	331600	425300	433700	436800	398100	518400	406100	401900	397700	372900	535800	0.1616	1.228	6	134.075	8	14.0441	3	High	530413452	0	30.6356	20.4444	8	24	2	1	450	51.538	9.83
CSNK1E	1454	casein kinase I isoform epsilon	24250	26500	27830	29850	12130	28150	30670	30190	43160	31760	12930	10950	14070	16480	9551	0.9999	1.31	0	197.577	8	16.2423	2	High	23199991	0	32.5355	22.8365	8	25	2	1	416	47.285	9.66
CSNK2A1	1457	casein kinase II subunit alpha isoform a	503000	496400	514300	430800	497200	657300	639600	669900	802200	765100	540600	511400	558400	599800	637200	0.5345	9	1	794.841	13	31.2468	3	High	4503095	0	89.3092	40.665	13	67	12	1	391	45.115	7.74
CSNK2A2	1459	casein kinase II subunit alpha'	356300	355000	323400	294000	291400	591000	534500	487300	476500	442300	353800	339300	319400	280500	308700	0.2614	4.456	0	478.771	13	74.056	6	High	4503097	0	69.5859	43.7143	13	58	12	1	350	41.187	8.56
CSNK2B	1460	casein kinase II subunit beta isoform 1	71810	69130	78220	81900	82290	169200	169000	175400	239500	168300	82040	92630	83200	84860	93340	0.9998	1.848	0	428.777	5	41.0781	2	High	23503295	0	27.45	33.0233	5	35	5	1	215	24.926	5.55
CSRP1	1465	cysteine and glycine-rich protein 1 isoform 1	709700	688200	742900	978100	227100	820200	828300	848800	1021000	260100	540800	517200	549800	990600	195900	0.0001	22.101	0	763.733	11	20.8705	1	High	4758086	0	75.4332	64.2487	11	68	11	1	193	20.554	8.57
CSRP2	1466	cysteine and glycine-rich protein 2	15530	13740	17100	10930	10980	22540	15240	16980	15030	11220	33590	22560	28170	18450	16930	0.9991	0.52	0	135.54	2	13.8279	1	High	665821267	4.8962e-05	9.67497	10.3627	2	10	2	1	193	20.94	8.62
CSTB	1476	cystatin-B	379000	686400	544200	461900	197500	238700	420400	349900	293500	165100	226800	390500	299400	269100	123800	0.0432	9	0	541.27	3	47.8753	1	High	4503117	0	33.2262	45.9184	3	42	3	1	98	11.133	7.56
CSTF1	1477	cleavage stimulation factor subunit 1	177100	185300	166000	142300	202100	26440	35770	29760	33960	43540	151100	130600	141600	152300	140800	0.9992	1.512	0	342.327	8	63.7497	6	High	4557491	0	44.8538	27.8422	8	45	8	1	431	48.327	6.58
CSTF2	1478	cleavage stimulation factor subunit 2 isoform 2	346200	360700	354100	368000	309300	457100	471500	472400	478500	430600	436900	443000	434000	476800	431000	0.9833	4.109	7	1118.33	14	93.3486	7	High	4557493	0	78.7463	31.7158	14	119	7	1	577	60.92	6.83
CSTF2T	23283	cleavage stimulation factor subunit 2 tau variant	59420	57680	62170	56150	79670	76520	67560	69310	68620	72750	93250	87820	84620	90540	78320	0.9999	2.039	0	914.103	12	73.6454	7	High	14149675	0	70.8215	26.2987	12	91	5	1	616	64.396	7.25
CSTF3	1479	cleavage stimulation factor subunit 3 isoform 1	348500	341000	346800	308000	523700	574100	545600	547800	530600	963400	571300	530500	559900	556300	953400	0.0001	1.976	0	722.55	15	59.1912	5	High	4557495	0	76.9925	26.2204	15	92	15	1	717	82.869	8.12
CTAGE5	4253	cTAGE family member 5 isoform X1	84410	116400	92950	94870	167000	100500	129900	100000	116100	196700	80600	102000	82260	80750	157500	0.2728	0.688	0	158.354	9	16.2039	3	High	1034587116	0	34.5636	10.6357	9	23	9	1	818	92.517	5.16
CTBP1	1487	C-terminal-binding protein 1 isoform X1	26510	25580	23850	26330	21810	71850	65380	70890	67400	54790	53940	46330	50730	61190	64330	0.9999	1.683	0	497.312	9	85.9453	6	High	530427319	0	40.9899	22.9025	9	54	5	1	441	47.593	6.77
CTBP2	1488	C-terminal-binding protein 2 isoform 2	500600	523100	491100	479300	432000	307200	303500	312300	294400	254700	256900	275800	259100	248400	204900	0.6631	1.006	4	581.176	11	61.6025	6	High	145580575	0	63.4359	13.0964	11	78	7	1	985	106.121	8.02
CTCF	10664	transcriptional repressor CTCF isoform 1	326800	321800	339800	266900	557900	290700	304600	305100	242100	480900	252600	265200	261900	189100	389300	0.0001	1.154	0	251.9	9	12.0958	1	High	5729790	0	45.5587	16.7813	9	35	9	1	727	82.732	6.96
CTDSPL2	51496	CTD small phosphatase-like protein 2 isoform X1	10820	12940	13370	12180	22290	11750	10380	12480	8902	25120	11180	8663	9345	11350	9939	0.9997	0.551	0	59.8759	4	9.15805	3	High	530405971	0	12.7206	9.44206	4	11	4	1	466	52.966	6.4
CTH	1491	cystathionine gamma-lyase isoform 1	49660	94110	62290	63560	33740	86190	175600	121300	127400	54600	57430	122200	87500	88260	43370	0.9893	1.081	0	304.886	5			High	21361334	0	26.4053	16.2963	5	20	5	1	405	44.479	6.7
CTNNA1	1495	catenin alpha-1 isoform 1	1588000	1370000	1618000	1442000	1603000	1559000	1436000	1602000	1468000	1486000	1351000	1173000	1315000	1227000	1290000	0.8875	6.943	0	2361.44	34	125.239	10	High	1022434686	0	235.765	48.8962	34	203	34	1	906	100.009	6.29
CTNNB1	1499	catenin beta-1 isoform X1	458200	334000	367000	419600	385500	286500	218400	257000	231100	288300	416300	293100	344000	323300	394100	0.9512	2.511	3	991.761	20	149.927	12	High	530371928	0	138.82	41.2292	20	109	17	1	781	85.442	5.86
CTNNBL1	56259	beta-catenin-like protein 1 isoform 1	282100	276900	251600	215600	268400	548300	544200	499800	378700	547000	573200	536800	484700	401400	549100	0.9982	4.248	0	741.558	16	74.1733	7	High	18644734	0	78.0519	32.8597	16	77	16	1	563	65.132	5.05
CTNND1	1500	catenin delta-1 isoform 1AC	394800	279600	273900	370300	365700	580300	428800	439400	555700	605300	400600	323300	347000	335600	379800	0.9997	1.955	0	1046.21	23	189.958	16	High	332688210	0	135.166	34.5048	23	121	23	1	939	104.912	6.87
CTPS1	1503	CTP synthase 1 isoform a	684900	769000	698600	773500	511000	947900	1088000	948600	999400	522500	565900	628100	577000	606800	442400	0.0001	4.233	1	1330.24	19	125.613	9	High	148491070	0	113.474	34.5178	19	136	18	1	591	66.648	6.46
CTPS2	56474	CTP synthase 2 isoform X1	173500	191500	166400	150200	83110	164500	180700	153300	133000	75380	125500	130000	113400	108400	61930	0.3237	1.412	0	727.822	10	10.9724	1	High	768032583	0	59.6702	19.9045	10	46	9	1	628	70.462	7.06
CTR9	9646	RNA polymerase-associated protein CTR9 homolog	186200	189800	172700	172400	249400	317700	300300	295100	293300	407300	325500	323800	296500	332900	445200	0.213	0.941	0	458.369	17	36.5851	4	High	7661950	0	76.2972	18.5848	17	50	17	1	1173	133.42	6.77
CTSA	5476	lysosomal protective protein isoform a precursor	61530	65230	65770	78410	105400	128300	142400	136100	138500	239000	32140	32100	27360	25110	64650	0.593	1.512	0	244.13	6	21.2935	1	High	119395729	0	30.8591	12.6506	6	22	6	1	498	56.197	6.61
CTSB	1508	cathepsin B isoform 1 preproprotein	485800	355600	512700	452400	2358000	763400	601800	841700	684100	3538000	534300	405600	574300	471100	2481000	0.0001	3.084	0	936.94	8	52.6156	3	High	22538431	0	56.8539	27.7286	8	79	8	1	339	37.797	6.3
CTSD	1509	cathepsin D preproprotein	342500	394700	452000	480300	1019000	284200	334900	392200	409200	778100	365400	400000	480300	555500	928700	0.0001	7.962	0	1126.09	12	83.7061	5	High	sp	0	89.9086	36.8932	12	120	12	1	412	44.524	6.54
CTSH	1512	pro-cathepsin H isoform a preproprotein	39550	27720	32750	93040	114200	37130	36660	37220	39710	105100	6234	6761	7914	9156	23000	0.7289	0.719	0	63.08	3			High	23110955	0	14.7879	10.1493	3	7	3	1	335	37.369	8.07
CTSL	1514	cathepsin L1 isoform 1 preproprotein	132200	155900	118100	198400	292600	112500	128700	105100	166200	272300	106500	117100	92940	146900	241400	0.0038	0.701	0	127.479	3	2.74182	1	High	22202619	0	12.4086	12.012	3	10	3	1	333	37.54	5.45
CTSZ	1522	cathepsin Z preproprotein	354700	327900	297300	231300	364000	254800	268100	242300	212000	274300	340500	297400	261000	186700	306000	0.9999	3.924	0	454.454	7	77.3457	5	High	22538442	0	41.7705	31.3531	7	66	7	1	303	33.846	7.11
CTTN	2017	src substrate cortactin isoform a	1857000	1830000	1895000	2138000	770000	1078000	1118000	1128000	1273000	442700	2130000	2142000	2209000	2338000	624400	0.0001	6.197	0	1055.96	19	93.8444	5	High	20357552	0	115.609	40.5455	19	110	19	1	550	61.549	5.4
CTTNBP2NL	55917	CTTNBP2 N-terminal-like protein	67460	55200	62640	83060	36910	31140	28720	32490	44120	22070	29990	23560	27420	35000	16080	0.9937	0.212	0	158.43	3	13.0666	2	High	24308179	0	16.7482	6.88576	3	9	3	1	639	70.115	8.06
CUEDC2	79004	CUE domain-containing protein 2	21130	27950	31960	34110	11110	25080	33100	32340	30740	7659	17180	24060	25370	23520	8234	0.9986	0.52	0	119.14	2			High	148596996	4.8962e-05	9.29172	8.36237	2	6	2	1	287	31.989	4.81
CUL1	8454	cullin-1	303100	290800	280300	317600	256300	149000	121000	138800	214000	145100	286000	261200	256800	373900	235200	0.934	0.931	0	275.641	14	20.8501	2	High	32307161	0	58.0624	20.4897	14	35	14	1	776	89.622	8
CUL2	8453	cullin-2 isoform X1	144800	134500	135600	132300	85700	117000	116400	115200	114600	96800	85680	82990	78590	87900	44620	0.8833	0.8	0	389.961	12	40.3444	5	High	767960690	0	43.7665	17.203	12	49	12	1	808	94.216	7.14
CUL3	8452	cullin-3 isoform 3	128900	132400	128100	143100	95260	206800	183100	204100	191700	139600	177500	163200	174700	163300	118100	0.725	1.154	0	509.084	11			High	380714665	0	58.5854	13.6951	11	34	11	1	774	89.674	7.97
CUL4A	8451	cullin-4A isoform 1	102200	98420	98490	98430	88550	183400	158800	156300	158100	102700	194600	202600	184400	206900	155600	0.8387	1.26	0	899.824	15	72.2493	7	High	57165424	0	75.4139	20.9486	15	94	7	1	759	87.624	8.13
CUL4B	8450	cullin-4B isoform X1	1190000	1420000	1209000	1604000	1195000	1147000	1322000	1138000	1456000	1148000	1060000	1231000	1066000	1448000	1156000	0.9329	3.013	8	1434.23	31	88.2054	8	High	530422563	0	144.462	34.8634	31	163	23	1	915	104.143	7.52
CUL5	8065	cullin-5	166800	163700	177600	189700	147100	318400	307900	306600	314600	256300	231300	221600	227300	247600	200000	0.9928	1.588	0	578.886	18	7.34855	2	High	40254446	0	75.3714	23.4615	18	52	18	1	780	90.897	7.94
CUTA	51596	protein CutA isoform 1	25220	31730	27530	29540	17220	41060	62350	57230	49210	23760	44130	56780	54220	63290	35280	0.9999	45.416	0	478.468	6	81.0036	3	High	62198241	0	53.7415	43.9394	6	63	6	1	198	20.912	5.48
CUX1	1523	protein CASP isoform X1	72850	71500	72770	71730	127700	84280	79470	87820	95400	168500	132200	107400	124100	122800	251400	0.8618	0.263	4	209.15	8	3.12831	1	High	530385497	0	27.0846	5.67332	8	21	2	1	1604	174.477	6.33
CWC15	51503	spliceosome-associated protein CWC15 homolog	367800	377900	333400	217100	324700	645200	655000	639000	552300	480600	50610	50000	57980	60030	53420	0.9359	6.743	0	313.07	7	13.1154	1	High	116812573	0	36.2463	31.0044	7	23	7	1	229	26.608	5.71
CWC22	57703	pre-mRNA-splicing factor CWC22 homolog isoform X1	74630	83750	94350	75050	121000	65000	64130	67770	50720	99600	61520	58340	64170	61470	99620	0.9912	0.299	0	218.139	5			High	530370697	0	30.0077	6.71806	5	11	5	1	908	105.402	7.03
CWC25	54883	pre-mRNA-splicing factor CWC25 homolog	64800	59200	63340	50380	74500	117400	109900	116100	85330	127000	127700	131400	120300	93210	148300	0.9999	0.778	0	165.103	4	4.43241	1	High	8923271	0	24.5949	13.8824	4	15	4	1	425	49.617	10.18
CWC27	10283	peptidyl-prolyl cis-trans isomerase CWC27 homolog isoform 1	9864	10300	12290	9663	9677	12520	11270	11990	11430	10920	15780	17870	17450	15780	14570	0.9999	0.585	0	91.145	4	13.7633	1	High	64276486	0	19.439	15.0424	4	14	4	1	472	53.814	5.8
CWF19L1	55280	CWF19-like protein 1 isoform 1	132700	114000	119300	126700	66180	124000	106900	114900	116800	64270	83480	69590	79380	84840	47500	0.9721	0.359	0	267.041	4			High	93352551	0	18.6945	9.47955	4	17	4	1	538	60.581	7.24
CXADR	1525	coxsackievirus and adenovirus receptor isoform 1 precursor	88510	50480	53780	53800	48970	140100	102100	100900	106000	103800	196300	120200	137600	136100	133100	0.9842	0.334	0	76.17	3			High	4503173	0	10.1016	10.9589	3	15	3	1	365	40.004	7.56
CXorf56	63932	UPF0428 protein CXorf56 isoform 1	132800	108500	114800	144000	80440	72870	59910	64680	83530	32350	39090	36370	38930	50010	20110	0.9931	1.61	0	224.189	5	2.66807	1	High	11545813	0	16.7981	22.0721	5	14	5	1	222	25.608	8.73
CYB561D2	11068	cytochrome b561 domain-containing protein 2	14230	14980	16300	16590	25760	5027	4052	4038	4170	6711	16850	13140	17180	13340	20700	0.9999	1.154	0	161.885	1			High	5901884	0.00116139	6.34008	5.40541	1	10	1	1	222	23.958	9.89
CYB5A	1528	cytochrome b5 isoform 1	4467	4373	5166	5232	12050	8006	6749	7160	7276	19360	7549	7175	6707	7176	19330	0.9999	0.931	0	107.507	2	0	1	High	41281768	0.00116139	6.08651	22.3881	2	5	2	1	134	15.321	4.96
CYB5B	80777	cytochrome b5 type B	123800	145000	117100	135500	210100	212100	197100	194300	208700	290600	76670	79780	87000	104300	165600	0.8694	2.728	0	476.353	4	73.2195	3	High	83921614	0	28.6908	49.3333	4	46	4	1	150	16.684	4.97
CYB5R1	51706	NADH-cytochrome b5 reductase 1	93970	101300	105300	103600	186500	110000	101900	120000	141000	203900	133600	122600	145100	156800	281300	0.7065	1.371	0	229.337	6	7.98586	1	High	49574502	0	24.4009	25.5738	6	22	6	1	305	34.073	9.38
CYB5R3	1727	NADH-cytochrome b5 reductase 3 isoform 3	306300	342300	333700	296200	579800	248700	256300	274500	252600	432800	194500	215200	232300	210100	383700	0.098	9	0	962	12	131.595	6	High	284448551	0	104.105	51.7964	12	116	12	1	334	38.202	6.9
CYC1	1537	cytochrome c1, heme protein, mitochondrial precursor	118700	123900	150100	102100	242400	155200	178300	227500	175300	342200	91530	87450	101200	82660	147300	0.6285	1.783	0	230.727	7	53.8835	4	High	21359867	0	34.1511	30.7692	7	47	7	1	325	35.367	9
CYCS	54205	cytochrome c	901600	559200	670900	799600	1563000	913700	645100	784500	797300	1825000	863800	537900	647800	759400	1821000	0.0001	214.443	0	1496.24	7	26.1688	1	High	11128019	0	75.3277	56.1905	7	123	7	1	105	11.741	9.57
CYFIP1	23191	cytoplasmic FMR1-interacting protein 1 1287 isoform c	291500	286500	288400	255500	173700	391500	376800	385300	380400	280400	180500	174700	176000	160800	111100	0.786	1.106	10	773.828	21	63.2581	7	High	1022943302	0	87.2591	17.3271	21	74	11	1	1287	148.601	7.01
CYFIP2	26999	cytoplasmic FMR1-interacting protein 2 isoform a	31320	39140	30220	17200	32330	29380	35070	27840	18030	26980	29630	33690	27800	19210	27910	0.9999	0.607	0	482.868	13	37.423	4	High	82617634	0	51.6131	11.0136	13	46	3	1	1253	145.579	7.05
CYHR1	50626	cysteine and histidine-rich protein 1 isoform X1	7204	7888	8433	6749	3819	5423	6607	5940	4102	3699	18130	17520	14600	12900	9585	0.9999	0.624	0	16.37	3			High	767953030	0	11.9704	15.5941	3	6	3	1	404	43.785	6.76
CYP1B1	1545	cytochrome P450 1B1	213900	285100	163500	209700	508200	253300	354300	223100	290400	706000	281500	473100	269300	318100	885300	0.0001	2.808	0	861.154	13	169.15	7	High	189491763	0	90.7397	32.965	13	106	13	1	543	60.807	8.98
CYP20A1	57404	cytochrome P450 20A1	25670	23820	26760	32030	52120	37240	40330	45010	45560	68250	28410	23030	24440	30540	45340	0.9986	0.28	0	52.96	3	2.97908	1	High	29171730	0	10.8365	7.79221	3	11	3	1	462	52.399	6.21
CYP51A1	1595	lanosterol 14-alpha demethylase isoform 1 precursor	134800	197400	119900	168800	243400	48760	86700	52960	81110	109800	195200	268700	179900	258600	335300	0.7616	2.03	0	672.576	11	38.8612	4	High	4503243	0	68.0211	30.2554	11	50	11	1	509	57.242	8.53
CYR61	3491	protein CYR61 precursor	200700	241200	158100	50660	54140	152000	175500	121800	37060	48890	220000	266200	166900	66940	63280	0.5291	1.154	0	395.552	9	35.6839	3	High	31542331	0	43.6468	31.7585	9	33	9	1	381	41.998	8.21
CYSTM1	84418	cysteine-rich and transmembrane domain-containing protein 1	13170	16160	17220	7343	16260	10160	10290	10800	5417	10370	10900	9126	11740	7188	13720	0.9999	2.162	0	110.193	1	11.1608	1	High	14165278	0.00313189	5.29576	10.3093	1	7	1	1	97	10.624	4.32
DAD1	1603	dolichyl-diphosphooligosaccharide--protein glycosyltransferase subunit DAD1	125000	103200	114000	89940	155100	129000	128300	134500	102500	172500	131100	138300	137300	112300	181100	0.9899	1.512	0	243.426	2	42.8594	2	High	4503253	0	10.6527	19.469	2	25	2	1	113	12.489	7.08
DAG1	1605	dystroglycan preproprotein	117000	102600	114300	136600	136900	75680	59460	75510	85190	90160	91990	74080	89840	103200	122700	0.9992	0.668	0	349.234	10	22.1174	3	High	294997294	0	39.8522	14.7486	10	38	10	1	895	97.48	8.56
DAGLB	221955	sn1-specific diacylglycerol lipase beta isoform 1	949.3	1260	1333	889.1	2027	42130	34030	42960	49000	68080	45440	47910	43680	51430	75880	0.9995	0.141	0	94.47	2	8.84728	1	High	218931251	4.8962e-05	9.72747	3.27381	2	9	2	1	672	73.684	6.55
DAP	1611	death-associated protein 1 isoform 2	155300	244200	275400	246200	79560	156100	241100	288400	259700	70110	232700	356300	419400	389700	97620	0.7891	1.154	0	84.0311	2	12.4316	1	High	4758120	4.8962e-05	7.33639	15.6863	2	15	2	1	102	11.158	9.32
DAP3	7818	28S ribosomal protein S29, mitochondrial isoform 1	144200	160300	149200	171700	328800	275400	308400	298600	327000	687700	211500	225300	198900	213600	458400	0.0113	1.848	0	343.654	10	2.89495	1	High	315434212	0	38.5079	24.6231	10	31	10	1	398	45.538	8.88
DAPK3	1613	death-associated protein kinase 3 isoform X1	103300	80570	103700	129700	124700	64750	53240	68310	77430	75670	52720	37550	48300	72140	51990	0.9999	0.833	0	236.399	5	14.2966	1	High	530425141	0	25.4409	14.978	5	17	5	1	454	52.503	6.89
DARS	1615	aspartate--tRNA ligase, cytoplasmic isoform 1	1657000	1692000	1501000	1571000	958400	2035000	2106000	1844000	1764000	1104000	1863000	1958000	1675000	1574000	991800	0.0001	5.469	0	1618.02	23	107.99	9	High	45439306	0	132.015	53.2934	23	147	23	1	501	57.1	6.55
DARS2	55157	aspartate--tRNA ligase, mitochondrial	396700	396500	388800	410900	887400	355500	366800	343400	353900	728400	405300	428900	408500	367100	819200	0.0001	2.793	0	688.045	19	70.038	7	High	40789249	0	94.0042	39.845	19	87	19	1	645	73.516	8.02
DAZAP1	26528	DAZ-associated protein 1 isoform X1	124900	117700	128200	120800	166600	167500	172900	185700	176200	242100	146800	153300	168900	139700	210900	0.959	1.448	0	887.011	4	108.411	2	High	768001880	0	51.0045	13.4545	4	70	4	1	550	58.974	8.81
DBI	1622	acyl-CoA-binding protein isoform 4	64820	150700	135000	84360	44360	77710	177600	170700	116300	57280	92260	221800	187400	157600	73380	0.9994	3.217	0	85.87	2			High	295849266	0	25.3769	24.3243	2	18	2	1	148	16.484	9.38
DBN1	1627	drebrin isoform a	954500	780400	968700	873100	1164000	1052000	847800	1088000	1028000	1441000	1072000	918000	1129000	1126000	1542000	0.0004	7.377	0	1291.36	19	138.171	8	High	18426915	0	145.917	44.8382	19	118	19	1	649	71.395	4.45
DBNL	28988	drebrin-like protein isoform X1	249000	207700	235300	224100	137500	618500	560800	637000	744200	372500	244500	201600	235800	283500	139100	0.3932	4.179	9	449.582	11	65.3255	6	High	767945335	0	65.373	35.3881	12	57	1	1	438	48.925	5.05
DBNL	28988	drebrin-like protein isoform c	1761	1438	1585	2098	1275	4764	3784	4190	3618	2299	3111	1110	2270	2297	905.6	0.3932	3.642	0	407.304	11	59.7271	6	High	171906575	0	60.2215	35.5353	12	55	1	1	439	49.012	5.05
DBR1	51163	lariat debranching enzyme	239100	216300	215600	275400	137800	294900	259900	251300	280000	138100	159000	126100	125400	120300	65660	0.6652	1.565	0	177.759	9	43.875	5	High	56549113	0	37.1537	19.3015	9	49	9	1	544	61.516	5.47
DBT	1629	lipoamide acyltransferase component of branched-chain alpha-keto acid dehydrogenase complex, mitochondrial precursor	1295	1706	1098	500.4	2452	129000	134200	132500	117100	213300	195900	179200	183100	183600	280500	0.9668	1.649	0	150.641	8	5.03471	1	High	392494079	0	44.0663	21.7842	8	26	8	1	482	53.453	8.51
DCAF13	25879	DDB1- and CUL4-associated factor 13	65700	77900	69010	55320	115200	57540	59560	55480	54070	105700	93590	107700	102200	79460	160700	0.9704	0.693	0	298.557	7	58.8434	4	High	229892270	0	44.8162	15.9129	7	40	7	1	597	67.508	9.29
DCAF7	10238	DDB1- and CUL4-associated factor 7	23970	22220	20890	25120	20770	127400	149400	135500	97330	103700	147400	161900	154700	120600	123000	0.9997	0.896	0	201.331	4	19.6622	1	High	108936958	0	20.5232	13.7427	4	32	4	1	342	38.901	5.52
DCBLD2	131566	discoidin, CUB and LCCL domain-containing protein 2 precursor	43260	34230	34750	58410	68440	56860	55750	58190	75270	84930	3935	3509	4703	7936	3452	0.9996	0.389	0	114.03	4	19.8356	1	High	54792129	0	24.8857	6.96774	4	12	4	1	775	84.981	7.17
DCHS1	8642	protocadherin-16 precursor	35130	12300	21000	219000	41090	22600	8715	12110	179000	32100	106100	62330	89520	571100	121400	0.9999	0.017	0	0	2			Medium	16933557	0.0134919	3.35551	0.758035	2	5	2	1	3298	345.971	4.94
DCK	1633	deoxycytidine kinase	12490	11450	12570	9243	5706	1933	1109	3227	1861	4699	2818	2217	3115	2768	6928	0.9999	0.425	0	38.06	2	8.97743	1	High	4503269	4.8962e-05	8.36367	12.3077	2	5	2	1	260	30.499	5.21
DCP1A	55802	mRNA-decapping enzyme 1A isoform a	36210	44530	42840	38320	21210	43990	42600	43770	34360	21490	45250	47500	47870	38080	22160	0.9994	0.859	0	247.643	6	18.4988	2	High	291327466	0	33.5673	19.244	6	22	6	1	582	63.239	6.25
DCPS	28960	m7GpppX diphosphatase	184500	182000	168500	171400	79490	344900	350600	323700	286000	142800	272300	286700	263000	240200	114100	0.3878	2.36	0	645.139	7	46.787	3	High	7661734	0	56.7299	30.8605	7	46	7	1	337	38.585	6.38
DCTN1	1639	dynactin subunit 1 isoform 3	828000	815000	771900	829200	449100	909400	836800	851900	868900	437900	1042000	979400	969800	964600	575700	0.0001	5.31	0	2617.88	39	296.52	21	High	205277392	0	274.073	45.2514	39	230	39	1	1253	138.664	5.54
DCTN2	10540	dynactin subunit 2 isoform 1	581900	657300	638300	645400	277500	618600	641600	658800	691300	288800	523600	577400	581600	538300	248600	0.0048	9	0	1424.74	15	127.737	6	High	5453629	0	107.095	55.665	15	129	15	1	406	44.792	5.17
DCTN3	11258	dynactin subunit 3 isoform 1	55480	42910	55900	57970	29040	71020	75050	74670	78830	43030	52040	55590	59190	56750	37790	0.999	0.468	0	37	2			High	6005745	0.00208731	5.43461	10.2151	2	5	2	1	186	21.106	5.47
DCTN4	51164	dynactin subunit 4 isoform a	241300	219000	222900	246800	132400	324500	279700	294100	295900	158100	387000	334400	363900	368300	222900	0.4483	3.329	0	737.75	9	79.6994	6	High	208431793	0	87.6501	35.7602	9	74	9	1	467	53.118	7.39
DCTN5	84516	dynactin subunit 5 isoform 1	32540	21910	23610	24380	16950	10300	10620	13540	9198	9697	14450	12490	11580	10160	9681	0.9999	0.668	0	63.5033	2	10.8623	1	High	14210488	4.8962e-05	8.30976	11.5385	2	7	2	1	182	20.113	8.02
DCTPP1	79077	dCTP pyrophosphatase 1	169000	274700	235500	229500	76700	178500	307500	256800	236000	78590	221300	343400	290400	272700	85700	0.7211	9	0	508.182	8	89.658	7	High	13129100	0	59.8173	69.4118	8	59	8	1	170	18.669	5.03
DCUN1D1	54165	DCN1-like protein 1 isoform X2	335900	330200	313200	315900	135200	310400	320700	309100	312200	140500	429100	453300	438200	396600	174400	0.1191	1.683	0	218.7	5	20.9505	1	High	767926957	0	22.7433	19.6429	5	22	5	1	280	32.75	7.74
DCUN1D3	123879	DCN1-like protein 3	20350	20850	21550	30540	32240	15630	14440	16050	20500	15170	7998	7233	9198	10840	10740	0.9999	0.145	0	88.98	1			High	27735047	4.8962e-05	7.87811	6.57895	1	5	1	1	304	34.27	5.12
DCUN1D5	84259	DCN1-like protein 5 isoform a	97230	98370	99500	103600	51830	126400	122700	135800	117500	186300	141100	139600	151400	142100	218500	0.9968	2.455	0	356.966	6	4.1585	1	High	14150015	0	36.3323	35.865	6	26	6	1	237	27.491	5.58
DCXR	51181	L-xylulose reductase isoform 1	457600	397700	356300	304400	355100	249800	216500	191100	174700	199200	843400	721200	628100	522200	683200	0.7538	9	0	954.625	11	89.8764	6	High	7705925	0	85.0129	75	12	88	12	1	244	25.897	8.1
DDA1	79016	DET1- and DDB1-associated protein 1	19010	18160	20600	24060	12230	18990	18180	20040	21970	9840	21310	18540	20870	32100	24440	0.9999	0.389	0	24.33	1			Medium	13129016	0.0299013	2.2926	6.86275	1	3	1	1	102	11.828	8.68
DDAH1	23576	N(G),N(G)-dimethylarginine dimethylaminohydrolase 1 isoform 1	240300	250900	249600	240000	82190	260300	295000	272600	290200	102700	188900	186700	183300	197500	75330	0.4727	1.783	1	298.434	8	5.43541	1	High	6912328	0	34.2454	39.6491	8	31	7	1	285	31.102	5.81
DDAH2	23564	N(G),N(G)-dimethylarginine dimethylaminohydrolase 2	17710	12340	20270	15480	6101	4753	4201	6909	6329	2120	21790	18010	22490	28050	14370	0.9999	0.501	0	268.533	3	2.57824	1	High	731441427	0	15.9429	13.6842	3	8	2	1	285	29.625	6.01
DDB1	1642	DNA damage-binding protein 1	1216000	1231000	1142000	1043000	872400	1577000	1556000	1444000	1429000	1145000	1788000	1743000	1644000	1719000	1353000	0.0001	6.279	0	2015.29	43	131.674	14	High	148529014	0	212.919	39.0351	43	230	43	1	1140	126.887	5.26
DDOST	1650	dolichyl-diphosphooligosaccharide--protein glycosyltransferase 48 kDa subunit precursor	519100	514600	535900	518800	958500	549800	548400	551500	587200	1050000	864900	806800	830900	935700	1619000	0.0001	3.806	0	1129.06	10	97.2198	5	High	20070197	0	69.5568	24.1228	10	114	10	1	456	50.67	6.4
DDRGK1	65992	DDRGK domain-containing protein 1	183300	186900	196200	142500	258700	204400	200800	207500	157100	265900	197700	205100	209200	155200	269900	0.9312	13.251	0	1145.59	10	153.108	8	High	13027602	0	98.911	50	10	94	10	1	314	35.589	5.12
DDT	1652	D-dopachrome decarboxylase	702900	720200	726900	879400	255600	240800	243700	258200	282600	166100	562400	561700	616100	737200	229000	0.0097	12.335	0	621.048	6	11.5087	1	High	4503291	0	39.4703	55.9322	6	52	6	1	118	12.704	7.3
DDX1	1653	ATP-dependent RNA helicase DDX1	2662000	2640000	2656000	2889000	2157000	2175000	2237000	2250000	2319000	1817000	1993000	1969000	2033000	2113000	1661000	0.0001	4.012	0	1451.94	25	95.8206	7	High	4826686	0	133.676	38.5135	25	140	25	1	740	82.38	7.23
DDX10	1662	probable ATP-dependent RNA helicase DDX10	189000	159200	133200	163300	313500	133400	136600	123800	150000	226400	112500	105300	97410	108700	199500	0.7729	0.848	0	387.47	11	35.0508	7	High	13514831	0	51.6441	16.1143	11	42	11	1	875	100.825	8.63
DDX17	10521	probable ATP-dependent RNA helicase DDX17 isoform 3	2203000	2331000	2347000	2107000	3267000	1907000	2079000	2085000	1917000	2884000	1960000	2103000	2113000	2039000	3004000	0.0001	24.433	8	3876.01	33	457.594	18	High	148613856	0	251.789	48.7004	33	391	24	1	731	80.407	8.37
DDX18	8886	ATP-dependent RNA helicase DDX18	588300	595500	574100	579000	1085000	715800	741700	715600	749200	1373000	799200	782800	790000	788600	1507000	0.0001	4.722	0	1275.52	19	32.3066	3	High	38327634	0	112.329	29.8507	19	117	19	1	670	75.359	9.5
DDX19A	55308	ATP-dependent RNA helicase DDX19A isoform 1	1367000	1456000	1314000	1330000	672500	1495000	1540000	1397000	1422000	740500	1464000	1407000	1335000	1329000	668300	0.0001	6.814	17	1607.74	22	79.3032	5	High	8922886	0	128.897	52.7197	22	108	5	1	478	53.941	6.58
DDX19B	11269	ATP-dependent RNA helicase DDX19B isoform X1	7290	6722	6272	7741	2748	5871	5373	5261	2829	2593	11930	14350	12730	10020	5716	0.9999	4.298	0	1375.09	18	67.386	4	High	767989318	0	111.174	41.5584	18	93	1	1	539	59.868	6.67
DDX20	11218	probable ATP-dependent RNA helicase DDX20	90560	85500	83700	86360	69360	90670	82550	94330	91740	72530	57920	43720	56380	44160	38540	0.9994	0.535	0	219.148	8	42.2343	4	High	256223453	0	39.3584	13.835	8	32	8	1	824	92.183	6.95
DDX21	9188	nucleolar RNA helicase 2 isoform 1	1843000	2028000	1989000	2482000	5849000	2003000	2199000	2165000	2584000	6237000	2474000	2629000	2560000	3095000	7361000	0.0001	20.951	2	4457.38	39	195.513	9	High	50659095	0	279.81	52.6181	39	354	37	1	783	87.29	9.28
DDX23	9416	probable ATP-dependent RNA helicase DDX23	197600	200800	187500	198600	295200	152800	156800	147300	150900	198900	105900	109900	108300	114200	170900	0.9317	1.356	0	667.952	13	41.3767	4	High	41327771	0	72.5532	17.8049	13	57	13	1	820	95.524	9.55
DDX24	57062	ATP-dependent RNA helicase DDX24	899200	897400	779700	858300	1625000	1048000	1045000	902900	952900	1633000	788700	793600	669100	679300	1354000	0.0001	4.065	0	1842.94	27	138.754	10	High	9966805	0	157.965	39.2317	27	161	27	1	859	96.271	9.06
DDX27	55661	probable ATP-dependent RNA helicase DDX27 isoform X1	1182000	1274000	1105000	1099000	1696000	1257000	1353000	1139000	1126000	1838000	1159000	1256000	1085000	1050000	1748000	0.0001	6.848	0	1821.76	28	131.668	10	High	768017496	0	138.57	33.1318	28	206	28	1	827	93.153	9.22
DDX28	55794	probable ATP-dependent RNA helicase DDX28	4978	6426	5229	3383	15070	25060	32310	25070	28870	53030	10650	13690	11160	9917	26030	0.9996	0.311	0	168.245	4	18.0276	2	High	256773275	0	18.485	10	4	15	4	1	540	59.545	10.42
DDX31	64794	probable ATP-dependent RNA helicase DDX31 isoform 1	46050	53480	51450	54390	92720	27150	33300	29640	33740	48380	29980	32260	33710	34390	65500	0.9949	0.35	0	177.587	6	27.9662	3	High	17505907	0	31.1545	9.98825	6	26	6	1	851	94.029	9.99
DDX39A	10212	ATP-dependent RNA helicase DDX39A	1504000	1476000	1424000	1378000	2163000	1770000	1721000	1637000	1583000	2444000	2121000	2307000	2116000	2151000	3696000	0.0001	21.275	13	1578.52	19	135.834	9	High	21040371	0	142.226	51.0539	19	192	7	1	427	49.098	5.68
DDX39B	7919	spliceosome RNA helicase DDX39B	217300	229600	222200	145200	237700	966100	1126000	979400	676900	1172000	695000	787600	718700	518300	896000	0.4775	23.621	0	2137.06	19	156.918	10	High	18375623	0	151.259	53.0374	19	223	7	1	428	48.96	5.67
DDX3X	1654	ATP-dependent RNA helicase DDX3X isoform 1	1360000	1376000	1461000	1341000	1649000	1776000	1719000	1844000	1843000	2034000	1858000	1675000	1808000	1758000	2031000	0.0475	12.242	26	2569.21	34	215.15	19	High	87196351	0	204.305	57.4018	34	274	10	1	662	73.198	7.18
DDX3Y	8653	ATP-dependent RNA helicase DDX3Y isoform 1	219600	159100	174200	184600	158100	156800	126100	136100	124800	107800	263600	203000	196500	191700	185700	0.9522	7.984	0	2227.98	30	193.725	16	High	13514809	0	174.483	49.697	30	244	6	1	660	73.108	7.55
DDX41	51428	probable ATP-dependent RNA helicase DDX41 isoform 1	262600	263400	241100	332500	401900	213900	212100	201800	256900	314900	311400	294800	291900	381300	470800	0.5458	2.34	0	1024.8	20	73.0497	7	High	21071032	0	96.2549	36.0129	20	79	20	1	622	69.793	6.84
DDX42	11325	ATP-dependent RNA helicase DDX42 isoform X1	270500	295800	294600	275900	437500	218600	225600	217400	207200	309700	335200	375400	355700	332100	476600	0.5463	1.342	0	817.166	16	77.3169	7	High	1034597977	0	83.9106	22.4947	16	82	16	1	938	102.912	7.02
DDX46	9879	probable ATP-dependent RNA helicase DDX46 isoform 2	1188000	1093000	1125000	1156000	1057000	1247000	1157000	1175000	1095000	1054000	1264000	1094000	1183000	1365000	1067000	0.2717	4.397	34	1679.53	37	128.776	13	High	41327773	0	171.226	37.4394	37	179	1	1	1031	117.29	9.29
DDX47	51202	probable ATP-dependent RNA helicase DDX47 isoform 1	133100	136700	132600	176700	420900	165900	160200	172800	212100	526900	247000	249900	251700	346300	799100	0.0001	3.16	0	629.063	11	53.1956	5	High	20149629	0	63.5926	31.4286	11	54	11	1	455	50.615	9.1
DDX49	54555	probable ATP-dependent RNA helicase DDX49	68200	65150	62650	79410	92350	117800	114700	110000	123400	178300	12110	7865	7603	9507	14770	0.9973	0.668	0	167.04	5	25.0812	2	High	31542656	0	27.0272	16.3561	5	24	5	1	483	54.192	9.06
DDX5	1655	probable ATP-dependent RNA helicase DDX5 isoform b	1283000	1152000	1231000	1176000	2096000	1320000	1258000	1338000	1152000	2162000	1181000	1126000	1199000	1080000	2006000	0.0001	12.111	0	2653.44	28	257.87	13	High	1002095800	0	172.283	51.3029	28	303	20	1	614	69.044	8.85
DDX50	79009	ATP-dependent RNA helicase DDX50	359400	344200	342200	319600	639000	363500	363800	360800	360000	674400	369000	373400	381000	387900	692200	0.0045	3.281	0	1168.06	21	122.067	9	High	13129006	0	119.1	33.3786	21	128	19	1	737	82.514	9.17
DDX51	317781	ATP-dependent RNA helicase DDX51	66850	73160	92180	84100	96490	55400	64050	63390	76130	101900	51200	56400	53210	64030	115300	0.9837	1.154	0	512.275	10	51.4376	5	High	154759257	0	68.4518	25.5255	10	47	10	1	666	72.413	8.16
DDX52	11056	probable ATP-dependent RNA helicase DDX52 isoform 1	189200	178000	173100	165600	211300	100600	97760	93580	113400	149700	70900	75740	66710	66490	92240	0.9967	1.683	0	401.496	9	14.1869	2	High	612407837	0	54.3153	22.8715	9	43	8	1	599	67.424	9.67
DDX54	79039	ATP-dependent RNA helicase DDX54 isoform 1	157700	176000	157000	152500	310800	227500	272900	246400	247300	474200	366200	413600	367300	370600	679800	0.0509	1.3	1	1029.48	16	119.803	9	High	164419743	0	96.4309	24.7166	16	96	15	1	882	98.605	10.02
DDX55	57696	ATP-dependent RNA helicase DDX55 isoform X1	60250	62930	56050	61720	51330	48580	45450	41180	48570	41240	71690	77780	73010	71850	65490	0.9999	0.607	0	302.703	7	17.8278	2	High	1034580821	0	37.4235	13.5922	7	22	7	1	618	70.472	9.29
DDX56	54606	probable ATP-dependent RNA helicase DDX56 isoform 1	265300	253900	259200	411600	521500	169400	172400	164900	241800	366500	189900	176600	177000	278200	356000	0.1255	1.154	0	534.407	9	99.6369	6	High	9506931	0	43.3772	17.5503	9	94	9	1	547	61.551	9.26
DDX6	1656	probable ATP-dependent RNA helicase DDX6	282100	300900	284400	243100	180100	260000	268600	266000	224000	168500	428300	440600	441500	404400	280000	0.6884	3.365	0	559.688	13	54.6573	7	High	380692342	0	85.7583	37.06	13	66	13	1	483	54.382	8.66
DECR1	1666	2,4-dienoyl-CoA reductase, mitochondrial precursor	408900	420200	480400	400400	1047000	169100	169900	202500	139400	364000	183700	184300	201600	149400	374200	0.0009	2.899	0	742.259	9	66.5281	4	High	4503301	0	66.4769	35.2239	9	63	9	1	335	36.045	9.28
DEGS1	8560	sphingolipid delta(4)-desaturase DES1 isoform 1	24420	19320	21450	28740	54110	19920	16740	21180	23160	47780	28130	23060	30820	40400	82570	0.993	0.995	0	212.083	3	20.9116	2	High	4505193	0	17.9812	14.8607	3	14	3	1	323	37.841	7.46
DEK	7913	protein DEK isoform X1	1278000	1421000	1402000	1122000	1709000	1520000	1603000	1568000	1423000	1635000	1294000	1380000	1332000	1145000	1332000	0.1692	11.328	0	1282.15	18	77.5576	3	High	1034651579	0	102.348	42.8947	18	129	18	1	380	43.221	8.56
DENR	8562	density-regulated protein	407600	388100	420800	408900	186700	348300	341400	362800	366400	167600	377300	380600	388000	421700	192100	0.1654	6.743	0	900.591	6	9.87177	1	High	27501446	0	44.1699	36.8687	6	60	6	1	198	22.078	5.3
DEPDC1B	55789	DEP domain-containing protein 1B isoform 1	6568	6179	7669	5917	10250	7750	8785	8841	7465	11180	8592	8709	9029	6015	10130	0.9999	0.075	0	52.1	1			High	223633999	0.00193345	5.54121	2.6465	1	3	1	1	529	61.731	8.85
DERA	51071	deoxyribose-phosphate aldolase isoform 1	48310	42570	46720	46530	33820	141900	140300	151400	157000	97800	41780	41610	44160	57700	36860	0.9992	1.239	0	383.95	7	33.2755	3	High	116063554	0	39.288	29.8742	7	31	7	1	318	35.208	8.94
DERL1	79139	derlin-1 isoform a	80620	78750	80700	74280	87770	38810	42270	46830	34350	74380	38920	45150	48350	45690	67550	0.9988	2.162	0	213.4	5	19.2548	4	High	13236516	0	23.4444	21.5139	5	19	5	1	251	28.782	9.51
DFFA	1676	DNA fragmentation factor subunit alpha isoform 1	527100	524600	555400	539300	193700	453400	454600	445700	483700	153100	414400	443000	427700	454400	157300	0.0061	5.952	0	891.49	13	60.5626	4	High	4758148	0	89.4649	59.2145	13	74	13	1	331	36.5	4.79
DFNA5	1687	non-syndromic hearing impairment protein 5 isoform a	5918	5357	6713	4964	2883	8850	8750	9295	12110	9416	6909	7140	6839	6466	4198	0.9999	0.202	0	164.22	2			High	4758154	0	10.6268	6.45161	2	5	2	1	496	54.52	5.17
DGCR14	8220	protein DGCR14	22640	26240	23570	17230	26540	8778	7636	7894	9421	6672	6235	6364	7130	5225	4671	0.9999	0.318	0	299.066	3	16.3585	1	High	13027630	0	21.105	11.1345	3	13	3	1	476	52.536	7.56
DGUOK	1716	deoxyguanosine kinase, mitochondrial isoform a precursor	17900	19530	17960	14880	25680	85940	95400	86240	77470	133200	47980	50980	45050	43130	68340	0.9985	1.031	0	118.706	4	10.406	1	High	18426967	0	20.0003	18.7726	4	13	4	1	277	32.036	8.66
DHCR24	1718	delta(24)-sterol reductase precursor	1066000	898500	969900	891600	1541000	788100	681100	697500	727600	1195000	1058000	902500	935600	954300	1604000	0.0001	6.406	0	756.134	12	71.855	3	High	13375618	0	98.6145	25.1938	12	110	12	1	516	60.062	8.16
DHCR7	1717	7-dehydrocholesterol reductase	939300	1145000	867600	927900	1232000	777600	906800	665300	712000	977800	794200	885900	694500	781800	1036000	0.0406	4.179	0	1134.68	9	180.337	6	High	255308875	0	43.6218	20	9	142	9	1	475	54.454	8.7
DHFR	1719	dihydrofolate reductase isoform 1	176100	150300	174200	171300	82380	240800	226500	254800	224100	97670	259500	229300	238200	238300	92980	0.5366	4.878	0	349.005	9			High	4503323	0	37.774	56.1497	9	26	9	1	187	21.439	7.42
DHODH	1723	dihydroorotate dehydrogenase (quinone), mitochondrial	15670	17950	17010	17660	40930	42780	48760	51230	48120	111900	21800	22850	26220	26660	57470	0.9877	1.015	0	307.007	6	9.00083	1	High	45006951	0	35.8446	20.5063	6	19	6	1	395	42.841	9.67
DHPS	1725	deoxyhypusine synthase isoform a	38130	36770	39740	53370	17880	34640	38570	37880	35030	18620	47400	47100	48150	59670	21320	0.9993	0.551	0	202.763	3	10.7341	1	High	4503325	0	21.3547	10.8401	3	12	3	1	369	40.945	5.36
DHRS11	79154	dehydrogenase/reductase SDR family member 11 precursor	92880	75310	78750	81030	37080	39960	33800	35870	36130	17220	85250	71410	76610	72110	34590	0.988	1.371	0	182.893	6	7.46533	1	High	109715829	0	21.9424	27.6923	6	19	6	1	260	28.29	6.64
DHRS13	147015	dehydrogenase/reductase SDR family member 13 precursor	5493	4827	3558	9368	9960	7184	7772	5413	5528	12570	3413	3146	3362	3090	7451	0.9999	0.136	0	90.3475	1	8.90214	1	Medium	146231950	0.0134919	3.33913	2.38727	1	10	1	1	377	40.823	7.69
DHRS4	10901	dehydrogenase/reductase SDR family member 4 isoform 1	196300	200200	149300	131100	283400	377500	387900	321300	390200	481700	84200	89220	67180	57810	114100	0.9167	3.642	0	389.281	8	39.4942	3	High	32483357	0	50.7403	35.6115	8	40	8	1	278	29.518	8.56
DHRS7	51635	dehydrogenase/reductase SDR family member 7 isoform 1 precursor	59010	60840	59520	41310	98720	47830	52090	43430	47440	55640	37310	45520	40450	28170	83230	0.9965	0.896	0	242.467	5	3.45579	1	High	7706318	0	25.6554	23.3038	5	16	5	1	339	38.274	8.32
DHRS7B	25979	dehydrogenase/reductase SDR family member 7B isoform X2	106200	124300	106200	122100	197900	20690	32300	26050	18560	35310	28270	32810	30480	25480	40010	0.9915	0.995	0	204.465	6	18.4287	2	High	1034599042	0	23.662	18.5484	6	19	6	1	372	39.916	8.97
DHTKD1	55526	probable 2-oxoglutarate dehydrogenase E1 component DHKTD1, mitochondrial	135600	145900	127200	114100	226100	168200	187800	167600	155800	291100	279400	305600	253000	245500	459800	0.5605	1.246	0	413.494	11	10.9196	2	High	38788380	0	64.6137	17.7367	11	38	11	1	919	102.977	6.93
DHX15	1665	pre-mRNA-splicing factor ATP-dependent RNA helicase DHX15	1576000	1632000	1551000	1434000	1839000	1215000	1279000	1257000	1148000	1409000	1547000	1597000	1572000	1497000	1941000	0.0103	10.22	0	2097.33	31	252.466	18	High	68509926	0	199.692	46.9182	31	259	31	1	795	90.875	7.46
DHX16	8449	putative pre-mRNA-splicing factor ATP-dependent RNA helicase DHX16 isoform 1	233700	226800	237400	239500	226000	199100	190900	176400	204000	170000	240300	234500	217900	246000	206900	0.9989	1.601	0	1636.17	18	97.433	9	High	255982614	0	110.806	21.6138	18	109	18	1	1041	119.189	6.8
DHX29	54505	ATP-dependent RNA helicase DHX29	207500	211800	195800	187400	142500	524500	511900	488000	445900	264500	160800	164300	160900	140300	114200	0.6158	0.697	1	256.572	16	42.4841	4	High	67782362	0	69.5943	14.6092	16	51	15	1	1369	155.139	8.09
DHX30	22907	putative ATP-dependent RNA helicase DHX30 isoform X1	631700	655500	589400	626800	941500	870700	830800	760000	915100	1298000	1047000	997700	950200	1103000	1606000	0.0001	2.511	0	1770.83	36	217.553	20	High	767922673	0	188.669	33.6759	36	212	36	1	1265	140.404	8.98
DHX33	56919	putative ATP-dependent RNA helicase DHX33 isoform 1	6608	8258	6785	5098	14930	8564	7115	7008	4897	15440	6763	7710	6962	4448	11810	0.9999	0.119	0	163.05	2	21.3713	2	High	20336302	0	10.4381	4.9505	2	12	2	1	707	78.824	8.91
DHX36	170506	ATP-dependent RNA helicase DHX36 isoform 1	108600	94410	101300	120800	86520	197800	175600	179200	210800	165300	81420	65980	70970	92080	62580	0.9987	0.882	1	519.023	14	33.2184	4	High	167830433	0	65.3301	16.369	14	48	13	1	1008	114.688	7.68
DHX37	57647	probable ATP-dependent RNA helicase DHX37 isoform X1	1203	2389	2972	938.2	4392	37450	35220	34760	41660	60230	38290	34640	34900	40180	63180	0.9997	0.532	0	240.207	10	21.6248	5	High	530401704	0	42.2533	12.5957	10	27	10	1	1175	130.68	8.13
DHX38	9785	pre-mRNA-splicing factor ATP-dependent RNA helicase PRP16 isoform X1	47200	41410	40240	54920	58750	171700	168200	149500	151800	101400	97570	91180	87970	130900	129100	0.9999	0.515	0	427.41	11	47.1716	5	High	767990941	0	54.4433	12.2249	11	50	11	1	1227	140.415	6.54
DHX57	90957	putative ATP-dependent RNA helicase DHX57 isoform X1	2283	2549	1591	2161	1218	38540	33480	36930	30710	24270	54910	62460	61200	51980	39330	0.9999	0.318	0	263.087	8	45.3536	5	High	767915380	0	34.8242	6.92641	8	34	6	1	1386	155.507	7.71
DHX8	1659	ATP-dependent RNA helicase DHX8 isoform 1	133100	132800	114700	108800	183000	139600	138600	127500	121000	197700	190800	182600	181300	161400	217400	0.986	0.417	0	434.98	8	26.2265	2	High	4826690	0	41.2113	9.42623	8	28	8	1	1220	139.227	8.32
DHX9	1660	ATP-dependent RNA helicase A	2892000	2899000	2886000	2762000	4913000	2974000	2995000	2949000	2701000	5192000	2427000	2431000	2413000	2292000	4345000	0.0001	13.678	0	7434.2	48	746.467	25	High	100913206	0	421.75	50.0787	48	678	48	1	1270	140.869	6.84
DIABLO	56616	diablo homolog, mitochondrial isoform 1 precursor	93330	134700	145300	154800	274200	116600	254700	253100	265200	491500	100900	220500	209900	209900	397000	0.0102	2.981	0	644.701	7	130.87	6	High	9845297	0	44.0493	28.4519	7	91	7	1	239	27.114	5.9
DIAPH1	1729	protein diaphanous homolog 1 isoform 1	1779000	1754000	1684000	1614000	875800	2088000	2083000	2018000	1787000	966700	2010000	2026000	1895000	1853000	984200	0.0001	6.197	0	2845.86	42	219.039	13	High	119395758	0	222.177	37.3428	42	291	42	1	1272	141.258	5.41
DIAPH3	81624	protein diaphanous homolog 3 isoform a	54340	53630	61650	68460	54410	56470	56540	66100	68550	50650	20720	16680	27060	25050	18190	0.9999	0.425	1	307.326	10	22.4079	4	High	110225351	0	45.6189	10.2263	10	27	9	1	1193	136.839	7.03
DICER1	23405	endoribonuclease Dicer isoform 1	3779	4666	3997	3836	3863	2207	2109	1431	1561	800.7	1352	1877	1092	1631	837.8	0.9999	0.021	0	109.403	1	11.7187	1	High	29294649	0.000283621	6.63865	0.62435	1	6	1	1	1922	218.542	5.68
DIDO1	11083	death-inducer obliterator 1 isoform c	105900	106300	98840	127200	181600	192600	175100	196200	228800	278100	174400	139000	157100	150500	236100	0.9145	0.429	0	453.917	18	25.9701	4	High	301129170	0	75.0302	11.0268	18	56	18	1	2240	243.723	7.88
DIEXF	27042	digestive organ expansion factor homolog	15920	11810	14170	20600	32410	38940	40830	45410	68090	91670	16940	16950	15530	19270	27420	0.9981	0.259	0	62.4867	4	2.85545	1	High	75677335	0	15.8342	5.55556	4	12	4	1	756	87.001	5.88
DIMT1	27292	probable dimethyladenosine transferase	6466	9306	5276	5040	5595	55730	63380	50770	57160	65460	75600	77840	64850	83950	83170	0.9999	1.404	0	201.955	6	9.36478	1	High	7657198	0	31.973	26.5176	6	24	6	1	313	35.214	9.99
DIS3	22894	exosome complex exonuclease RRP44 isoform a	179500	178600	177000	182800	135600	271800	268400	276000	346400	217800	183800	188500	186900	200000	163700	0.9915	1.442	0	638.188	17	64.2869	7	High	190014623	0	100.474	23.5908	17	71	17	1	958	108.934	7.14
DIS3L2	129563	DIS3-like exonuclease 2 isoform 1	31860	31580	29400	40290	19010	7512	7821	7175	9058	6934	49860	45220	38000	58160	30660	0.9999	0.093	0	34.0267	2	4.74584	1	High	134288890	0.00193345	5.64243	2.0339	2	7	2	1	885	99.216	6.1
DKC1	1736	H/ACA ribonucleoprotein complex subunit 4 isoform 1	879000	922900	882400	1058000	1779000	801700	844200	808400	968900	1627000	1067000	1151000	1105000	1315000	2158000	0.0001	6.88	0	1680.31	21	31.4302	4	High	4503337	0	110.594	42.0233	21	125	21	1	514	57.638	9.42
DKK1	22943	dickkopf-related protein 1 precursor	13000	10090	9340	12670	12370	7328	4336	3190	2181	4228	1294	1377	1643	2025	2192	0.9999	0.585	0	62.12	3	11.2055	2	High	7110719	4.8962e-05	8.48468	10.5263	3	9	3	1	266	28.653	8.4
DLAT	1737	dihydrolipoyllysine-residue acetyltransferase component of pyruvate dehydrogenase complex, mitochondrial precursor	788700	883400	735900	746600	1188000	963800	1004000	832500	860400	1373000	950800	1036000	860600	852500	1397000	0.0001	8.326	0	1976.49	20	247.84	6	High	31711992	0	159.238	42.3493	20	239	20	1	647	68.953	7.84
DLD	1738	dihydrolipoyl dehydrogenase, mitochondrial isoform 1 precursor	479800	369400	502000	925100	887300	538400	454200	584300	786100	1021000	505700	413700	540300	789900	1026000	0.0001	4.754	0	1337.29	13	76.7432	3	High	91199540	0	101.14	33.7917	13	104	13	1	509	54.143	7.85
DLG1	1739	disks large homolog 1 isoform X1	257600	241100	257400	283000	439500	280500	265400	306000	304100	493200	239600	234900	252800	261200	419200	0.183	1.154	0	627.291	11	19.2017	3	High	1034631520	0	56.2785	16.3067	11	47	11	1	926	103.258	5.92
DLGAP5	9787	disks large-associated protein 5 isoform a	175100	182700	155000	166300	92880	323000	318700	273700	275600	137500	212700	217000	186800	178600	79450	0.5426	1.664	0	669.188	19	41.6302	6	High	226371667	0	81.485	27.896	19	72	19	1	846	95.056	9
DLST	1743	dihydrolipoyllysine-residue succinyltransferase component of 2-oxoglutarate dehydrogenase complex, mitochondrial isoform 1 precursor	3092000	3573000	3146000	3289000	6556000	3113000	3477000	3156000	2973000	6502000	2199000	2629000	2303000	2117000	4644000	0.0001	8.006	0	1181.09	14	63.8039	6	High	19923748	0	91.6197	35.5408	14	124	14	1	453	48.724	8.95
DMAP1	55929	DNA methyltransferase 1-associated protein 1	86450	88400	84660	80810	116300	313300	243300	218900	340500	352100	57300	53180	51740	47700	70470	0.9979	0.978	0	370.95	8	35.0165	4	High	13123776	0	45.7045	21.8415	8	32	8	1	467	52.96	9.5
DMXL2	23312	dmX-like protein 2 isoform X1	4337	4764	4715	4720	1124	9258	11860	9840	7186	4146	8573	8578	7344	5358	2611	0.9999	0.049	0	59.15	3	17.6878	3	High	530405580	4.8962e-05	8.28576	1.70046	3	12	3	1	3058	341.933	6.34
DNAAF5	54919	dynein assembly factor 5, axonemal	68980	67110	66230	84410	46590	33090	29470	28270	40150	24550	116000	109100	112100	127600	83720	0.9993	0.399	0	356.311	7	19.7724	2	High	157388904	0	33.1497	11.5789	7	23	7	1	855	93.462	6.42
DNAH3	55567	dynein heavy chain 3, axonemal isoform X1	80070	54600	50100	83780	126500	99810	70030	61150	111700	176100	53450	35500	32010	61290	92260	0.9725	0.03	0	0	2			High	767988640	0.00208731	5.35728	0.515085	2	9	2	1	4077	466.713	6.4
DNAJA1	3301	dnaJ homolog subfamily A member 1 isoform 1	297100	286800	305600	329600	287800	260000	253600	267900	255800	244900	309100	288100	296500	284600	283300	0.9997	4.456	0	572.776	11	46.7474	3	High	4504511	0	71.3442	32.2418	11	55	11	1	397	44.839	7.08
DNAJA2	10294	dnaJ homolog subfamily A member 2	904200	949400	911600	974200	1222000	1197000	1280000	1249000	1277000	1618000	857700	945800	947800	1033000	1282000	0.0001	9	0	1244.06	16	104.616	4	High	5031741	0	119.254	53.6408	16	131	16	1	412	45.717	6.48
DNAJA3	9093	dnaJ homolog subfamily A member 3, mitochondrial isoform 1	287900	342300	295500	333700	573800	220800	254200	213300	240300	425700	273300	327300	263800	290800	576700	0.0207	2.481	0	755.693	11	34.8454	3	High	205360838	0	60.7548	26.875	11	57	11	1	480	52.456	9.26
DNAJA4	55466	dnaJ homolog subfamily A member 4 isoform 1	90880	95770	73090	92720	81570	90560	109300	79490	98730	84710	99790	105900	74620	94480	77500	0.9999	0.778	0	296.85	6			High	194328758	0	27.7837	17.8404	6	15	6	1	426	47.932	7.77
DNAJB1	3337	dnaJ homolog subfamily B member 1 isoform 1	1313000	1400000	1385000	1385000	637600	1853000	1896000	1880000	2044000	1069000	1975000	1960000	1993000	2267000	965000	0.0001	10.159	1	991.576	16	94.814	7	High	5453690	0	85.0523	49.4118	16	128	15	1	340	38.02	8.63
DNAJB11	51726	dnaJ homolog subfamily B member 11 precursor	631000	654100	646200	594100	1001000	407700	412100	395100	385400	679300	444600	440600	443000	396600	773900	0.002	9	0	1201.65	13	155.429	5	High	7706495	0	84.6015	38.8268	13	142	13	1	358	40.489	6.18
DNAJB12	54788	dnaJ homolog subfamily B member 12 isoform X1	51190	64870	68530	76520	134100	25800	26360	28820	40010	72040	29140	33360	35110	41150	106200	0.9344	1.448	0	371.431	7	24.9154	3	High	530393896	0	34.187	25.3041	7	27	7	1	411	45.906	9.35
DNAJB6	10049	dnaJ homolog subfamily B member 6 isoform a	572000	458200	440300	544200	511400	540200	397500	433700	529500	493200	756800	614800	637800	759400	748700	0.9921	9	1	876.168	9	75.706	3	High	17388799	0	61.298	25.4601	9	78	8	1	326	36.065	9.16
DNAJC10	54431	dnaJ homolog subfamily C member 10 isoform 1 precursor	60600	58980	51820	62500	100800	49310	47030	47670	56530	87800	3776	3819	3741	5760	11670	0.9974	0.484	0	148.965	5	8.64522	2	High	24308127	0	23.8339	8.82724	5	15	5	1	793	91.021	7.18
DNAJC11	55735	dnaJ homolog subfamily C member 11	314600	376900	372000	352600	570100	210600	240700	243800	223500	377600	108700	78450	82600	91640	117600	0.4676	1.807	0	503.214	11	42.762	5	High	217035105	0	57.4032	23.0769	11	57	11	1	559	63.239	8.4
DNAJC13	23317	dnaJ homolog subfamily C member 13 isoform X1	139400	146700	149200	146900	177500	134800	82760	91780	126300	145800	149800	153500	160200	171400	181200	0.9981	0.492	0	526.762	19	42.5039	7	High	530374184	0	88.5447	11.4769	19	53	19	1	2248	254.855	6.74
DNAJC16	23341	dnaJ homolog subfamily C member 16 isoform 1 precursor	3044	2877	1928	3483	2918	4435	5381	4508	3911	6989	4358	4911	4397	3704	5881	0.9999	0.055	0	75.4367	1	8.69426	1	Medium	56687498	0.0159089	3	1.27877	1	8	1	1	782	90.534	7.12
DNAJC19	131118	mitochondrial import inner membrane translocase subunit TIM14 isoform 1	26590	30790	25110	26040	60510	31110	38980	29930	27900	58700	68450	74330	68290	62980	123600	0.9919	2.594	0	196.162	4			High	21687102	0	20.79	32.7586	4	14	4	1	116	12.491	10.1
DNAJC2	27000	dnaJ homolog subfamily C member 2 isoform 1	231100	220800	224700	225500	156900	279400	254700	271200	256600	129300	303900	286800	293400	316100	183900	0.6824	3.417	0	533.415	18	70.3499	9	High	94538370	0	76.8865	33.3333	18	67	18	1	621	71.952	8.7
DNAJC3	5611	dnaJ homolog subfamily C member 3 isoform X1	225400	240700	262700	286300	546500	100500	108000	114500	121100	219100	78930	82510	82470	85770	158800	0.2744	1.154	0	517.236	9	44.0551	3	High	767978915	0	47.0575	21.9512	9	48	9	1	533	61.024	6.28
DNAJC5	80331	dnaJ homolog subfamily C member 5 isoform X1	416500	391600	457000	381100	691300	145700	147100	164200	141500	239300	135200	121800	138600	114800	218100	0.4201	4.623	0	147.741	6	29.7011	2	High	768018320	0	36.1148	57.0707	6	22	6	1	198	22.134	5.07
DNAJC7	7266	dnaJ homolog subfamily C member 7 isoform 1	529400	492500	519000	486300	317900	455600	420300	427100	426500	253700	653900	610100	606600	597300	340100	0.044	2.162	0	657.973	15	87.9676	9	High	262206280	0	68.0168	32.5911	15	86	15	1	494	56.405	6.96
DNAJC8	22826	dnaJ homolog subfamily C member 8	759000	674300	685500	851900	439600	640500	617500	614300	748400	405300	928600	882500	888500	982200	533000	0.0027	2.728	0	281.673	8			High	112293277	0	21.2964	25.6917	8	39	8	1	253	29.823	9.06
DNAJC9	23234	dnaJ homolog subfamily C member 9	635200	643900	676400	615900	529400	579100	558500	593100	522600	455300	621900	619800	593900	570400	444900	0.5286	48.239	0	1443.96	15	81.3475	4	High	27597059	0	108.553	61.5385	15	115	15	1	260	29.891	5.73
DNASE2	1777	deoxyribonuclease-2-alpha precursor	70720	94040	97250	102200	182600	30260	45910	55270	57420	116700	87170	120900	128400	126200	235600	0.6765	0.54	0	308.813	3	29.6543	1	High	4503349	0	12.8186	9.16667	3	25	3	1	360	39.556	8.05
DNM1	1759	dynamin-1 isoform X1	42340	41000	52430	58890	49860	39050	36840	45680	37740	28700	67140	59200	68280	65510	46970	0.9999	1.054	2	701.081	12	55.9793	5	High	530390646	0	67.3857	18.0876	12	69	4	1	868	97.647	7.34
DNM1L	10059	dynamin-1-like protein isoform 5	484600	464800	493200	599000	304300	619100	622800	626600	732000	384800	576600	575100	583000	650400	355500	0.1085	1.825	0	1084.1	20	98.8915	8	High	510937025	0	103.038	31.5087	20	97	20	1	749	83.347	7.08
DNM2	1785	dynamin-2 isoform 1	804700	729600	706500	689300	376900	906500	810400	817600	877600	470600	925300	872200	904000	871900	446800	0.0001	2.403	7	1069.98	19	58.6011	7	High	56549121	0	101.604	25.5172	19	109	12	1	870	98.003	7.44
DNMT1	1786	DNA (cytosine-5)-methyltransferase 1 isoform b	864100	797500	795200	691500	593000	1037000	962100	984200	903300	791400	887400	791900	803800	736800	585500	0.0154	1.981	0	1843.32	32	143.328	12	High	4503351	0	168.171	24.5668	33	173	33	1	1616	183.05	7.75
DNPEP	23549	aspartyl aminopeptidase isoform a	105200	105200	103000	98920	58250	97980	94840	110300	106500	59870	77020	79190	66470	71430	44500	0.9916	0.738	0	187.317	6	35.9474	3	High	981220813	0	28.9988	12.9817	6	28	6	1	493	54.468	7.74
DNPH1	10591	2'-deoxynucleoside 5'-phosphate N-hydrolase 1 isoform 1	37650	41720	36600	33360	13920	46810	45630	39750	39650	18630	28180	30330	23750	23710	8435	0.9988	5.31	0	356.092	5	86.2762	6	High	5454002	0	43.2384	62.6437	6	57	6	1	174	19.097	5.05
DNTTIP1	116092	deoxynucleotidyltransferase terminal-interacting protein 1	93570	76040	70330	69710	65890	31360	31170	30880	34470	49650	73840	78860	68890	73970	100400	0.9999	1.512	0	239.327	8	7.1637	2	High	16418441	0	36.467	27.9635	8	19	8	1	329	36.99	8.97
DNTTIP2	30836	deoxynucleotidyltransferase terminal-interacting protein 2	227400	203600	222100	232200	314200	327400	298700	319600	349000	392400	149300	138300	146700	149900	224900	0.9086	1.246	0	897.421	12	72.4263	5	High	54633315	0	79.112	23.545	12	61	12	1	756	84.418	6.16
DOCK1	1793	dedicator of cytokinesis protein 1 isoform X1	110200	96730	117900	93500	98240	95940	91120	108900	73110	85010	183700	165400	228100	147100	168200	0.9999	0.022	0	0	1			Medium	767961932	0.0382808	2.16342	0.943396	1	8	1	1	1908	219.81	7.62
DOCK6	57572	dedicator of cytokinesis protein 6 isoform X6	630.4	1139	1396	817.9	1402	2121	1935	702.2	1626	2708	2032	2492	2198	1134	2776	0.9999	0.021	0	145.393	1	18.3184	1	High	530415042	0.00208731	5.43771	0.804543	1	17	1	1	2113	236.337	6.84
DOCK7	85440	dedicator of cytokinesis protein 7 isoform X1	22530	24010	25000	32210	15990	13090	12270	13730	19910	9893	16120	16710	15280	20460	14860	0.9999	0.155	0	209.055	7	22.5617	3	High	767906494	0	27.108	3.83178	7	17	7	1	2140	242.407	6.8
DOHH	83475	deoxyhypusine hydroxylase	45380	67510	67100	67820	32280	69780	91020	97630	80490	44880	90950	142400	133200	115100	76530	0.9996	2.162	0	329.5	6	36.3833	4	High	13775228	0	52.1003	34.106	6	27	6	1	302	32.883	4.83
DPCD	25911	protein DPCD	54050	48860	50270	66710	29660	42100	33020	35040	42970	22200	83490	72610	79490	101900	52210	0.9985	1.61	0	204.88	4			High	39930355	0	20.9419	19.7044	4	12	4	1	203	23.225	9.03
DPF2	5977	zinc finger protein ubi-d4 isoform X1	71940	60360	63340	61900	72940	69350	59140	66080	65710	85780	87480	90870	90970	88190	107200	0.9999	1.154	0	192.385	7	6.03388	2	High	530397092	0	35.5236	27.6543	7	16	7	1	405	45.751	6.98
DPH2	1802	diphthamide biosynthesis protein 2 isoform X1	36350	33920	38520	47470	22370	23990	25600	22230	34560	14850	53630	49800	46660	52890	27600	0.9997	0.389	0	195.617	3	39.8506	3	High	1034556087	0	19.2969	10.9091	3	22	3	1	495	52.858	6.68
DPH5	51611	diphthine methyl ester synthase isoform a	36280	30710	33700	45600	17770	33010	33250	34610	38400	16500	39440	24750	30140	34450	12110	0.9993	2.455	0	281.962	6	52.2916	3	High	117190262	0	46.708	33.3333	6	30	6	1	285	31.631	5.31
DPM1	8813	dolichol-phosphate mannosyltransferase subunit 1 isoform 1	81480	89530	80300	67100	149200	58190	59060	65550	46060	90980	69590	85310	83600	59760	146100	0.9617	5.494	0	549.541	10	96.8179	7	High	950426340	0	68.4453	45.4237	10	78	10	1	295	33.329	9.14
DPM3	54344	dolichol-phosphate mannosyltransferase subunit 3 isoform 1	76730	86820	89350	86300	142200	44730	47620	50820	38190	72010	71860	74170	75600	53970	111800	0.9868	1.512	0	133.02	2	25.1821	2	High	19424120	0	11.398	18.0328	2	17	2	1	122	13.268	8.35
DPP3	10072	dipeptidyl peptidase 3 isoform 1	566000	539700	503500	607400	193300	813800	816600	758200	906700	293700	843700	862100	800900	906200	339600	0.0001	3.819	0	2125.18	24	242.648	13	High	18491024	0	164.436	46.6757	24	170	24	1	737	82.538	5.1
DPP7	29952	dipeptidyl peptidase 2 isoform X1	67490	82100	80670	80390	254600	105400	105500	106600	108900	360100	36850	38670	35140	32910	123800	0.2573	0.743	0	243.963	7	54.7658	6	High	530426726	0	33.5823	18.2301	7	39	7	1	565	61.815	7.87
DPP9	91039	dipeptidyl peptidase 9 isoform X1	116600	119000	113800	142500	46950	358100	358600	344800	406600	149500	467800	449900	462000	550200	193800	0.2168	0.882	0	313.37	12	13.5805	3	High	1034610005	0	50.5703	15.9619	12	46	12	1	946	107.503	6.92
DPY19L1	23333	probable C-mannosyltransferase DPY19L1 isoform X1	42280	35550	42560	44440	57320	41740	34320	39940	42490	68560	38750	30080	34310	36740	53010	0.9995	0.225	0	110.06	3	9.15615	1	High	767945139	0	14.1397	5.61497	3	10	3	1	748	84.478	9.25
DPY30	84661	protein dpy-30 homolog isoform 1	64190	131200	124200	94130	129100	96850	223400	211200	165300	232200	340400	811200	786100	628600	806400	0.0816	16.783	0	173.163	3	26.2541	1	High	1007386451	0	23.7741	45.4545	3	31	3	1	99	11.243	4.88
DPYSL2	1808	dihydropyrimidinase-related protein 2 isoform 1	868200	815300	782200	854400	479300	835300	815600	763000	827800	462400	807800	715100	697600	862500	495200	0.0004	6.897	0	2185.78	23	160.185	11	High	308818195	0	209.806	54.062	23	188	20	1	677	73.457	6.35
DPYSL3	1809	dihydropyrimidinase-related protein 3 isoform 1	1759000	1183000	1587000	2122000	686500	1458000	977800	1298000	1794000	589800	1589000	1078000	1445000	1864000	617000	0.0001	10.288	4	2820.04	26	175.855	10	High	308818200	0	233.415	58.0409	26	231	23	1	684	73.865	6.35
DPYSL5	56896	dihydropyrimidinase-related protein 5	19360	21840	20850	18240	45760	13050	15920	17250	14190	31680	9700	9702	11620	9683	21420	0.9995	0.077	0	22.4099	1			Medium	19923821	0.0415383	2.07484	1.24113	1	10	1	1	564	61.382	7.2
DR1	1810	protein Dr1	73510	96270	86640	63780	42990	56550	74980	68080	44670	31620	34450	40140	39050	42420	28830	0.9993	1.371	0	145.259	3	16.736	2	High	4503381	0	12.5736	15.9091	3	19	3	1	176	19.432	4.75
DRAP1	10589	dr1-associated corepressor	286600	317800	301200	236200	126500	131800	157500	143200	107200	66230	110800	120200	114900	97940	59950	0.8292	2.594	0	230.487	5	7.12183	1	High	18426973	0	23.8532	31.2195	5	21	5	1	205	22.336	5.17
DRG1	4733	developmentally-regulated GTP-binding protein 1	399600	396800	382400	368100	228400	253000	252100	249700	253600	156700	355700	347000	342300	326000	214900	0.5244	5.062	0	1224.96	14	36.9461	4	High	4758796	0	91.0456	43.8692	14	80	14	1	367	40.517	8.9
DRG2	1819	developmentally-regulated GTP-binding protein 2 isoform X1	502800	410100	387400	457500	201100	396800	375200	347300	350200	158800	315900	278900	264300	284700	134400	0.0469	3.489	0	633.227	12	34.486	3	High	530410015	0	59.864	34.8052	12	56	12	1	385	42.88	8.48
DSCR3	10311	Down syndrome critical region protein 3	15710	12060	11580	8913	4736	11590	8198	8220	5085	2891	11690	11560	8322	6417	4357	0.9999	0.166	0	99.56	1	13.7033	1	High	5174425	4.8962e-05	7.29243	4.0404	1	6	1	1	297	32.989	7.68
DSG2	1829	desmoglein-2 preproprotein	220600	178400	204800	232000	332100	156300	123700	146100	172500	241500	154100	121100	145600	151700	221500	0.8518	1.283	0	652.938	15	80.382	8	High	116534898	0	90.8008	20.0358	15	70	15	1	1118	122.218	5.24
DSN1	79980	kinetochore-associated protein DSN1 homolog isoform 1	91230	87100	85210	84540	85470	145000	137000	141800	153000	132500	99720	92780	97330	127600	97740	0.9999	1.081	0	198.391	6	11.6003	2	High	223890149	0	30.1273	19.6629	6	16	6	1	356	40.042	7.05
DSP	1832	desmoplakin isoform I	184500	181500	188300	125300	82680	249000	246800	265300	163400	105300	191900	178100	192400	133300	100000	0.6987	0.392	0	713.125	24	35.1313	6	High	58530840	0	106.912	10.3797	24	68	24	1	2871	331.569	6.81
DST	667	dystonin isoform X1	24660	22290	23070	38620	15420	32700	30030	30870	45900	26950	17620	17020	18980	41630	12730	0.9999	0.037	0	213.856	7	18.8067	2	High	1034651369	0	33.9796	1.13709	7	18	5	1	7827	888.886	5.35
DSTN	11034	destrin isoform X1	135400	128800	149100	186000	68360	94540	95480	99350	147100	61620	135000	128300	133300	183700	74230	0.973	9	0	557.782	7			High	768013275	0	46.5996	44.2424	7	59	6	1	165	18.493	7.85
DTD1	92675	D-tyrosyl-tRNA(Tyr) deacylase 1 isoform 2	54170	53100	47930	55140	34590	78000	72600	67510	57380	44360	45630	45960	48020	42020	33740	0.9992	2.981	0	601.105	5	60.9026	3	High	30795227	0	40.4297	31.5789	5	33	5	1	209	23.409	8.24
DTL	51514	denticleless protein homolog isoform 1	36410	27070	39140	37420	23090	23960	15630	21190	21110	14310	17850	13900	16300	18140	13950	0.9999	0.129	0	134.36	2			High	555943897	4.8962e-05	7.34533	2.87671	2	4	2	1	730	79.418	8.82
DTX3L	151636	E3 ubiquitin-protein ligase DTX3L	19150	15760	16160	21260	14570	8729	9000	9022	6492	8083	1972	3866	2177	2189	1195	0.9999	0.189	0	124.62	3	16.3958	1	High	19923717	0	18.4312	5.81081	3	6	3	1	740	83.501	8.06
DTYMK	1841	thymidylate kinase isoform 1	272700	316200	294700	253300	193400	327300	405000	350200	314100	226400	290300	363100	322500	366800	237600	0.9011	3.217	0	361.075	10	44.1207	5	High	42544174	0	37.8386	47.1698	10	52	10	1	212	23.804	8.27
DUS2	54920	tRNA-dihydrouridine(20) synthase [NAD(P)+]-like isoform 1	90280	72700	102800	131500	92030	63460	56160	75600	92680	65870	24420	22740	33930	37520	29150	0.9999	0.233	0	206.02	2			High	8923374	0	12.3022	4.46247	2	11	2	1	493	55.015	7.11
DUS3L	56931	tRNA-dihydrouridine(47) synthase [NAD(P)(+)]-like isoform 1	3528	2732	4940	7977	3521	6448	6358	8586	10090	6346	9527	5715	13090	16750	10750	0.9999	0.145	0	24	2	3.02312	1	High	239788462	4.8962e-05	8.18382	4.30769	2	5	2	1	650	72.548	8.05
DUSP11	8446	RNA/RNP complex-1-interacting phosphatase	47070	51570	47570	41700	90550	29240	28980	29660	25290	45110	6934	5861	3923	7747	12080	0.9992	0.222	0	72.77	2			High	205277447	4.8962e-05	8.83822	7.95756	2	5	2	1	377	43.683	9.29
DUSP23	54935	dual specificity protein phosphatase 23	70600	73250	57490	80180	42380	228700	207900	171500	325500	159200	144200	157500	124500	139800	87070	0.9765	2.162	0	306.23	6	49.3737	5	High	56786144	0	32.5456	52.6667	6	30	6	1	150	16.578	8.21
DUSP3	1845	dual specificity protein phosphatase 3	87980	82360	88770	88940	34770	86610	74680	79870	85060	32350	71700	64560	65540	57440	29560	0.9793	0.995	0	315.346	2			High	4758208	0	15.6352	11.8919	2	15	2	1	185	20.465	7.8
DUT	1854	deoxyuridine 5'-triphosphate nucleotidohydrolase, mitochondrial isoform 1 precursor	705000	634500	636800	717700	501600	841300	789200	833900	863900	501500	560600	482500	516700	555400	289400	0.0163	10.659	0	1115.56	10	105.717	5	High	70906441	0	79.7958	49.2063	10	109	10	1	252	26.547	9.36
DVL2	1856	segment polarity protein dishevelled homolog DVL-2	63520	50790	53770	53990	29500	1866	899	1843	1116	711.3	24890	15970	22890	26070	13070	0.9998	0.145	0	129.65	2	12.5761	1	High	4758216	0	15.1039	5.16304	2	14	2	1	736	78.899	6.02
DYNC1H1	1778	cytoplasmic dynein 1 heavy chain 1	6860000	6863000	6362000	6709000	3391000	7388000	7357000	6877000	6979000	3391000	7750000	7682000	7224000	7278000	3645000	0.0001	6.089	0	11009.7	169	922.859	62	High	33350932	0	1054.42	43.6505	169	1134	169	1	4646	532.072	6.4
DYNC1I2	1781	cytoplasmic dynein 1 intermediate chain 2 isoform 5	586300	540800	573800	706800	266300	456100	429600	418300	494500	242300	562800	493000	514800	583600	244800	0.0102	4.248	0	1371.12	16	148.942	7	High	1003701575	0	109.247	39.2405	16	120	16	1	632	70.601	5.24
DYNC1LI1	51143	cytoplasmic dynein 1 light intermediate chain 1	306900	346600	335700	337500	159900	186800	187500	186300	213000	93590	160700	178500	167600	189600	81760	0.7408	2.162	0	478.09	12	4.64848	1	High	166795297	0	57.4165	27.7247	12	49	11	1	523	56.544	6.42
DYNC1LI2	1783	cytoplasmic dynein 1 light intermediate chain 2 isoform 1	167800	160400	153700	148200	60520	316700	296000	306800	279300	113100	111500	134600	125700	96800	44330	0.5998	2.914	1	591.341	13			High	5453634	0	73.1373	40.4472	13	43	12	1	492	54.066	6.38
DYNLL1	8655	dynein light chain 1, cytoplasmic	134700	153700	141600	85800	76080	99240	110200	104700	72960	59810	233700	250300	263900	151100	134600	0.9439	9	0	293.589	3	26.2967	1	High	83267868	0	25.9576	44.9438	3	37	2	1	89	10.359	7.4
DYNLL2	140735	dynein light chain 2, cytoplasmic	183500	197900	159500	124500	125400	276900	298500	252900	198300	226500	303900	359200	287700	227900	227300	0.9551	2.981	1	310.104	3	26.2967	1	High	18087855	0	16.342	44.9438	3	25	2	1	89	10.343	7.37
DYNLRB1	83658	dynein light chain roadblock-type 1 isoform d	37550	37180	38460	38170	13630	41130	44600	42910	40740	17570	35530	29760	30840	29220	10700	0.9987	1.683	0	241.68	3	17.091	1	High	983173860	0	21.5588	40.4959	3	20	3	1	121	13.354	10.08
DYNLT1	6993	dynein light chain Tctex-type 1 isoform 1	156400	188700	182900	153200	93720	104600	120400	113000	107900	48340	112400	124500	117100	114100	54380	0.9617	1.154	0	317.76	2			High	5730085	0	15.0307	30.0885	2	15	2	1	113	12.444	5.08
DYRK1A	1859	dual specificity tyrosine-phosphorylation-regulated kinase 1A isoform X1	9854	9233	10670	9369	8085	28660	31270	29010	31090	27470	10020	11590	7338	9033	9944	0.9999	0.241	0	83.07	3	10.0853	1	High	768020346	0	13.3229	5.19481	3	8	3	1	770	86.163	8.75
EAF1	85403	ELL-associated factor 1	2610	2519	1759	2113	2452	3019	2252	1725	2842	3018	4057	2969	3418	5488	4042	0.9999	0.233	0	82.34	1			High	38569495	0.000283621	6.55021	8.20896	1	3	1	1	268	29.024	5.4
EARS2	124454	probable glutamate--tRNA ligase, mitochondrial isoform 2	223400	246800	235400	210700	373100	191100	198400	200400	168800	272200	192400	205000	200600	185500	306100	0.6819	2.29	0	758.44	14	54.9233	6	High	815891074	0	82.6684	35.3933	14	64	14	1	534	59.951	8.07
EBAG9	9166	receptor-binding cancer antigen expressed on SiSo cells	8476	7092	7112	6869	3437	6166	6527	5434	7209	4257	9980	9379	8465	10180	5338	0.9999	0.389	0	108.947	1	12.0158	1	High	4758230	0.00445425	4.48228	7.98122	1	6	1	1	213	24.362	6.29
EBNA1BP2	10969	probable rRNA-processing protein EBP2 isoform 1	536000	654500	607000	690000	1217000	697400	763700	696300	793800	1079000	661600	764000	679100	782200	1308000	0.0001	4.995	0	860.791	11	88.9152	3	High	237649012	0	62.4919	31.856	11	107	11	1	361	40.659	9.98
EBP	10682	3-beta-hydroxysteroid-Delta(8),Delta(7)-isomerase	336600	326900	346000	287800	558300	396300	398500	415500	395800	662800	434300	457500	476500	385300	791800	0.011	0.334	0	20.33	1			High	5729810	0.0048864	4.23515	5.21739	1	6	1	1	230	26.336	7.9
ECD	11319	protein ecdysoneless homolog isoform 2	14880	12180	13170	25640	10420	6897	5254	5271	9422	5067	16840	12210	13000	19830	7427	0.9999	0.259	0	85.51	3			High	209364547	0	14.2866	9.15805	3	6	3	1	677	76.46	4.86
ECE1	1889	endothelin-converting enzyme 1 isoform X1	278600	288600	306300	307000	426500	345200	371500	378500	330700	494000	341900	356400	370400	365100	518000	0.3709	1.387	0	806.556	16	72.839	4	High	767902817	0	86.9352	25.964	16	67	16	1	778	88.264	6.34
ECH1	1891	delta(3,5)-Delta(2,4)-dienoyl-CoA isomerase, mitochondrial precursor	413600	426800	402700	341600	742600	338700	343800	348700	291400	597400	433900	434200	422300	351900	763300	0.0043	10.365	0	1088.12	13	50.7163	5	High	70995211	0	94.9543	50.3049	13	78	13	1	328	35.793	8
ECHDC1	55862	ethylmalonyl-CoA decarboxylase isoform 5	46580	44910	60720	52680	38670	38490	36520	47940	44300	28200	29290	29050	36880	38370	26670	0.9999	0.896	0	373.925	5	9.44723	2	High	213417737	0	22.4495	18.8925	5	22	5	1	307	33.677	8.21
ECHDC3	79746	enoyl-CoA hydratase domain-containing protein 3, mitochondrial precursor	65810	70290	68480	67660	166600	138900	164400	139700	155400	220500	65410	69460	64840	71140	144700	0.856	0.624	0	206.951	4	26.8322	2	High	31542718	0	21.2335	17.1617	4	17	4	1	303	32.673	8.65
ECHS1	1892	enoyl-CoA hydratase, mitochondrial	1402000	1419000	1545000	1662000	3417000	1337000	1374000	1456000	1458000	3039000	1383000	1420000	1503000	1367000	2972000	0.0001	11.743	0	1797.4	15	107.191	3	High	194097323	0	109.691	52.4138	15	158	15	1	290	31.367	8.07
ECI1	1632	enoyl-CoA delta isomerase 1, mitochondrial isoform 1 precursor	280800	298800	267800	263300	518800	493200	586700	528700	528900	1095000	528700	569600	507100	481000	1057000	0.0001	10.788	0	665.069	8	80.1254	4	High	62530384	0	71.5831	35.0993	8	97	8	1	302	32.795	8.54
ECI2	10455	enoyl-CoA delta isomerase 2, mitochondrial isoform 2	273000	245200	240200	240600	499300	266000	268900	266300	250100	478300	271200	247000	243200	253300	500800	0.0801	5.952	0	835.756	12	54.8427	4	High	260274832	0	97.5245	43.9086	12	64	12	1	394	43.557	9
ECSIT	51295	evolutionarily conserved signaling intermediate in Toll pathway, mitochondrial isoform 1 precursor	17160	24060	20590	24210	53680	16540	21730	19670	22580	48880	44110	43210	40380	44250	97010	0.9904	0.65	0	139.44	5	26.328	3	High	20149633	0	26.7746	17.8654	5	25	5	1	431	49.117	6.29
ECT2	1894	protein ECT2 isoform X4	101900	112100	103400	87300	90410	165500	177500	173500	153000	144000	185800	201600	186100	178400	161300	0.9995	0.677	0	296.898	11	22.7739	2	High	1034631618	0	50.0565	15.2079	11	44	11	1	914	103.439	7.71
EDC3	80153	enhancer of mRNA-decapping protein 3	106400	113700	113100	112800	61180	203900	212200	215000	218600	120000	174600	172100	175000	175800	97200	0.9341	0.848	0	517.745	8	22.9681	2	High	19923613	0	41.9296	22.0472	8	34	8	1	508	56.042	7.11
EDC4	23644	enhancer of mRNA-decapping protein 4	572700	599600	555700	529200	360300	553300	545800	538000	625500	406800	469900	462500	447600	466000	256200	0.1853	1.878	0	1340.73	25	201.521	16	High	45827771	0	153.809	28.3369	25	159	25	1	1401	151.567	5.86
EDF1	8721	endothelial differentiation-related factor 1 isoform alpha	827900	783600	875200	830900	443600	1045000	1004000	1155000	1128000	615100	918200	922800	1081000	1080000	625100	0.0002	14.849	0	391.862	10	22.255	3	High	4503453	0	37.9332	50.6757	10	71	10	1	148	16.359	9.95
EDIL3	10085	EGF-like repeat and discoidin I-like domain-containing protein 3 isoform 1 precursor	10740	9367	8817	12390	12960	40200	37410	34400	33860	44210	262600	222600	209000	236000	274500	0.9999	0.859	0	233.397	7	20.5298	2	High	31317224	0	36.8258	19.375	7	24	7	1	480	53.73	7.28
EEA1	8411	early endosome antigen 1 isoform X1	271600	300700	293300	294000	437100	283000	307600	312700	315500	415300	360300	377500	351200	393000	482500	0.4954	0.673	0	750.269	20	33.3904	3	High	767975501	0	89.1227	15.6917	20	63	20	1	1453	167.167	5.66
EED	8726	polycomb protein EED isoform c	85410	93250	80010	78740	106500	119600	113800	105800	99610	135600	123300	126900	117100	117000	157400	0.9988	0.778	0	276.757	7	2.40402	1	High	808175997	0	23.9839	14.1631	7	20	7	1	466	53.027	7.36
EEF1A1	1915	elongation factor 1-alpha 1	28960000	29140000	30240000	29380000	11150000	26640000	26520000	26770000	26040000	9842000	27920000	27690000	28510000	28390000	10610000	0.0001	895.151	15	5417.21	26	240.073	3	High	4503471	0	308.794	74.8918	26	756	14	1	462	50.109	9.01
EEF1A2	1917	elongation factor 1-alpha 2	780200	1319000	632900	853700	894700	266300	476300	229700	221400	258900	439000	742000	338400	441000	446500	0.9924	70.969	0	2745.7	23	53.0864	2	High	4503475	0	194.422	73.0022	23	322	11	1	463	50.438	9.03
EEF1B2	1933	elongation factor 1-beta	508900	566600	536600	477400	238400	928900	1052000	971500	951800	410300	1504000	1669000	1530000	1624000	667400	0.0001	23.245	0	1282.88	10	99.0235	1	High	4503477	0	97.1512	53.3333	10	110	7	1	225	24.748	4.67
EEF1D	1936	elongation factor 1-delta isoform X1	1654000	1401000	1547000	1275000	551600	1059000	946100	1007000	824600	353700	1108000	933600	1002000	1027000	405300	0.0001	2.511	13	1489.03	13	154.439	4	High	1034659499	0	89.9591	23.2558	13	135	1	1	688	75.6	6.43
EEF1D	1936	elongation factor 1-delta isoform X3	6803	6371	6374	4832	3767	6152	9430	8226	4855	2154	6999	10020	6462	4682	1562	0.0001	2.652	0	1289.03	13	111.574	4	High	578815866	0	89.5216	23.6446	13	124	1	1	664	73.038	6.34
EEF1E1	9521	eukaryotic translation elongation factor 1 epsilon-1 isoform 1	91840	95370	92650	119000	72130	440600	495500	436400	404000	297800	161800	189800	157300	134400	129600	0.9463	1.61	0	145.344	4	25.0321	1	High	4758862	0	21.7554	23.5632	4	27	4	1	174	19.798	8.54
EEF1G	1937	elongation factor 1-gamma	7726000	6916000	7409000	7338000	3697000	6073000	5470000	5822000	5844000	2872000	7837000	6997000	7424000	8030000	3779000	0.0001	82.768	0	3900.96	28	374.937	11	High	4503481	0	239.148	71.6247	28	411	28	1	437	50.087	6.67
EEF2	1938	elongation factor 2	16920000	16180000	18070000	17940000	6918000	16190000	15120000	16750000	17240000	6647000	20070000	18860000	20940000	20930000	8137000	0.0001	94.219	1	10051.5	49	568.621	14	High	4503483	0	454.393	67.8322	49	957	48	1	858	95.277	6.83
EEFSEC	60678	selenocysteine-specific elongation factor	139600	152400	134000	120200	108100	27840	30080	27000	24460	20190	66500	61170	58710	56160	47920	0.9995	0.562	0	224.176	6	7.45329	1	High	54607086	0	26.438	13.0872	6	17	6	1	596	65.263	8.35
EFEMP1	2202	EGF-containing fibulin-like extracellular matrix protein 1 precursor	31500	19500	15160	16580	27890	150300	107500	110700	84060	122300	218300	162000	154300	141300	228200	0.9999	1.462	0	213.623	8	27.758	5	High	86788132	0	39.5102	23.3266	8	24	8	1	493	54.604	5.07
EFHD1	80303	EF-hand domain-containing protein D1 isoform 1	63070	78040	88510	60600	54350	57700	60410	69670	42560	43490	7264	10470	9978	5886	6266	0.9999	1.031	0	157.813	4	10.1253	1	High	20149496	0	20.2421	21.3389	4	18	2	1	239	26.911	5.39
EFHD2	79180	EF-hand domain-containing protein D2	445900	406100	444900	672200	319700	598200	556000	612000	889700	422500	451400	406800	443500	682800	365600	0.5757	11.115	2	820.933	11	65.384	3	High	20149675	0	56.2616	49.5833	11	84	9	1	240	26.68	5.2
EFL1	79631	elongation factor-like GTPase 1 isoform 1	322300	339300	339700	290100	158200	523900	558400	518600	521300	236400	353500	374600	376400	351500	173700	0.1128	1.384	0	646.76	18	57.239	7	High	1017207212	0	89.4791	22.8571	18	73	18	1	1120	125.35	5.91
EFTUD2	9343	116 kDa U5 small nuclear ribonucleoprotein component isoform a	808100	777200	770200	800900	1160000	1015000	1004000	983100	935400	1391000	1249000	1239000	1155000	1174000	1727000	0.0001	7.111	0	3296.02	40	236.047	17	High	217272892	0	265.258	58.3333	40	268	39	1	972	109.366	5
EGFR	1956	epidermal growth factor receptor isoform a precursor	612300	556200	502900	507700	1044000	557500	495200	450500	473800	975600	485400	419900	393000	418100	833100	0.0001	1.839	1	1490.71	25	174.368	12	High	29725609	0	149.972	29.2562	25	149	24	1	1210	134.19	6.68
EGLN1	54583	egl nine homolog 1	96990	67000	79980	114200	53480	17620	16260	20240	19750	11240	8807	6461	7494	7359	3922	0.9996	0.905	0	230.73	6	18.4816	3	High	13489073	0	37.8363	20.4225	6	15	6	1	426	45.992	8.53
EHBP1	23301	EH domain-binding protein 1 isoform X1	38640	32040	39680	36090	38660	4682	3808	4371	4921	2102	72040	57300	65330	57300	61760	0.9999	0.225	0	70.02	6			High	767914210	0	20.1615	5.68643	6	9	6	1	1231	139.931	5.35
EHD1	10938	EH domain-containing protein 1 isoform 2	326000	264800	303300	292600	202600	473100	366300	427100	543900	327200	451100	369000	420300	426200	267800	0.417	4.52	2	843.744	20	123.542	9	High	540344518	0	109.464	45.2555	20	101	18	1	548	61.888	6.71
EHD4	30844	EH domain-containing protein 4	175100	131500	151800	185900	143200	133600	115700	128100	159100	126700	139300	113500	127900	141600	105400	0.9987	1.943	1	631.941	13	34.9426	4	High	21264315	0	76.5288	39.1867	13	45	11	1	541	61.137	6.76
EHHADH	1962	peroxisomal bifunctional enzyme isoform 1	67760	53030	53000	53170	91260	40550	57890	52560	58260	186800	46140	34880	37050	40490	71070	0.9463	0.828	0	430.156	11	36.4111	4	High	68989263	0	50.547	23.6515	11	33	11	1	723	79.445	9.14
EHMT1	79813	histone-lysine N-methyltransferase EHMT1 isoform X1	165600	154500	144000	153300	274600	114800	106500	107300	99770	182000	21030	16740	19130	23260	26170	0.9582	0.071	0	37.2967	2			High	767958292	0	10.9478	2.15219	2	4	2	1	1301	142.017	5.83
EIF1	10209	eukaryotic translation initiation factor 1	200100	268600	285500	172700	132200	230300	311900	314700	209800	158300	213400	298700	297700	185900	145600	0.9328	14.849	2	301.172	4	9.59033	1	High	5032133	0	32.5165	38.9381	4	31	2	1	113	12.725	7.44
EIF1AD	84285	probable RNA-binding protein EIF1AD	11570	11730	11240	15040	4363	4554	3696	4156	1696	1602	24740	23390	27030	23820	10630	0.9999	1.371	0	47.6	3	5.64689	1	High	335334945	0	14.375	27.2727	3	6	3	1	165	19.041	5.21
EIF2A	83939	eukaryotic translation initiation factor 2A isoform 1	494300	498200	550900	513400	372800	520700	533500	592100	535200	385500	391800	386700	417900	391500	276800	0.6155	1.848	0	546.209	15	21.5658	2	High	54873624	0	52.4832	34.8718	15	71	15	1	585	64.949	8.87
EIF2AK2	5610	interferon-induced, double-stranded RNA-activated protein kinase isoform X1	684500	721800	657000	634200	556400	863700	933600	839200	866000	748000	1003000	1094000	974700	927200	836300	0.5189	7.111	0	1077.44	15	14.9788	1	High	767914900	0	93.1521	32.4864	15	79	15	1	551	62.056	8.4
EIF2B1	1967	translation initiation factor eIF-2B subunit alpha	237300	276400	252600	220200	122000	338700	391600	351100	311100	165000	234900	279900	255000	216700	109600	0.5095	4.08	0	531.58	11	20.4487	2	High	4503503	0	54.1018	35.082	11	48	11	1	305	33.691	7.33
EIF2B2	8892	translation initiation factor eIF-2B subunit beta	227100	236200	215000	177300	156000	180900	176600	166700	158600	84480	179100	190000	173600	172600	92110	0.8681	1.336	0	484.88	6	41.3163	3	High	7657058	0	36.3933	23.3618	6	39	6	1	351	38.965	6.16
EIF2B3	8891	translation initiation factor eIF-2B subunit gamma isoform 1	202100	220000	206300	204900	105700	220400	234500	201200	223400	111500	311700	340000	289400	289600	161700	0.6559	1.371	0	444.228	9			High	9966779	0	38.6815	27.2124	9	26	9	1	452	50.208	6.47
EIF2B4	8890	translation initiation factor eIF-2B subunit delta isoform 2	6619	6304	5526	7039	1975	14060	15970	16320	16590	6102	14040	12650	13710	16420	4259	0.9999	2.02	0	590.16	10	57.4869	6	High	78000158	0	55.8273	27.5335	11	54	1	1	523	57.521	9.38
EIF2B4	8890	translation initiation factor eIF-2B subunit delta isoform 3	274800	269000	238200	276200	138900	180900	180700	168600	186400	115700	296100	323700	285700	299700	196300	0.9999	2.02	9	547.18	10	52.5151	6	High	78000156	0	52.1038	27.3946	11	52	1	1	522	57.422	9.38
EIF2B5	8893	translation initiation factor eIF-2B subunit epsilon	91120	87190	79180	84370	45000	131400	117200	110400	125300	60070	75940	78440	73990	69860	35930	0.975	1.264	0	652.972	8	54.4509	4	High	83267879	0	58.2119	16.7822	8	58	8	1	721	80.329	5.08
EIF2D	1939	eukaryotic translation initiation factor 2D isoform 1	29300	28630	26220	24150	18360	24530	21970	22980	21470	14530	43420	36720	34610	40100	21280	0.9998	0.25	0	230.13	3			High	56699485	0	18.0865	9.93151	3	9	3	1	584	64.666	7.65
EIF2S1	1965	eukaryotic translation initiation factor 2 subunit 1	1235000	1311000	1231000	1274000	978100	1292000	1296000	1269000	1218000	972800	1231000	1249000	1206000	1159000	913700	0.0059	19.806	0	1390.6	23	116.656	10	High	4758256	0	128.263	70.1587	23	148	23	1	315	36.089	5.08
EIF2S2	8894	eukaryotic translation initiation factor 2 subunit 2 isoform 1	1668000	1663000	1619000	1744000	1419000	1851000	1850000	1766000	2006000	1464000	1499000	1418000	1445000	1450000	1131000	0.0012	9	0	1379.52	16	39.7462	3	High	29826335	0	91.9278	51.0511	16	104	16	1	333	38.364	5.8
EIF2S3	1968	eukaryotic translation initiation factor 2 subunit 3	1447000	1446000	1445000	1269000	1164000	1419000	1387000	1406000	1329000	1108000	1522000	1510000	1540000	1438000	1234000	0.0069	9	0	1719.68	18	72.3305	5	High	4503507	0	109.505	45.5508	18	166	18	1	472	51.077	8.4
EIF3A	8661	eukaryotic translation initiation factor 3 subunit A	2797000	2782000	2892000	3021000	2253000	1969000	1958000	2077000	2193000	1616000	2536000	2351000	2504000	2784000	1988000	0.0001	12.276	0	2589.1	53	339.644	26	High	4503509	0	320.151	42.9088	53	342	53	1	1382	166.468	6.79
EIF3B	8662	eukaryotic translation initiation factor 3 subunit B isoform X1	566500	554300	566200	567200	407400	967000	954800	978900	1025000	743100	867000	842000	844500	897800	654300	0.1537	6.444	0	2124	26	236.195	14	High	767945997	0	179.747	40.5405	26	211	26	1	814	92.424	5
EIF3C	8663	eukaryotic translation initiation factor 3 subunit C isoform a	1202000	1175000	1210000	1200000	1106000	1607000	1565000	1647000	1681000	1287000	1610000	1550000	1600000	1743000	1323000	0.0566	4.995	0	1548.95	28	187.944	14	High	4503525	0	150.692	35.7065	28	186	28	1	913	105.278	5.68
EIF3D	8664	eukaryotic translation initiation factor 3 subunit D	339300	337100	318400	299900	226500	612300	563600	584800	568200	415400	499300	483300	531500	512700	349500	0.401	7.254	0	1039.2	15	118.713	8	High	4503523	0	115.399	42.7007	15	110	15	1	548	63.932	6.05
EIF3E	3646	eukaryotic translation initiation factor 3 subunit E	865600	938200	951000	847000	705000	799600	881100	857000	734400	643200	809500	901200	862400	740700	692800	0.462	6.814	0	1837.84	19	100.934	10	High	4503521	0	116.895	46.0674	19	131	19	1	445	52.187	6.04
EIF3F	8665	eukaryotic translation initiation factor 3 subunit F	169700	196300	200000	184900	130700	231100	258000	250700	226000	174800	248100	270200	275700	251800	194500	0.9796	7.66	0	1108.85	11	138.98	6	High	4503519	0	83.7177	45.098	11	102	11	1	357	37.54	5.45
EIF3G	8666	eukaryotic translation initiation factor 3 subunit G	551800	516100	529300	579800	356700	625300	567400	560700	662000	407000	675600	641300	656800	775100	449600	0.1049	6.627	0	903.285	9	33.7798	3	High	49472822	0	83.3016	34.0625	9	77	9	1	320	35.589	6.13
EIF3H	8667	eukaryotic translation initiation factor 3 subunit H	616800	670600	709100	709000	479600	992800	1149000	1158000	1017000	704800	717500	794900	797400	806000	564000	0.1765	2.981	0	1241.65	11	22.2121	1	High	4503515	0	63.5112	33.5227	11	69	11	1	352	39.905	6.54
EIF3I	8668	eukaryotic translation initiation factor 3 subunit I	1170000	1159000	1167000	1124000	764200	1145000	1105000	1113000	1149000	771200	1285000	1246000	1240000	1183000	820100	0.0001	9	0	917.187	13	66.194	5	High	4503513	0	89.2888	57.8462	14	95	14	1	325	36.479	5.64
EIF3J	8669	eukaryotic translation initiation factor 3 subunit J isoform 1	351000	419300	409000	415300	196500	263800	305500	324600	316700	143900	345400	401500	416000	390600	175600	0.4368	5.31	0	455.55	9	14.7969	2	High	83281438	0	52.4689	41.0853	9	38	9	1	258	29.045	4.83
EIF3K	27335	eukaryotic translation initiation factor 3 subunit K isoform 1	254300	262700	255200	247000	192500	447200	425100	415200	434900	312200	241000	249100	245200	227200	180700	0.8638	4.623	0	791.401	6	49.5207	2	High	10801345	0	42.5741	34.8624	6	53	6	1	218	25.043	4.93
EIF3L	51386	eukaryotic translation initiation factor 3 subunit L isoform 1	1585000	1641000	1646000	1572000	1238000	1536000	1571000	1583000	1784000	1261000	1560000	1678000	1636000	1613000	1317000	0.0086	9.798	0	1792.36	23	150.644	8	High	7705433	0	147.187	42.9078	23	194	23	1	564	66.684	6.34
EIF3M	10480	eukaryotic translation initiation factor 3 subunit M isoform 1	367300	385000	374400	365200	270700	285700	299600	299500	295300	217500	304700	333100	344500	314400	239000	0.9044	7.859	0	1247.66	11	32.8812	2	High	23397429	0	95.4816	39.8396	11	79	11	1	374	42.476	5.63
EIF4A1	1973	eukaryotic initiation factor 4A-I isoform 1	2895000	2924000	2771000	4004000	2098000	3542000	3251000	3144000	4174000	2238000	6454000	5750000	5700000	7992000	4043000	0.0001	99	11	3708.2	23	379.79	10	High	4503529	0	230.526	70.197	23	413	12	1	406	46.125	5.48
EIF4A2	1974	eukaryotic initiation factor 4A-II	93020	86820	87540	85250	72870	93910	93710	84010	90210	61510	187700	178500	170700	201300	152500	0.9973	11.217	0	1965.23	19	212.408	8	High	83700235	0	120.63	63.6364	19	212	8	1	407	46.373	5.48
EIF4A3	9775	eukaryotic initiation factor 4A-III	2633000	2526000	2341000	2201000	3624000	1904000	1800000	1666000	1593000	2513000	2028000	1927000	1786000	1621000	2635000	0.0001	47.064	0	3635.53	22	196.797	8	High	7661920	0	185.301	64.7202	22	375	19	1	411	46.841	6.73
EIF4B	1975	eukaryotic translation initiation factor 4B isoform 1	922200	842200	942800	900700	505400	813700	746600	861700	931200	453700	605400	551100	616900	719500	380200	0.0013	4.248	0	790.899	16	41.1209	6	High	664805999	0	67.8989	28.5714	16	78	16	1	616	69.657	5.67
EIF4E	1977	eukaryotic translation initiation factor 4E isoform 2	92140	92200	94780	86910	53230	117800	123000	125800	96890	66730	170900	168200	179000	179000	114400	0.9808	1.424	0	202.946	5	13.7077	2	High	194578909	0	21.43	20.5645	5	20	5	1	248	28.76	6.42
EIF4E2	9470	eukaryotic translation initiation factor 4E type 2 isoform A	34160	37550	40590	31380	26730	37300	35540	38180	27360	22470	21480	22140	22800	15480	14510	0.9999	1.61	0	123.71	4	7.67973	1	High	4757702	0	20.4778	24.0816	4	14	4	1	245	28.344	8.88
EIF4EBP1	1978	eukaryotic translation initiation factor 4E-binding protein 1	14550	26620	31220	30910	10740	12410	17370	18880	15280	6287	16280	29980	35810	31700	11570	0.9999	2.162	0	122.17	2	20.9112	2	High	4758258	0	13.1388	32.2034	2	20	2	1	118	12.572	5.48
EIF4ENIF1	56478	eukaryotic translation initiation factor 4E transporter isoform X1	37330	36990	40020	35640	37420	54800	59450	54820	45640	26320	51890	49190	49810	36860	28860	0.9997	0.284	0	45.51	5	9.83165	1	High	1034629196	0	18.931	6.13437	5	20	5	1	1027	112.542	8.82
EIF4G1	1981	eukaryotic translation initiation factor 4 gamma 1 isoform 2	42450	30890	40390	63960	31430	8509	7342	8867	7169	5547	21680	16710	21840	14880	4128	0.9999	7.697	0	4118.04	47	358.478	18	High	38201627	0	290.938	34.5238	47	402	2	1	1512	166.486	5.21
EIF4G1	1981	eukaryotic translation initiation factor 4 gamma 1 isoform 1	2826000	2593000	2700000	2995000	1657000	3112000	2913000	3003000	3350000	1837000	3574000	3315000	3414000	3974000	2064000	0.9999	6.917	49	4079.33	47	364.184	19	High	302699237	0	287.537	31.9375	47	406	2	1	1600	175.48	5.33
EIF4G2	1982	eukaryotic translation initiation factor 4 gamma 2 isoform 1	387900	383900	394600	372600	371200	813400	798300	824000	937500	735000	1088000	1046000	1082000	1262000	871600	0.7578	2.875	0	1180.17	25	101.513	10	High	289577080	0	122.425	30.9813	25	124	25	1	907	102.297	7.14
EIF4G3	8672	eukaryotic translation initiation factor 4 gamma 3 isoform X1	82440	74910	80020	104800	53940	117500	109200	120200	142700	86370	113400	112200	112300	122400	71310	0.9952	0.678	0	746.609	18	65.7417	8	High	767906594	0	82.0736	12.0977	18	75	13	1	1678	186.973	5.77
EIF4H	7458	eukaryotic translation initiation factor 4H isoform 1	210100	189800	192800	296100	119400	204900	185900	204500	283700	96190	137600	117000	132300	207700	91070	0.8818	3.394	0	479.227	7	56.7764	5	High	11559923	0	38.0023	27.0161	7	61	7	1	248	27.368	7.23
EIF5	1983	eukaryotic translation initiation factor 5	950900	958700	898400	887800	983800	1534000	1614000	1482000	1421000	991400	1020000	1033000	908000	920400	612700	0.0043	4.484	0	1189.01	12	11.1442	1	High	21361337	0	90.0546	38.9791	12	89	12	1	431	49.192	5.58
EIF5A	1984	eukaryotic translation initiation factor 5A-1 isoform A	5192000	5251000	5715000	7146000	2842000	4761000	5141000	5396000	7188000	2902000	4604000	4860000	5045000	6956000	2801000	0.0001	38.811	5	2106.07	9	126.721	2	High	219555707	0	92.8787	53.2609	9	173	5	1	184	20.157	7.01
EIF5B	9669	eukaryotic translation initiation factor 5B	2095000	1876000	2031000	2172000	1390000	2774000	2581000	2743000	2848000	2016000	2184000	1923000	2142000	2401000	1466000	0.0001	5.861	1	2057.4	37	48.4085	5	High	84043963	0	212.533	33.4426	38	183	37	1	1220	138.742	5.49
EIF6	3692	eukaryotic translation initiation factor 6 isoform a	351100	328700	326800	339000	234100	250800	215700	209400	229900	174000	311300	365500	343100	314400	297100	0.9324	17.738	0	1038.47	7	157.726	4	High	4504771	0	85.0364	46.5306	7	107	7	1	245	26.582	4.68
ELAC2	60528	zinc phosphodiesterase ELAC protein 2 isoform 1	132700	133200	131400	132800	110800	258500	254800	252800	244900	199000	166600	179700	170600	162500	133400	0.9924	1.848	0	934.358	17	76.0579	9	High	145553959	0	110.065	29.4189	17	81	17	1	826	92.16	7.9
ELAVL1	1994	ELAV-like protein 1	690900	751300	751300	552100	993100	728900	708600	731100	655400	954800	715800	720700	705900	654400	961300	0.0263	5.31	0	830.279	10	128.544	6	High	38201714	0	62.4508	36.5031	10	117	10	1	326	36.069	9.17
ELL	8178	RNA polymerase II elongation factor ELL	10890	8752	10250	7832	10430	20880	20080	23370	24090	19100	26100	26350	28600	34990	28720	0.9999	0.205	0	89.9	3	14.1476	2	High	5729812	0	14.2547	6.92432	3	12	3	1	621	68.223	9.33
ELMO2	63916	engulfment and cell motility protein 2 isoform X1	24000	18430	23330	25730	10250	48510	50440	57460	88050	29680	85170	70740	118700	125300	71710	0.9998	0.567	0	186.062	8	7.19047	1	High	530418279	0	35.9966	16.1111	8	15	8	1	720	82.562	5.9
ELMSAN1	91748	ELM2 and SANT domain-containing protein 1 isoform X1	52310	44000	38230	50360	45660	37980	35110	35960	44010	36580	42960	30890	33320	56020	37910	0.9999	0.238	0	158.49	5	33.3425	3	High	530404913	0	27.5497	6.6424	5	19	5	1	1099	120.659	9.29
ELP2	55250	elongator complex protein 2 isoform 1	61670	57670	55280	50250	46940	46060	50150	49260	48590	52980	23310	22380	23100	29870	18150	0.9999	0.233	0	93.14	4	16.1057	3	High	338968885	0	25.7206	7.63187	5	12	5	1	891	99.924	6.42
ELP3	55140	elongator complex protein 3 isoform 1	90730	86890	86130	100700	57670	13840	16280	15190	13030	13830	23720	19830	20100	21370	24330	0.9999	0.334	0	97.7489	4	20.9044	2	High	23510283	0	18.6566	9.68921	4	19	4	1	547	62.219	8.88
ELP4	26610	elongator complex protein 4 isoform 3	5194	5140	4002	5763	2874	1241	1533	1781	2337	810.6	4478	3039	4168	3229	2593	0.9999	0.093	0	98.87	1			High	570359564	0.000283621	7.132	3.36449	1	3	1	1	535	58.795	8.51
EMC1	23065	ER membrane protein complex subunit 1 isoform 1 precursor	526300	547900	558900	504500	1011000	512400	565600	548400	522800	976400	772400	761900	757300	754200	1401000	0.0001	3.437	0	1245.77	26	140.197	10	High	22095331	0	158.478	36.2538	27	140	27	1	993	111.689	7.66
EMC10	284361	ER membrane protein complex subunit 10 isoform X1	18950	20350	19400	20520	22690	2971	4007	3830	5062	6118	12710	13050	12280	11300	17010	0.9999	0.468	0	105.125	2	16.0404	2	High	578834337	0	15.5616	5.95533	2	17	2	1	403	42.913	5.41
EMC2	9694	ER membrane protein complex subunit 2	67740	71540	77150	71580	132900	65870	71450	73350	75050	124100	62040	68040	59620	59620	99470	0.9729	1.929	0	426.311	7	53.5088	4	High	7661910	0	34.0309	30.9764	7	40	7	1	297	34.811	6.57
EMC3	55831	ER membrane protein complex subunit 3	114800	126500	122100	100300	157200	118500	126500	123300	107100	166800	142600	151800	137400	108700	195400	0.9822	6.197	0	432.52	9	45.553	4	High	8923857	0	51.259	33.3333	9	46	9	1	261	29.932	6.81
EMC4	51234	ER membrane protein complex subunit 4 isoform a	7370	9264	7814	5277	15210	52690	38920	33950	30760	49770	25170	27850	26640	23250	41460	0.9999	1.512	0	155.854	4	32.9909	3	High	7705997	0	15.9641	27.8689	4	23	4	1	183	20.073	8.62
EMC6	83460	ER membrane protein complex subunit 6	8549	9551	10310	10550	21610	13060	14170	10650	12860	22360	11330	11670	13770	18290	28540	0.9999	1.512	0	167.814	2	16.5403	2	High	62339424	4.8962e-05	8.30377	20	2	15	2	1	110	12.01	10.07
EMC7	56851	ER membrane protein complex subunit 7 precursor	60040	59650	65560	111400	125400	78980	80800	80180	79940	168000	75390	76180	82470	84500	149300	0.9074	1.512	0	255.042	4	21.3653	2	High	9910346	0	19.3521	23.1405	4	24	4	1	242	26.454	9.25
EMC8	10328	ER membrane protein complex subunit 8 isoform 1	214100	229600	224800	199400	354900	157300	174400	165900	153100	243800	126900	130600	130000	127300	210400	0.7593	2.162	0	403.453	6	35.7896	2	High	5174615	0	35.9778	37.619	6	34	6	1	210	23.758	6.4
EMD	2010	emerin	2312000	2343000	2491000	2522000	3633000	1275000	1248000	1333000	1387000	2106000	1601000	1586000	1701000	1746000	2548000	0.0001	5.31	0	660.714	9	82.7562	6	High	4557553	0	62.5269	55.1181	9	67	9	1	254	28.976	5.5
EMG1	10436	ribosomal RNA small subunit methyltransferase NEP1 isoform 1	149500	182400	157900	137800	262600	192300	226900	188500	176800	316100	283800	342600	294100	262300	489100	0.4416	6.356	0	752.195	11	50.0212	4	High	194328699	0	66.6042	62.7049	11	65	11	1	244	26.703	9.17
EML2	24139	echinoderm microtubule-associated protein-like 2 isoform 1	14770	18340	14500	16900	12320	18110	20870	21310	23410	18910	16670	19750	17120	20110	12370	0.9999	0.174	0	147.71	3	8.41017	2	High	300795584	0	15.2035	4.70588	3	7	3	1	850	92.012	7.06
EML4	27436	echinoderm microtubule-associated protein-like 4 isoform a	508200	458900	451500	446200	198600	497400	431000	441800	413100	203300	379800	334500	333200	319900	142300	0.0117	1.319	0	1306.53	19	136.728	7	High	19923497	0	75.7296	20.6932	19	148	19	1	981	108.835	6.32
ENAH	55740	protein enabled homolog isoform X1	332300	239200	301400	324700	189400	211600	171300	194900	225400	137300	269600	220700	257000	296600	162500	0.7292	0.725	0	264.997	8	32.5583	4	High	1034560035	0	32.6142	9.01826	8	42	8	1	876	96.162	10.9
ENDOD1	23052	endonuclease domain-containing 1 protein precursor	40450	42480	38970	30640	85130	21070	21570	22190	16510	37280	27080	27340	26830	22560	48050	0.9979	0.407	0	295.94	4	16.8554	2	High	148225659	0	25.7605	13.4	4	15	4	1	500	54.981	5.71
ENO1	2023	alpha-enolase isoform 1	38310000	34900000	33320000	29870000	8214000	29530000	27130000	26120000	24120000	6464000	39790000	36690000	34940000	31560000	8326000	0.0001	431.876	4	13606.4	25	1080.46	6	High	4503571	0	310.745	66.3594	25	1324	22	1	434	47.139	7.39
ENO2	2026	gamma-enolase	335800	388100	346900	356100	179800	374000	449600	395200	373600	196000	469200	538500	487900	466700	244400	0.2063	14.849	0	4301.41	15	392.991	5	High	5803011	0	162.697	57.6037	15	324	12	1	434	47.239	5.03
ENOPH1	58478	enolase-phosphatase E1 isoform 1	78300	97430	85130	90400	34160	89120	100200	94510	100800	34830	35290	41150	37600	37980	12580	0.9906	1.894	0	311.493	5	38.8197	3	High	10864017	0	36.3533	28.3525	5	32	5	1	261	28.914	4.78
ENPP1	5167	ectonucleotide pyrophosphatase/phosphodiesterase family member 1	17780	14950	16180	15410	17390	7639	7340	8012	6742	8946	15360	15730	16340	14940	22660	0.9999	0.051	0	46.75	1			High	170650661	0.00333377	5.08402	1.72973	1	5	1	1	925	104.857	7.14
ENSA	2029	alpha-endosulfine isoform 1	329500	551700	566000	292500	95720	308000	530300	552800	287900	92670	216300	384100	395100	191300	62210	0.1443	2.594	1	290.902	4	21.4366	1	High	46389550	0	19.6656	32.1168	4	27	3	1	137	15.272	6.04
ENY2	56943	transcription and mRNA export factor ENY2 isoform 1	78190	72510	72280	102200	102800	156700	156900	166500	193400	207100	140200	135600	141600	193500	203100	0.9847	9	0	87.3956	4			High	9910186	0	14.4854	32.6733	4	21	4	1	101	11.521	9.33
EOGT	285203	EGF domain-specific O-linked N-acetylglucosamine transferase isoform X1	4400	5562	5652	3028	8347	4853	4774	4854	3798	6662	5167	5850	4657	2852	7384	0.9999	0.172	0	125.66	2	13.8555	2	High	767922978	4.8962e-05	7.89687	3.66972	2	8	2	1	545	63.847	7.23
EP400	57634	E1A-binding protein p400	11150	10310	12130	10710	17820	8281	8690	9521	9909	16880	14950	12930	13090	14470	26490	0.9999	0.038	0	57.9467	2			High	331284125	0	11.2898	0.960615	2	4	2	1	3123	339.612	9.16
EPB41	2035	protein 4.1 isoform X1	184500	159200	167600	171600	254300	97510	79700	100400	97550	171900	152100	130400	149600	149400	236400	0.9072	0.374	1	202.554	8	13.304	3	High	1034556377	0	33.9871	9.31135	8	41	6	1	1031	114.663	5.54
EPB41L1	2036	band 4.1-like protein 1 isoform X1	79460	65060	68360	85110	122300	137100	115700	114900	134100	201800	26130	21160	22080	25250	47820	0.988	0.281	0	260.173	8	9.96528	3	High	768016461	0	41.965	5.80442	8	28	7	1	1585	173.984	5.53
EPB41L2	2037	band 4.1-like protein 2 isoform X1	1232000	1115000	1184000	1147000	1621000	1130000	1084000	1138000	1116000	1567000	998100	932000	956100	894100	1271000	0.0003	3.256	4	1860.98	31	105.484	9	High	1034648755	0	168.576	36.9915	31	163	28	1	1057	118.402	5.49
EPB41L5	57669	band 4.1-like protein 5 isoform X1	2438	3632	3377	1607	3926	15700	14500	18300	10410	23480	6650	6273	6442	4496	9591	0.9999	0.233	0	116.44	3			High	1034615465	0	15.86	6.75676	3	5	3	1	740	82.621	6.58
EPCAM	4072	epithelial cell adhesion molecule precursor	10970	17270	8112	4100	6493	10990	17820	7570	4509	6311	12820	19070	9022	3447	6092	0.9999	0.155	0	83.13	1			High	218505670	0.000283621	6.52915	5.09554	1	3	1	1	314	34.91	7.46
EPHA2	1969	ephrin type-A receptor 2 precursor	532700	722800	524300	538000	584000	640800	805900	595500	644000	699600	661700	775300	592800	662900	716400	0.9704	3.241	1	1361.1	28	133.765	14	High	32967311	0	144.025	38.5246	28	135	26	1	976	108.197	6.23
EPHB2	2048	ephrin type-B receptor 2 isoform 4 precursor	32920	22310	23870	25680	35170	46260	26920	35230	27600	43850	32660	25030	29770	20570	32820	0.9999	0.501	0	139.177	8	27.087	3	High	822606583	0	34.5352	10.6161	8	26	6	1	1055	117.417	6.55
EPHB4	2050	ephrin type-B receptor 4 isoform X1	7871	7694	8688	5032	10980	24370	19710	23840	29390	32760	6985	4335	5998	3092	6339	0.9999	0.355	0	219.207	5	47.558	3	High	1034654374	0	43.5345	7.06468	5	25	4	1	1005	110.111	7.01
EPHX1	2052	epoxide hydrolase 1	133500	126900	136200	104600	284000	148600	132400	151700	129800	297900	145800	138600	152100	121100	342600	0.3199	1.371	0	394.58	8	26.6689	3	High	209862837	0	42.6875	26.1538	8	39	8	1	455	52.915	7.25
EPN1	29924	epsin-1 isoform a	39140	36100	40890	46590	42010	28410	29090	31790	29500	30400	31440	29010	34780	30780	29790	0.9999	1.404	0	168.58	7	46.1722	5	High	194272148	0	35.5915	17.9758	7	29	7	1	662	68.996	5.05
EPPK1	83481	epiplakin isoform X4	32170	24960	23050	19660	24590	40440	31180	24250	22370	25800	42370	43140	31490	24670	31060	0.9999	0.158	0	781.459	13	127.25	10	High	1034661701	0	86.0921	18.0316	13	98	7	1	4054	442.418	5.71
EPRS	2058	bifunctional glutamate/proline--tRNA ligase	2316000	2501000	2414000	2103000	1603000	2299000	2462000	2360000	2207000	1609000	2171000	2317000	2183000	2090000	1544000	0.0001	6.415	1	2957.95	51	129.822	15	High	62241042	0	312.854	43.0556	51	285	50	1	1512	170.483	7.33
EPS15	2060	epidermal growth factor receptor substrate 15 isoform X1	143700	140700	145900	143100	116200	125200	125200	137800	148000	117400	85020	98850	101900	89970	86200	0.9999	0.435	0	329.469	8	7.65746	2	High	1034556458	0	40.114	11.1468	8	20	8	1	933	102.409	4.7
EPS15L1	58513	epidermal growth factor receptor substrate 15-like 1 isoform X1	111000	110000	128200	108000	118900	173900	178000	198100	188300	199000	166500	168700	196300	196500	182600	0.9997	0.778	0	626.152	10	42.9294	3	High	1034608806	0	70.8933	15.4428	10	42	10	1	926	101.251	5.07
EPS8	2059	epidermal growth factor receptor kinase substrate 8 isoform X1	103100	83250	89130	155000	99470	28010	19400	22890	38540	28710	12150	9425	12470	21350	14600	0.9999	0.259	0	207.146	4	12.2029	1	High	767971792	0	22.1475	6.88836	4	11	4	1	842	93.872	7.52
ERAL1	26284	GTPase Era, mitochondrial isoform 1	88850	91340	78410	74550	155500	103500	106200	93930	99800	187900	84210	85550	73170	74590	144000	0.9292	0.957	0	329.457	7	15.5116	2	High	24307899	0	32.8253	21.7391	7	28	7	1	437	48.319	8.84
ERAP1	51752	endoplasmic reticulum aminopeptidase 1 isoform X1	209000	246100	260700	200900	306600	249500	259100	283400	244800	308100	38980	34180	36840	32030	61580	0.9603	0.514	0	300.125	9	32.2778	4	High	530380011	0	34.7411	11.2513	9	33	9	1	951	108.342	6.57
ERBB2	2064	receptor tyrosine-protein kinase erbB-2 isoform a precursor	2486	1066	2213	2567	1876	11420	10000	11630	11650	17360	6351	4002	4068	4661	7432	0.9999	0.091	0	58.02	2			High	54792096	4.8962e-05	8.93144	1.99203	2	5	1	1	1255	137.821	5.91
ERBIN	55914	protein LAP2 isoform X1	83700	71470	77530	82340	122400	79830	58120	71940	75870	116900	206100	184400	177600	193900	250700	0.9908	0.347	0	299.785	10	6.69099	2	High	530379403	0	43.306	9.0411	10	30	10	1	1460	163.295	5.67
ERC1	23085	ELKS/Rab6-interacting/CAST family member 1 isoform X1	26630	20410	25580	31340	17880	82450	70530	82430	82350	68190	13180	14610	15930	12830	10800	0.9999	0.264	0	203.937	6	4.30404	1	High	1034578694	0	29.29	6.3979	6	14	6	1	1141	131.031	6.05
ERCC2	2068	TFIIH basal transcription factor complex helicase XPD subunit isoform 1	117400	99670	93520	174200	180800	165800	152600	132000	224100	220000	100800	89600	74850	133900	148100	0.9704	0.334	0	286.243	5	20.2796	1	High	15834617	0	30.7006	10.3947	5	22	5	1	760	86.854	7.15
ERCC3	2071	TFIIH basal transcription factor complex helicase XPB subunit isoform X1	4415	2027	2854	2474	4043	11730	12760	12440	10570	18990	25080	27070	23860	21230	36540	0.9999	0.239	0	242.601	4	20.0739	1	High	767917181	0	24.4219	8.37563	4	15	4	1	788	89.896	7.24
ERCC4	2072	DNA repair endonuclease XPF isoform X1	79580	82040	72740	88410	62720	90860	85340	79590	82470	60450	101200	99240	99840	108600	82990	0.9991	0.243	0	278.187	5	29.4436	2	High	767987039	0	21.7823	6.23701	5	30	5	1	962	109.576	7.05
ERCC6L	54821	DNA excision repair protein ERCC-6-like	239800	179100	237900	239700	130700	178400	143500	162600	181300	88080	195800	158200	187400	199500	104500	0.8015	0.949	0	832.103	16	41.6321	4	High	58331268	0	101.059	18.16	16	62	16	1	1250	141.015	5.31
ERGIC1	57222	endoplasmic reticulum-Golgi intermediate compartment protein 1 isoform X1	291500	276900	276300	394500	456800	174600	180000	173400	158800	229200	196400	214000	211800	176100	280000	0.775	2.728	0	544.379	7	48.8791	3	High	767938496	0	42.316	26.7516	7	47	7	1	314	35.091	7.27
ERGIC3	51614	endoplasmic reticulum-Golgi intermediate compartment protein 3 isoform a	49940	51630	48220	33500	52830	111500	117600	102700	72600	103500	100600	99470	96910	83350	102200	0.9999	0.848	0	80.7867	4	6.52857	1	High	38327615	0	11.9861	9.02062	4	14	4	1	388	43.744	6.04
ERH	2079	enhancer of rudimentary homolog	2131000	2778000	2759000	2292000	4760000	2459000	3200000	3222000	2630000	5095000	2112000	2684000	2774000	2299000	4520000	0.0001	30.623	0	883.636	4			High	4758302	0	39.7917	40.3846	4	69	4	1	104	12.251	5.92
ERI3	79033	ERI1 exoribonuclease 3 isoform 1	164800	190000	202300	159500	122800	89100	81480	78110	70670	53840	167000	190800	198000	170300	128000	0.992	0.638	0	290.627	3			High	74136559	0	13.5174	10.3858	3	22	3	1	337	37.214	8.07
ERLEC1	27248	endoplasmic reticulum lectin 1 isoform 1 precursor	201800	232100	196300	175200	324500	149100	174600	146100	129500	245700	140400	155600	134900	120500	222300	0.7799	1.276	0	324.641	9	34.8591	3	High	20070264	0	45.7624	23.3954	9	40	9	1	483	54.823	6.28
ERLIN1	10613	erlin-1 isoform X1	827000	903500	850000	923000	1788000	441700	478000	444400	466700	949900	563700	599900	594200	602700	1144000	0.0001	5.31	3	917.484	12	49.667	4	High	530392883	0	75.7775	41.092	12	76	9	1	348	39.146	7.87
ERLIN2	11160	erlin-2 isoform 1	113900	135100	120300	117100	226200	163500	176400	165100	172700	332000	138300	150800	137900	160500	290500	0.4637	2.728	0	844.406	9	48.8368	2	High	6005721	0	66.9793	32.4484	9	67	6	1	339	37.815	5.62
ERMP1	79956	endoplasmic reticulum metallopeptidase 1	6227	3919	6239	5537	8277	17310	23310	25650	26620	36620	38330	43900	45710	59540	71560	0.9996	0.274	0	166.55	4	8.46228	1	High	55749804	0	16.1028	5.53097	4	14	4	1	904	100.167	7.52
ERO1A	30001	ERO1-like protein alpha precursor	830100	872200	731900	674800	1308000	762600	775700	686600	595000	1060000	882600	900500	770300	702200	1249000	0.0001	9	1	1305.74	19	116.072	7	High	7657069	0	128.76	50.641	19	126	18	1	468	54.358	5.68
ERP29	10961	endoplasmic reticulum resident protein 29 isoform 1 precursor	650100	760000	710200	637100	1171000	585500	681300	675300	590900	945900	742500	844600	808500	727600	1288000	0.0001	60.054	0	2286.52	14	208.562	5	High	5803013	0	123.446	59.387	14	205	14	1	261	28.975	7.31
ERP44	23071	endoplasmic reticulum resident protein 44 precursor	540300	737400	693600	548400	954500	530100	651700	593400	537000	854900	516400	661600	578000	513500	804000	0.0009	6.079	1	772.747	14	87.7449	7	High	52487191	0	71.7253	37.1921	14	96	13	1	406	46.941	5.26
ESCO2	157570	N-acetyltransferase ESCO2	6607	7192	9815	4884	10990	17920	15880	18180	16750	14310	5408	5759	7770	4687	9463	0.9999	0.155	0	63.77	2			High	62899035	4.8962e-05	9.699	5.15807	2	7	2	1	601	68.264	9.39
ESD	2098	S-formylglutathione hydrolase isoform X1	999400	965400	969700	1046000	388400	529600	491400	491200	511300	216500	921400	865400	845300	1150000	379800	0.0001	10.788	0	846.465	11	70.2635	3	High	530402140	0	84.4549	64.539	11	94	11	1	282	31.442	7.02
ESF1	51575	ESF1 homolog	58660	56530	52710	68000	70850	24760	27800	25060	27890	37570	36130	31100	31410	39500	42960	0.9999	0.413	0	164.007	6			High	444909146	0	21.5731	7.75558	6	12	6	1	851	98.735	5.11
ESYT1	23344	extended synaptotagmin-1 isoform 1	238500	218800	236700	233900	408100	469800	388800	463500	470000	779000	157900	133700	164500	159300	280500	0.1465	2.467	0	1666.77	19	219.158	12	High	296317244	0	167.105	25.3142	19	150	19	1	1114	123.925	5.78
ESYT2	57488	extended synaptotagmin-2	131200	127600	153700	138000	156700	274200	242300	279500	318900	279900	139300	117200	141300	161700	183300	0.9985	1.783	0	709.991	17	73.5822	11	High	45387945	0	86.0495	26.6517	17	75	17	1	893	98.84	8.68
ETF1	2107	eukaryotic peptide chain release factor subunit 1 isoform 1	592100	553100	566000	542400	274800	384100	397400	400700	385500	194000	558300	536200	544300	528000	296000	0.0275	7.254	0	1159.6	17	42.8911	4	High	4759034	0	95.6029	41.1899	17	93	17	1	437	49	5.71
ETFA	2108	electron transfer flavoprotein subunit alpha, mitochondrial isoform a	1427000	1296000	1385000	1217000	2520000	1480000	1332000	1479000	1347000	2941000	1666000	1522000	1623000	1432000	3220000	0.0001	11.589	0	1427.92	15	38.5195	2	High	4503607	0	112.297	57.3574	15	94	15	1	333	35.058	8.38
ETFB	2109	electron transfer flavoprotein subunit beta isoform 1	581900	615900	631000	613400	1265000	936700	937100	1010000	996400	2059000	1134000	1138000	1176000	1246000	2156000	0.0001	14.849	0	1082.49	16	133.472	8	High	4503609	0	79.2592	58.8235	16	132	16	1	255	27.826	8.1
ETHE1	23474	persulfide dioxygenase ETHE1, mitochondrial isoform 1	154900	168500	172500	153300	426100	196800	220200	208200	195100	457600	153500	170800	170400	145700	385700	0.0293	2.162	0	497.989	6	53.8734	3	High	41327741	0	40.916	37.4016	6	48	6	1	254	27.855	6.83
ETS1	2113	protein C-ets-1 isoform 2	25470	17450	24320	25930	13620	27600	19950	27180	23360	9483	15570	11530	14470	13540	7364	0.9999	0.274	0	37.9	2			High	4885219	4.8962e-05	8.81265	8.39002	2	6	2	1	441	50.376	5.19
EWSR1	2130	RNA-binding protein EWS isoform 1	907600	909400	906900	1028000	917200	578900	608900	666800	719200	633100	609800	611700	676900	737300	642200	0.9961	3.437	0	993.907	8	79.9465	3	High	253970500	0	58.167	16.0363	8	91	8	1	661	68.923	9.29
EXD2	55218	exonuclease 3'-5' domain-containing protein 2 isoform 1	145500	169300	145100	108400	181900	94390	104400	91940	74150	109800	47850	58850	47270	47850	70630	0.9986	1.246	0	606.866	10	49.9763	4	High	301129159	0	70.5625	23.5105	10	45	10	1	621	70.308	8.32
EXOC1	55763	exocyst complex component 1 isoform X1	26180	23330	31210	29820	30560	41920	39110	44560	48810	53600	36170	33110	37050	35700	46390	0.9999	0.222	0	204.345	3	10.6665	1	High	530376799	0	20.3844	4.49561	3	11	3	1	912	104.058	6.67
EXOC2	55770	exocyst complex component 2 isoform X1	36570	36830	40120	44400	35140	6249	7222	8334	6193	5938	29630	26780	29930	33080	27660	0.9999	0.38	0	120.953	7	15.2106	2	High	1034650780	0	25.7564	10.4978	7	17	7	1	924	104	6.9
EXOC3	11336	exocyst complex component 3 isoform X2	15320	14070	15800	17770	11610	11130	10020	9788	13470	11640	4802	3780	5173	5323	3562	0.9999	0.354	0	122.397	5	5.88376	2	High	1034643466	0	22.3838	10.2013	5	11	5	1	745	85.513	6.29
EXOC4	60412	exocyst complex component 4 isoform a	53570	59300	58360	50210	32220	50310	44710	49490	58720	37250	79070	76210	75740	87490	59410	0.9996	0.438	0	294.286	8	33.326	4	High	82546830	0	36.0372	10.1643	8	26	8	1	974	110.429	6.49
EXOC5	10640	exocyst complex component 5 isoform X1	43930	45820	44580	42180	29190	44840	46810	48640	43650	27250	135700	131200	130800	113900	98300	0.9989	0.442	0	138.192	6	18.3025	2	High	530402968	0	24.6768	10.8579	6	19	6	1	746	85.409	6.87
EXOC6B	23233	exocyst complex component 6B isoform 1	18030	15660	19030	11410	11160	53200	50070	46340	47680	32190	30030	32200	29060	24910	20390	0.9999	0.468	0	193.181	8	11.3913	1	High	1012282653	0	30.7301	12.638	8	21	8	1	815	94.626	6.46
EXOC7	23265	exocyst complex component 7 isoform 4	79890	81470	71870	63790	49260	98930	92150	89230	79330	61730	66340	60910	61380	65160	42520	0.9968	0.833	0	272.695	9	18.9955	2	High	223718046	0	40.7132	14.0136	9	33	9	1	735	83.33	6.79
EXOG	9941	nuclease EXOG, mitochondrial isoform 1 precursor	60280	58340	72610	72600	110400	47220	45710	47790	53580	83020	30620	27120	33090	31000	53850	0.9937	0.292	0	64.5467	2	12.111	1	High	224451073	4.8962e-05	9.23902	6.52174	2	11	2	1	368	41.059	8.27
EXOSC10	5394	exosome component 10 isoform 1	520300	545700	496500	459600	462200	464900	527500	480100	450800	449900	766700	894600	782000	772800	838400	0.9999	2.594	0	1043.72	27	106.006	8	High	50301240	0	130.38	35.5932	27	124	27	1	885	100.768	8.46
EXOSC2	23404	exosome complex component RRP4 isoform 1	51690	59840	43720	36840	50040	97160	115800	105000	88630	104500	111600	132000	112300	105800	134800	0.9999	2.162	0	349.097	6	66.372	4	High	19923403	0	39.3275	29.3515	6	53	6	1	293	32.768	7.5
EXOSC4	54512	exosome complex component RRP41	255100	266200	262400	261800	275700	204400	219200	211800	229400	243900	252600	283600	269800	296300	294200	0.9952	2.831	0	205.583	7	61.1356	7	High	9506689	0	28.1332	28.1633	7	51	7	1	245	26.366	6.52
EXOSC5	56915	exosome complex component RRP46	20920	22430	24780	23080	29710	18950	20670	14170	21490	27020	22060	24330	21390	21060	31820	0.9999	0.778	0	213.745	3	25.6118	2	High	47174864	0	21.8896	20.8511	3	20	3	1	235	25.233	7.59
EXOSC6	118460	exosome complex component MTR3	125200	151200	138000	150300	171700	121700	142400	126300	115500	131500	114500	139500	124100	118000	152600	0.9964	4.623	0	873.606	8	135.088	6	High	17402904	0	49.6505	37.1324	8	82	8	1	272	28.218	6.28
EXOSC7	23016	exosome complex component RRP42	67240	65640	57640	57740	63720	103200	117300	95050	126300	122600	95880	88590	77940	83370	94000	0.9999	2.162	0	366.924	6	10.961	1	High	189083688	0	36.3099	20.2749	6	32	6	1	291	31.801	5.19
EXOSC8	11340	exosome complex component RRP43 isoform X1	111300	107600	99520	85930	109500	116600	123000	109300	92940	117200	70700	78000	65440	58840	73470	0.9999	1.154	0	214.62	5			High	578824742	0	25.6862	26.5176	5	15	5	1	313	33.71	6.42
EXOSC9	5393	exosome complex component RRP45 isoform 1	153100	164800	153900	171400	189000	119400	114000	107000	125900	139300	107300	106000	107800	132600	162700	0.9932	1.783	0	596.415	6	33.6346	2	High	77812672	0	44.7571	15.5702	6	32	6	1	456	50.771	5.3
EYA3	2140	eyes absent homolog 3 isoform X1	10140	9800	10610	10090	8139	10370	10800	8431	11000	6488	12540	11330	10750	13660	8968	0.9999	0.179	0	97.02	1			High	1034556544	0.0018791	6.00753	2.69815	1	5	1	1	593	64.697	5.58
EZH2	2146	histone-lysine N-methyltransferase EZH2 isoform X1	20510	16470	21100	17390	27840	25020	24920	29500	20090	31530	21910	22330	25750	18430	30340	0.9999	0.15	0	63.68	2			High	1034654383	4.8962e-05	9.78071	3.95257	2	6	2	1	759	87.012	7.3
EZR	7430	ezrin	6341000	5377000	5571000	5136000	2443000	3853000	3278000	3441000	3229000	1441000	3804000	3187000	3245000	3323000	1498000	0.0001	43.367	1	3458.73	38	265.733	14	High	161702986	0	237.679	60.4096	38	397	28	1	586	69.37	6.27
F11R	50848	junctional adhesion molecule A precursor	170400	144100	142500	130800	236600	139600	128500	115800	122600	187700	188100	164900	145400	141600	251900	0.9608	2.162	0	262.38	6	7.34942	1	High	8393638	0	31.6112	27.0903	6	26	6	1	299	32.562	7.9
FABP5	2171	fatty acid-binding protein, epidermal	137600	164400	135800	176000	53450	356900	429700	363800	545700	145900	180600	230500	191600	268300	83900	0.5654	12.335	0	442.885	8	20.6353	3	High	4557581	0	48.2067	65.1852	8	35	8	1	135	15.155	7.01
FADS1	3992	fatty acid desaturase 1	32920	30380	28940	30140	52510	24670	24100	23330	23270	33660	28360	28870	31900	30970	60250	0.9994	0.778	0	109.923	5	4.72633	1	High	214831730	0	23.4858	12.5749	5	13	5	1	501	57.849	9.48
FADS2	9415	fatty acid desaturase 2 isoform 1	248500	210800	198700	328300	459200	211800	189100	170300	276800	372100	175900	145800	138500	207800	324500	0.2743	2.548	0	358.32	6	22.7196	1	High	4758334	0	54.1842	20.7207	6	38	6	1	444	52.226	8.82
FAF1	11124	FAS-associated factor 1	143900	136500	153000	180200	102300	126300	117200	119400	147200	78750	75780	72400	80840	97660	47170	0.9916	0.931	0	272.257	7	15.4152	2	High	5901948	0	36.5514	13.0769	7	24	7	1	650	73.908	4.88
FAF2	23197	FAS-associated factor 2	385000	408200	411900	455400	812800	476500	491800	461500	495000	938500	487700	527300	504900	482400	990700	0.0001	4.109	0	1005.31	13	82.331	6	High	24797106	0	94.0087	42.4719	13	81	13	1	445	52.591	5.62
FAH	2184	fumarylacetoacetase	188700	225900	203700	186700	78100	205500	251800	231800	205800	91150	83060	97280	82050	92380	38980	0.843	1.404	0	617.762	7	11.999	1	High	4557587	0	36.6417	19.0931	7	42	7	1	419	46.344	6.95
FAHD1	81889	acylpyruvase FAHD1, mitochondrial isoform 2	135300	140000	130100	126500	197100	97810	98980	97220	83680	140900	105000	107900	101900	88840	147700	0.9803	2.831	0	369.493	5			High	13654274	0	41.9624	41.0714	5	30	5	1	224	24.827	7.39
FAHD2A	51011	fumarylacetoacetate hydrolase domain-containing protein 2A isoform X1	394100	429300	383100	370500	488400	872200	966900	847300	795700	1018000	671800	751000	659200	606100	842700	0.5177	2.793	0	467.414	10	29.0704	2	High	767918388	0	48.5313	40.118	10	52	10	1	339	37.656	8.5
FAM111A	63901	protein FAM111A	59360	50010	52850	58990	55780	93800	68990	86950	86020	86590	66300	53270	63400	61930	49310	0.9999	0.45	0	74.35	5			High	38505209	0	17.3626	9.00164	5	11	5	1	611	70.151	8.53
FAM111B	374393	protein FAM111B isoform a	62230	43440	53030	47670	52970	135900	99050	119100	127000	118000	59920	41300	55560	52060	56830	0.9999	0.468	1	242.447	7	2.78849	1	High	39573718	0	27.7764	11.1717	7	17	6	1	734	84.62	8.59
FAM114A2	10827	protein FAM114A2 isoform 1	176100	175100	195300	193800	111900	232100	240500	250800	307700	169500	223700	202600	229500	434400	191100	0.9738	1.738	0	599.92	12			High	93102375	0	68.0326	34.0594	12	36	12	1	505	55.434	4.88
FAM118B	79607	protein FAM118B isoform X1	45480	38990	41050	43890	18660	35950	35750	35480	36580	20610	49930	44440	41280	44840	25010	0.9991	0.54	0	161.299	2			High	767970542	0	13.7875	6.83761	2	10	2	1	351	39.474	5.99
FAM120A	23196	constitutive coactivator of PPAR-gamma-like protein 1 isoform X1	636500	622500	623100	714500	484600	649500	650600	673600	768600	579700	491200	479700	522500	542200	400200	0.7551	1.154	2	1171.4	17	36.0455	3	High	767956728	0	102.36	20.5934	17	98	15	1	1146	125.192	9
FAM120B	84498	constitutive coactivator of peroxisome proliferator-activated receptor gamma isoform b	81770	72370	68060	73320	52040	24860	18770	18620	24060	15920	5754	6953	6658	4595	4238	0.9999	0.292	0	146.844	6	24.9221	4	High	556503354	0	22.6274	7.28832	6	21	6	1	933	106.048	5.87
FAM126A	84668	hyccin isoform X1	13620	15110	15480	17990	27660	13870	11020	13030	18980	27000	11070	10760	11200	16800	25810	0.9999	0.292	0	120.15	3	4.43974	1	High	767945973	0	17.7599	9.59693	3	11	3	1	521	57.589	8.16
FAM129B	64855	niban-like protein 1 isoform X2	256100	236900	269400	296300	165500	318300	297200	346300	437000	202400	312600	271900	279900	405000	222600	0.9978	1.707	0	521.926	15	29.5326	4	High	767958073	0	69.1103	26.2887	15	52	15	1	776	87.509	6.05
FAM134C	162427	protein FAM134C	13750	15840	13550	13860	29410	16940	18850	17100	19160	35930	13680	11870	11820	11800	22900	0.9999	0.438	0	147.46	3	27.7337	3	High	30023820	0	14.0408	8.79828	3	21	3	1	466	51.364	4.97
FAM136A	84908	protein FAM136A	287600	379400	301700	255000	466900	231700	309400	249300	213600	402000	287100	358600	297800	246900	464500	0.9797	3.329	0	278.598	7	4.32942	1	High	189491675	0	22.9583	44.9275	7	26	7	1	138	15.631	7.61
FAM161A	84140	protein FAM161A isoform 1	2722	3135	2720	2200	825	5746	5286	6374	5093	3870	5003	2960	3492	3233	1979	0.9999	0.08	0	78.33	1			High	320089540	0.00193345	5.71242	2.51397	1	3	1	1	716	83.44	8.66
FAM162A	26355	protein FAM162A	617400	640000	748500	695400	968900	393100	375300	381200	305500	463300	618900	610200	699100	606200	964100	0.9226	9	0	156.824	6	2.28762	1	High	49355721	0	35.3231	35.7143	6	29	6	1	154	17.331	9.77
FAM169A	26049	soluble lamin-associated protein of 75 kDa isoform X1	7899	9518	8015	15160	6976	14060	16110	13420	12410	9692	10070	10690	8542	9466	5646	0.9999	0.186	0	39.17	2	15.69	1	High	767935680	0	12.3916	4.77612	2	7	2	1	670	74.908	4.6
FAM175B	23172	BRISC complex subunit Abro1	13430	17680	15800	15450	10720	30200	33240	31220	32020	18620	41210	49350	45570	44170	26680	0.9999	0.73	0	186.34	4	6.02537	1	High	148529023	0	21.2656	9.63855	4	13	4	1	415	46.872	6.21
FAM192A	80011	protein FAM192A isoform X1	115800	97010	104200	174000	64910	56970	51810	53560	53240	23760	157400	147700	148900	157700	70650	0.9997	0.896	0	138.24	5	10.7917	1	High	530424338	0	15.2902	17.3333	5	17	5	1	300	33.665	5.59
FAM207A	85395	protein FAM207A isoform 1	50930	50390	49020	56720	38720	59080	58130	60000	59830	48630	57950	49690	53800	55360	44570	0.9999	1.61	0	175.31	5	25.8258	3	High	17158023	0	27.1394	31.3043	5	22	5	1	230	25.441	11.08
FAM208A	23272	protein TASOR isoform X1	36100	36150	36890	48130	61150	43720	42230	47760	46160	69830	42020	37510	38300	51880	64420	0.9999	0.129	0	220.087	5	7.78071	1	High	530372165	0	21.3175	3.53293	5	15	5	1	1670	188.914	5.8
FAM210A	125228	protein FAM210A	19130	19060	19420	21040	43980	27070	31930	30890	38500	77930	38760	37450	39930	38070	76830	0.9999	0.389	0	69.53	2			High	116268105	4.8962e-05	8.00607	8.08824	2	6	2	1	272	30.757	9.76
FAM210B	116151	protein FAM210B	45150	44000	45440	38280	69960	36220	35890	37940	28080	47340	6326	6675	8352	5765	12080	0.9999	0.778	0	251.7	2			High	93277094	0	11.2766	15.1042	2	9	2	1	192	20.411	10.43
FAM213A	84293	redox-regulatory protein FAM213A isoform X1	324300	397500	340600	316600	649800	328000	391000	326000	310900	683100	309400	392100	299700	326000	696800	0.7795	4.878	0	629.115	6			High	1034569926	0	42.7894	26.2712	6	44	6	1	236	26.32	8.62
FAM21C	253725	WASH complex subunit FAM21C isoform X1	130900	137500	134800	164500	83330	185600	192900	186000	196800	103100	192700	208500	209900	236200	126700	0.9996	0.52	0	804.367	13	11.3217	1	High	767962314	0	68.8738	15.5854	13	36	13	1	1341	147.065	4.81
FAM234A	83986	protein FAM234A isoform X1	11230	10260	10180	8914	16530	13830	11800	12890	11400	23780	8396	8892	10480	9677	15800	0.9999	0.35	0	83.07	3			High	767987709	0	12.0593	7.6087	3	9	3	1	552	59.622	6.28
FAM3C	10447	protein FAM3C precursor	112700	137300	136100	120300	278400	100700	105800	118000	114100	257800	50500	67060	63870	60810	148300	0.9913	3.125	0	521.66	6	11.6472	1	High	7661714	0	40.1634	33.9207	6	26	6	1	227	24.665	8.29
FAM45A	404636	protein FAM45A isoform 1	13570	12130	13570	10270	8033	14720	16410	16280	14510	9216	6940	9490	6368	7529	5523	0.9999	0.274	0	105.18	2			High	46275835	0	11.7022	12.605	2	5	2	1	357	40.487	6.61
FAM49B	51571	protein FAM49B isoform X1	567000	474200	512100	533500	313000	608300	592900	611200	553100	347700	559500	562800	583700	493600	332900	0.9311	7.859	0	895.827	13	87.9505	7	High	1034660621	0	95.7849	58.0247	13	92	13	1	324	36.725	6.06
FAM50A	9130	protein FAM50A	538600	600800	546500	543300	292600	597900	679100	607200	747100	339600	225700	255400	219000	245200	144000	0.97	5.494	1	539.311	11	19.7408	2	High	4758220	0	53.8963	33.9233	11	58	10	1	339	40.216	6.83
FAM76B	143684	protein FAM76B	66280	75570	65330	64260	84010	107500	117200	109200	122100	185500	101200	105400	102700	117600	171300	0.9998	0.778	0	95.0531	5	11.0057	1	High	134288896	0	14.6774	11.7994	5	15	5	1	339	38.683	9.25
FAM83D	81610	protein FAM83D	179000	179600	154300	176400	113400	271200	306300	252300	294700	198100	269400	300800	254900	305400	175300	0.9991	1.102	0	280.404	10	36.3348	7	High	1006599006	0	37.5919	19.8291	10	43	10	1	585	64.384	6.54
FAM83H	286077	protein FAM83H isoform X1	24870	19250	18020	22250	22720	25280	19180	20200	23900	21470	9104	8056	8817	13810	12920	0.9999	0.073	0	163.72	2	9.86106	1	High	1034659998	0	13.7754	2.31884	2	11	2	1	1380	148.965	6.71
FAM91A1	157769	protein FAM91A1 isoform 1	11630	10350	12920	10840	8434	48340	47630	49430	49230	41140	53700	57180	51530	54930	52860	0.9999	0.315	0	321.076	5	16.4945	2	High	84000432	0	25.6187	7.87589	5	22	5	1	838	93.91	6.39
FAM96A	84191	MIP18 family protein FAM96A isoform a precursor	15030	19840	15450	15300	14530	22500	28630	21680	19020	8866	28460	33610	26420	25380	19810	0.9999	0.778	0	98.91	2	13.4091	2	High	14149934	4.8962e-05	7.26779	12.5	2	14	2	1	160	18.343	4.88
FAM98A	25940	protein FAM98A isoform 1	131200	113600	119200	125700	122300	79850	86680	85640	91590	87250	119200	131400	131200	166300	136400	0.9999	2.02	0	680.19	10	42.2196	3	High	56699482	0	69.7116	24.3243	10	45	7	1	518	55.238	8.95
FAM98B	283742	protein FAM98B	263700	277700	312300	277200	220700	203500	231700	241600	209800	171800	222900	256300	274900	259600	209800	0.9999	3.329	3	933.846	11	66.4283	4	High	109452587	0	76.7428	37.1824	11	70	8	1	433	45.519	8.69
FANCD2	2177	Fanconi anemia group D2 protein isoform a	47550	56280	45850	54160	37960	66110	64830	58550	71840	46900	51730	54850	50260	56710	32180	0.9999	0.354	0	320.007	9	11.4168	2	High	21361861	0	51.7416	11.0129	9	25	9	1	1471	166.356	6.24
FANCI	55215	Fanconi anemia group I protein isoform 1	450400	513900	485700	524700	323500	400200	474900	441100	399800	257500	444500	509200	513000	485000	305600	0.9922	1.641	0	1213.08	32	46.5394	7	High	164607124	0	154.2	31.0994	32	125	32	1	1328	149.229	6.74
FARS2	10667	phenylalanine--tRNA ligase, mitochondrial	15010	10690	14280	42930	25530	22250	26470	19220	64090	73890	7998	6616	7230	17850	12620	0.9999	0.52	0	67.29	4	16.0747	2	High	974141098	0	14.6879	9.7561	4	11	4	1	451	52.324	7.46
FARSA	2193	phenylalanine--tRNA ligase alpha subunit	279600	347100	291100	236100	147000	517900	590400	507500	482500	271000	366100	431100	372100	331800	195800	0.9763	5.31	0	1192.57	17	162.818	10	High	4758340	0	98.0434	46.4567	17	131	17	1	508	57.528	7.8
FARSB	10056	phenylalanine--tRNA ligase beta subunit	686800	782000	637400	638400	397700	660100	733700	628300	613100	361900	989500	1100000	935700	976900	595500	0.8285	5.225	0	1463.61	22	74.3439	6	High	124028525	0	121.427	43.2937	22	138	22	1	589	66.074	6.84
FASN	2194	fatty acid synthase	11530000	11510000	9305000	10280000	3928000	11660000	11530000	9318000	10400000	3654000	12330000	11940000	9761000	10940000	3812000	0.0001	13.412	1	11956.7	93	1203.32	51	High	41872631	0	794.422	52.8076	93	1214	92	1	2511	273.254	6.44
FASTKD1	79675	FAST kinase domain-containing protein 1 isoform 1	5338	5507	6277	10100	15450	11150	10880	14260	12300	18420	3636	5101	5063	6190	11910	0.9999	0.11	0	50.3333	2	20.0317	2	High	1015202443	0	11.3241	4.60449	2	11	2	1	847	97.348	7.74
FASTKD2	22868	FAST kinase domain-containing protein 2	23020	22070	19760	28660	62790	49830	38470	32800	51000	112100	34130	34440	29690	39870	91400	0.9998	0.468	0	333.18	7	30.2764	4	High	45267832	0	31.2858	12.8169	7	33	7	1	710	81.41	8.05
FASTKD5	60493	FAST kinase domain-containing protein 5	21890	16000	16700	19120	50830	42910	36760	41280	45180	106200	41800	38040	45010	47280	110000	0.9998	0.389	0	186.897	5	4.36524	1	High	11141903	0	27.2987	8.50785	5	14	5	1	764	86.519	8.13
FAU	2197	ubiquitin-like protein fubi and ribosomal protein S30 precursor	208500	211200	242500	177900	77780	241200	260300	270100	196000	84140	143500	161100	167100	125800	53310	0.9942	2.162	0	166.935	1			High	4503659	4.8962e-05	7.37584	7.5188	1	15	1	1	133	14.381	10.17
FBL	2091	rRNA 2'-O-methyltransferase fibrillarin	514600	631000	556400	454900	969600	383600	457800	400900	314500	668500	458100	535000	496900	381400	841900	0.7454	6.079	0	842.807	13	95.5601	6	High	12056465	0	89.7304	60.7477	13	103	13	1	321	33.763	10.18
FBXL12	54850	F-box/LRR-repeat protein 12 isoform X1	17460	16730	13620	15180	6332	19090	20300	16630	16030	10510	24290	26090	20410	21390	10890	0.9999	0.468	0	353.788	3	34.4729	2	High	1034608324	0	24.8724	15.4519	3	15	3	1	343	37.917	8.68
FBXL18	80028	F-box/LRR-repeat protein 18 isoform 2	23050	24610	24480	22690	13280	44740	43520	45010	53580	22000	32770	31530	30710	32850	19270	0.9999	0.274	0	170.442	4	3.95883	1	High	157426875	0	18.477	8.49582	4	15	4	1	718	78.869	8.27
FBXO22	26263	F-box only protein 22 isoform a	64470	63860	58610	49110	30740	112600	93100	92960	95960	38680	134800	118000	112700	111700	64490	0.9997	1.154	0	272.959	7	48.9271	5	High	22547149	0	41.6598	23.3251	7	29	7	1	403	44.48	7.03
FBXO7	25793	F-box only protein 7 isoform 1	13660	13970	13010	8958	7411	11870	11070	15850	9909	7150	15100	17570	19120	17180	10820	0.9999	0.501	0	216.505	3	32.3809	3	High	74229027	0	16.4956	8.04598	3	26	3	1	522	58.466	6.55
FBXW11	23291	F-box/WD repeat-containing protein 11 isoform X1	117600	72330	85970	89620	66340	44030	37380	44740	37000	43560	54940	53940	56550	53150	47080	0.9999	0.403	0	357.22	5	42.7838	4	High	530380933	0	28.1129	11.5453	5	21	5	1	563	64.525	6.79
FCHO2	115548	F-BAR domain only protein 2 isoform a	26890	27100	28990	33070	20230	14140	11790	13450	20890	26830	30300	26300	28790	39780	53930	0.9999	0.292	0	71.2	3	5.55585	1	High	226371723	0	18.6628	5.30864	3	8	3	1	810	88.869	6.86
FDFT1	2222	squalene synthase isoform 3	360500	374500	262500	348500	399600	387000	350900	258500	348000	378600	342300	338600	264600	349000	377100	0.9999	3.642	0	1049.23	14	107.857	6	High	567757589	0	95.0684	36.3445	14	92	14	1	476	53.595	7.3
FDPS	2224	farnesyl pyrophosphate synthase isoform a	952900	1062000	878500	1064000	441600	423600	515500	435500	436100	217900	324200	362800	288400	385900	164700	0.8796	2.36	0	463.436	7	48.1584	1	High	4503685	0	43.8285	21.0024	7	53	7	1	419	48.245	6.15
FDX1	2230	adrenodoxin, mitochondrial precursor	165400	175800	162300	239300	386100	133800	154300	128200	193500	352200	167200	201000	161600	255600	430400	0.9429	1.683	0	317.788	6	71.8658	4	High	4758352	0	22.1721	34.2391	6	57	6	1	184	19.381	5.83
FDX1L	112812	adrenodoxin-like protein, mitochondrial precursor	13810	40400	42780	23950	57120	10030	27220	26420	14940	38340	11950	27380	32360	16000	38980	0.9999	0.668	0	81.06	1			High	685504978	0	11.6705	10.7527	1	4	1	1	186	19.876	5.54
FDXR	2232	NADPH:adrenodoxin oxidoreductase, mitochondrial isoform 4	203500	179200	183300	161900	319400	382000	378200	396300	281300	664400	318200	313500	331400	229000	586300	0.9525	1.829	0	323.946	13	66.655	9	High	731184192	0	53.2419	31.9923	14	72	14	1	522	57.306	9.11
FECH	2235	ferrochelatase, mitochondrial isoform a precursor	62610	69200	63360	59750	85070	72730	64100	65030	67360	101500	22490	27870	28360	22980	42230	0.9999	1.089	0	192.359	8	16.2294	2	High	60499025	0	27.6028	19.8135	8	24	8	1	429	48.594	8.72
FEN1	2237	flap endonuclease 1	892900	918400	904000	682800	465800	748200	747700	713200	658100	433200	704900	688800	652600	637800	431900	0.8101	13.384	0	1585.52	15	109.063	4	High	4758356	0	115.114	52.3684	15	113	15	1	380	42.566	8.62
FERMT2	10979	fermitin family homolog 2 isoform X3	1325000	1048000	1178000	849700	496300	947500	792200	867100	717000	409700	1373000	1120000	1223000	1012000	563200	0.1314	4.309	0	1428.09	22	100.916	4	High	578825430	0	156.562	40.8633	22	131	22	1	695	79.567	6.95
FGF2	2247	fibroblast growth factor 2	24650	21690	16180	40410	39850	39200	65370	34660	55750	46300	29180	47780	21400	33430	32650	0.9999	0.52	0	78.93	2	8.7515	1	High	153285461	0.00116139	6.34804	6.25	2	10	2	1	288	30.751	11.18
FGFR1OP	11116	FGFR1 oncogene partner isoform a	63700	63520	62590	69000	36690	150200	150900	151900	189800	71940	174900	179800	180600	211200	81600	0.9995	2.384	0	403.013	7	38.1564	3	High	5901954	0	57.1982	27.5689	7	28	7	1	399	43.039	4.81
FH	2271	fumarate hydratase, mitochondrial	1279000	1151000	1265000	1485000	2252000	1235000	1090000	1218000	1339000	2022000	1169000	1131000	1251000	1267000	2087000	0.0322	9	0	1827.07	15	73.3175	2	High	19743875	0	142.34	42.7451	15	133	15	1	510	54.602	8.76
FHL1	2273	four and a half LIM domains protein 1 isoform 3 precursor	209100	262100	179100	153000	65470	218000	286200	205800	181800	76120	243400	312300	204800	193700	92720	0.99	0.896	0	266.187	5	12.5123	1	High	228480209	0	25.1991	18.123	5	21	5	1	309	34.973	8.32
FHL2	2274	four and a half LIM domains protein 2 isoform a	264900	221100	191400	193900	154100	146000	125500	104800	136400	97900	236100	221400	198800	258700	199700	0.9996	2.162	0	226.468	8	4.5355	1	High	42403575	0	35.5407	34.767	8	25	8	1	279	32.171	7.55
FHL3	2275	four and a half LIM domains protein 3 isoform 1	85430	71160	82660	99610	62460	87040	58400	65580	113600	49550	140900	91620	109200	182100	87490	0.9999	0.848	0	122.12	4	19.2876	2	High	54112385	0	16.1103	16.4286	4	22	4	1	280	31.171	6.2
FHOD1	29109	FH1/FH2 domain-containing protein 1 isoform 1	24290	20390	21690	31190	17300	4604	4820	6068	6727	3784	57910	44940	54710	63040	36100	0.9999	0.34	0	265.569	7	42.2721	6	High	1005261204	0	37.6642	9.07563	7	35	7	1	1190	129.233	6.37
FIBP	9158	acidic fibroblast growth factor intracellular-binding protein isoform a	12590	13200	10800	16750	20530	3181	2621	2717	3731	3334	7684	5032	5897	8298	8627	0.9999	0.413	0	65.0433	3	7.9298	2	High	38683849	0	13.8096	10.989	3	6	3	1	364	41.851	6.48
FIP1L1	81608	pre-mRNA 3'-end-processing factor FIP1 isoform X1	171400	172200	162300	158700	196600	120000	128500	128100	118200	153300	162200	163700	150100	162900	172200	0.9999	1.721	0	650.984	7	68.0068	3	High	530376841	0	65.7325	21.7247	7	66	7	1	603	67.358	5.59
FIS1	51024	mitochondrial fission 1 protein	37550	42250	42470	47600	79960	46100	40220	42140	49380	87900	71510	70460	81980	87370	156000	0.9998	4.179	0	268.907	4	12.2881	1	High	151108473	0	22.437	28.2895	4	18	4	1	152	16.927	8.79
FITM2	128486	fat storage-inducing transmembrane protein 2	13610	15890	13460	13860	22860	16540	18140	15690	14600	26900	14020	14270	15380	13780	26520	0.9999	0.668	0	110.43	1			High	122937337	4.8962e-05	7.83409	4.96183	1	8	1	1	262	29.835	8.65
FKBP10	60681	peptidyl-prolyl cis-trans isomerase FKBP10 isoform X1	731400	591600	625100	741600	1409000	454800	381700	408500	430900	810300	447800	393500	386400	438000	809700	0.5608	2.472	1	907.891	18	86.7613	8	High	767995517	0	82.2815	35.2745	18	93	17	1	601	66.306	5.76
FKBP11	51303	peptidyl-prolyl cis-trans isomerase FKBP11 isoform 1 precursor	291900	327300	300100	379600	539300	170600	200000	175200	209100	460900	133600	151000	142000	161400	348100	0.9276	4.995	0	510.087	5	22.9738	2	High	7706131	0	33.9804	41.2935	5	38	5	1	201	22.166	9.39
FKBP14	55033	peptidyl-prolyl cis-trans isomerase FKBP14 precursor	96930	86950	93680	132800	213400	56960	44040	54890	69050	119200	34380	27170	31610	48850	80960	0.9992	1.61	0	113.263	5			High	8923659	0	18.0121	19.4313	5	8	5	1	211	24.156	6.07
FKBP15	23307	FK506-binding protein 15	218900	220800	234400	234900	142300	173800	156600	176000	180200	97340	98110	104900	112800	90740	67750	0.9997	0.52	0	324.986	10	17.3878	2	High	150010552	0	54.4527	12.8794	10	31	10	1	1219	133.547	5.2
FKBP1A	2280	peptidyl-prolyl cis-trans isomerase FKBP1A isoform a	289400	315900	343300	426300	149800	295400	326800	351700	472300	163100	355500	382900	409800	541800	250600	0.9943	55.234	0	811.579	3	65.0529	1	High	17149836	0	40.8842	39.8148	3	55	3	1	108	11.943	8.16
FKBP2	2286	peptidyl-prolyl cis-trans isomerase FKBP2 precursor	739200	801700	709600	658000	1092000	759700	790600	724500	673200	1124000	916700	961300	853600	810600	1347000	0.7303	25.827	0	520.683	8	16.5557	1	High	17149842	0	41.6582	67.6056	8	49	8	1	142	15.639	9.13
FKBP3	2287	peptidyl-prolyl cis-trans isomerase FKBP3	1180000	1379000	1113000	871900	542600	1110000	1212000	919600	745700	451600	795700	959200	744400	590600	384200	0.3512	25.102	0	801.293	12	18.2058	2	High	4503727	0	75.3096	59.375	12	87	12	1	224	25.161	9.28
FKBP4	2288	peptidyl-prolyl cis-trans isomerase FKBP4	2680000	2847000	2643000	3954000	1654000	2420000	2618000	2371000	3547000	1610000	2125000	2272000	2113000	3324000	1554000	0.0719	24.929	0	2984.21	27	142.719	6	High	4503729	0	192.204	70.5882	27	282	27	1	459	51.772	5.43
FKBP5	2289	peptidyl-prolyl cis-trans isomerase FKBP5 isoform 1	3798000	3468000	3556000	3052000	1698000	2941000	2676000	2807000	2377000	1377000	3548000	3299000	3246000	2870000	1704000	0.0001	25.827	0	1919.27	30	32.0369	4	High	4758384	0	174.642	60.1751	30	193	30	1	457	51.18	5.9
FKBP8	23770	peptidyl-prolyl cis-trans isomerase FKBP8 isoform 1	169400	164600	165500	130900	239600	107700	109200	106100	82390	145600	401300	409900	396800	416800	592300	0.9977	3.281	0	562.87	8	65.4341	3	High	52630440	0	65.6282	23.9709	8	61	8	1	413	44.621	4.84
FKBP9	11328	peptidyl-prolyl cis-trans isomerase FKBP9 isoform 1 precursor	264500	227100	252600	243100	392700	324000	264900	307300	286200	474500	273000	224500	261500	278300	424600	0.9905	1.894	0	422.366	10	24.2955	4	High	33469985	0	46.8413	20	10	46	9	1	570	63.044	5.08
FLAD1	80308	FAD synthase isoform 1	13460	13950	12310	11020	13270	15290	18270	13550	15370	16800	15420	17570	13940	12570	13110	0.9999	0.54	0	272.033	6	34.3821	3	High	41872389	0	31.3372	17.0358	6	22	6	1	587	65.224	6.93
FLII	2314	protein flightless-1 homolog isoform X1	308700	296700	290600	450300	246900	336600	309800	317400	449700	272400	329800	307000	326700	398600	255300	0.9995	1.015	0	872.364	19	96.6362	10	High	530410136	0	97.965	19.1358	19	90	19	1	1296	147.525	6.1
FLNA	2316	filamin-A isoform 2	15930000	13080000	15910000	19000000	8351000	18200000	15180000	18500000	21950000	9194000	17840000	14750000	17970000	20820000	8731000	0.0001	25.956	4	15260.7	122	1077.94	39	High	160420317	0	1043.03	61.2769	123	1255	108	1	2647	280.564	6.06
FLNB	2317	filamin-B isoform 2	1411	1888	3257	3101	1631	44600	33680	38940	65050	21200	2044	1516	2897	4003	895.4	0.9999	22.338	0	13444	129	589.915	33	High	105990514	0	1026.35	67.6018	129	1052	1	1	2602	277.99	5.73
FLNB	2317	filamin-B isoform 1	13630000	12050000	13300000	18190000	8812000	14520000	13030000	14330000	18680000	9180000	13920000	12540000	13740000	17590000	8664000	0.9999	21.002	141	13403.3	129	593.677	34	High	256222411	0	1018.03	65.9324	129	1051	1	1	2633	281.459	5.71
FLNC	2318	filamin-C isoform a	70170	56650	55140	51780	44510	77280	62470	66080	76140	84920	92020	77560	75480	79150	80850	0.9999	0.731	0	1786.63	30	86.0141	10	High	116805322	0	156.766	13.578	30	161	14	1	2725	290.841	5.97
FLOT1	10211	flotillin-1 isoform X1	408900	407500	347800	301800	513200	498800	521800	440000	399000	594800	513000	494400	419800	390200	637400	0.9968	4.179	0	1168.66	15	93.8316	8	High	530381322	0	105.795	47.541	15	112	15	1	427	47.326	7.49
FLOT2	2319	flotillin-2	301000	312900	270000	199600	342400	354800	352700	297400	220900	412700	366800	395400	340400	245200	460500	0.9996	6.667	0	859.704	17	48.8057	6	High	94538362	0	100.847	40.4206	17	90	17	1	428	47.035	5.25
FLYWCH2	114984	FLYWCH family member 2 isoform X1	360700	434500	396800	388600	124000	169900	205200	195500	193000	46430	277100	321200	304600	309800	85500	0.976	9	1	232.411	6	3.2927	1	High	530407539	0	35.5591	65	6	23	5	1	140	14.555	8.46
FMR1	2332	fragile X mental retardation protein 1 isoform ISO1	165300	152200	161700	134400	132100	210000	191300	203600	201100	184700	166400	154500	163900	161600	150400	0.9999	1.412	0	769.862	11	110.704	7	High	4503765	0	69.2956	22.4684	11	78	9	1	632	71.131	7.42
FN1	2335	fibronectin isoform X7	440100	178800	360200	250100	505500	412900	180000	286300	246200	464000	308800	126400	233600	161400	353100	0.9998	0.788	0	1205.21	23	145.982	10	High	530370039	0	130.474	14.8829	23	118	23	1	2392	263.027	5.81
FN3K	64122	fructosamine-3-kinase	54010	47710	49690	40790	32680	64450	57670	57540	47640	35170	46820	44030	40930	39870	28660	0.9999	0.638	0	282.949	3	4.13659	1	High	11545906	0	19.1713	13.9159	3	13	3	1	309	35.149	7.55
FN3KRP	79672	ketosamine-3-kinase	69730	74590	65680	47100	40980	24820	26180	23450	14620	6188	14620	19030	15420	11650	5507	0.9999	1.683	0	80.62	5	7.45858	2	High	20149680	0	22.9054	20.0647	5	11	5	1	309	34.39	7.33
FNBP4	23360	formin-binding protein 4 isoform 1	63720	59870	61840	55820	97220	61180	50110	54730	62830	98960	56660	46660	51210	95670	137900	0.9998	0.225	0	70.73	3	3.2073	1	High	971059218	0	11.2352	3.53288	3	6	3	1	1019	110.383	4.75
FNDC3A	22862	fibronectin type-III domain-containing protein 3A isoform 1	11720	13080	13210	11120	18050	25470	27210	22380	27870	38650	6978	8722	7994	9750	12920	0.9999	0.28	0	175.316	6	5.9358	1	High	510025481	0	29.3907	7.76294	6	15	6	1	1198	131.767	6.71
FNDC3B	64778	fibronectin type III domain-containing protein 3B	93750	75510	99110	101100	75650	3010	3790	5019	4443	5980	19470	20450	21330	15520	28330	0.9999	0.158	0	115.97	3			High	205360934	0	13.4454	3.07309	3	7	3	1	1204	132.803	5.95
FNTA	2339	protein farnesyltransferase/geranylgeranyltransferase type-1 subunit alpha	34710	40160	43250	46100	30170	26940	29900	31820	32510	21890	39700	41320	44190	53700	33990	0.9999	0.624	0	157.627	4	6.43058	1	High	4503771	0	14.8374	10.0264	4	14	4	1	379	44.381	5.08
FNTB	2342	protein farnesyltransferase subunit beta	4784	5366	4007	3439	3549	30920	26930	28710	29130	15440	7131	8878	9642	6662	5191	0.9999	0.389	0	104.47	2			High	10835059	4.8962e-05	9.66798	5.72082	2	7	2	1	437	48.742	5.82
FOSL1	8061	fos-related antigen 1 isoform 1	11060	26770	13010	19760	43570	22360	38910	19750	33600	81620	13990	30340	14170	24970	58450	0.9999	0.931	0	53.7	2			High	4885243	4.8962e-05	7.9016	8.85609	2	6	2	1	271	29.395	8.02
FOXK1	221937	forkhead box protein K1	22040	24420	23890	24130	19890	71500	69140	73950	71390	42010	76060	66170	72030	68240	47050	0.9999	0.607	0	304.917	7	11.3314	2	High	82546824	0	24.5772	11.3233	7	21	7	1	733	75.411	9.32
FOXRED1	55572	FAD-dependent oxidoreductase domain-containing protein 1	82420	83330	88150	78830	148900	50070	43910	53720	53140	84760	7191	6495	6849	4567	11580	0.9999	0.369	0	116.693	3			High	8923708	0	11.3281	9.0535	3	8	3	1	486	53.778	7.78
FRG1	2483	protein FRG1	58420	70590	57980	66130	80230	45270	48120	41310	39750	50160	46290	48590	47010	41580	51270	0.9999	0.638	0	177.6	3	12.8387	1	High	4758404	0	14.0378	11.6279	3	13	3	1	258	29.154	9.01
FRYL	285527	protein furry homolog-like isoform X4	4981	6883	7316	7268	4237	17980	19610	19750	19930	11070	14220	17430	15720	16020	9193	0.9999	0.083	0	227.04	5	8.06251	1	High	530376637	0	18.5477	1.88243	5	14	4	1	3028	341.123	5.59
FSCN1	6624	fascin	1141000	996400	833100	816400	442500	1877000	1493000	1275000	1305000	681100	779300	706400	596400	540000	310300	0.0811	6.197	0	1179.02	18	123.541	9	High	4507115	0	108.73	45.2333	19	132	19	1	493	54.496	7.24
FSD1	79187	fibronectin type III and SPRY domain-containing protein 1	83130	93350	69090	63480	25230	24400	31060	24740	18650	8938	45090	55610	40260	35100	14700	0.9999	0.905	0	481.2	5	35.7582	3	High	13236585	0	45.0035	16.9355	5	34	5	1	496	55.784	6.99
FSTL1	11167	follistatin-related protein 1 precursor	71140	60220	62670	59470	135600	47220	32340	36280	34040	76330	116300	82980	84190	87820	181900	0.9998	0.369	0	144.635	3			High	5901956	0	13.4279	10.7143	3	11	3	1	308	34.963	5.52
FTH1	2495	ferritin heavy chain	118800	284000	339800	196600	401700	172800	437200	521300	293700	592200	190700	448100	535100	329000	709000	0.6821	9	0	409.51	9	59.3016	4	High	56682959	0	52.6905	63.9344	9	64	9	1	183	21.212	5.55
FTL	2512	ferritin light chain	61730	140800	149500	139100	291700	77730	129200	142400	134300	293200	126900	266200	264700	255100	546100	0.8848	4.995	0	101.724	6	10.0768	2	High	20149498	0	23.0113	38.2857	6	26	6	1	175	20.007	5.78
FTO	79068	alpha-ketoglutarate-dependent dioxygenase FTO isoform X1	640400	596600	566300	576500	322700	789600	794600	702700	653600	271900	598500	660800	571100	511300	224500	0.6896	1.829	0	478.046	12	36.8519	3	High	767990503	0	62.8749	26.4078	12	61	12	1	515	59.405	5.31
FTSJ1	24140	putative tRNA (cytidine(32)/guanosine(34)-2'-O)-methyltransferase isoform X1	24540	24780	22180	25740	19490	56520	56570	55660	48780	43470	17600	20040	21060	21460	9293	0.9999	1.154	0	28.0967	4	10.9517	1	High	768033082	0	13.9308	13.9466	4	11	4	1	337	36.911	6.3
FTSJ3	117246	pre-rRNA processing protein FTSJ3	770500	792500	728200	677200	1253000	631200	659800	614000	663100	1083000	771700	808600	755000	770200	1356000	0.4745	5.391	0	1767.19	24	167.769	7	High	194097365	0	163.628	40.8501	24	176	24	1	847	96.499	8.4
FUBP1	8880	far upstream element-binding protein 1 isoform X6	802800	885100	954200	760100	829500	845000	966800	1007000	831000	876500	725500	818300	848900	667700	689400	0.9999	6.43	18	1554.06	26	139.89	13	High	1034563083	0	120.74	43.5241	26	165	2	1	664	69.734	7.36
FUBP3	8939	far upstream element-binding protein 3	276700	267000	273800	363700	387800	198800	196800	218900	235900	228800	317000	327100	323100	345400	407900	0.9991	2.924	0	685	19	127.269	13	High	100816392	0	76.9137	36.3636	19	103	14	1	572	61.602	8.38
FUCA1	2517	tissue alpha-L-fucosidase precursor	78390	74310	72750	63540	97610	18250	17010	16290	10920	22140	6286	4999	6065	7078	8210	0.9999	0.688	0	133.415	4	11.0237	1	High	119360348	0	17.8751	7.93991	4	17	4	1	466	53.655	6.84
FUCA2	2519	plasma alpha-L-fucosidase precursor	167800	168300	150100	185200	370400	198300	196800	188600	215100	360700	149200	151400	138800	239200	433200	0.9567	1.555	0	312.99	9			High	40068512	0	42.8949	20.1285	9	24	9	1	467	54.032	6.25
FUOM	282969	fucose mutarotase isoform X1	1472	2652	2525	3883	1294	9083	11130	13620	12890	7359	10310	15760	15240	18130	9145	0.9999	1.154	0	107.143	2			High	767962555	0	12.8097	22.1591	2	7	2	1	176	19.325	6.52
FUS	2521	RNA-binding protein FUS isoform 1	2074000	2232000	2186000	2146000	3317000	2048000	2049000	2030000	2063000	2988000	1276000	1349000	1329000	1238000	1904000	0.0209	18.307	0	1202.4	10	19.68	2	High	4826734	0	86.7941	20.7224	10	114	8	1	526	53.394	9.36
FUT8	2530	alpha-(1,6)-fucosyltransferase isoform X1	48350	46330	45740	51700	112800	72000	82210	64720	78120	182800	80270	89600	71080	93240	191600	0.998	0.607	0	240.057	7	12.3474	2	High	1034586623	0	34.4963	19.2118	7	23	7	1	609	70.347	8.63
FXN	2395	frataxin, mitochondrial isoform 1 preproprotein	17280	24900	32160	23490	44790	19840	31470	29710	23110	45690	46750	86560	83940	65260	132200	0.9999	0.874	0	118.015	3	9.47975	1	High	31077081	0	18.961	23.8095	3	11	3	1	210	23.121	8.69
FXR1	8087	fragile X mental retardation syndrome-related protein 1 isoform X1	1376000	1284000	1384000	1461000	1087000	1451000	1363000	1491000	1505000	1156000	1174000	1111000	1175000	1169000	954500	0.9095	3.437	2	1283.96	19	115.586	6	High	767927731	0	112.341	33.9734	19	116	17	1	677	76.153	6.83
FXR2	9513	fragile X mental retardation syndrome-related protein 2	299200	308100	306200	303200	223200	222300	232600	234500	219300	171900	301500	290000	318200	319200	235100	0.9996	1.88	1	836.347	15	127.128	10	High	259013556	0	83.6918	28.6776	15	96	12	1	673	74.178	6.23
FYCO1	79443	FYVE and coiled-coil domain-containing protein 1 isoform X1	90740	79250	77920	90260	131000	86770	77900	79090	85180	125200	89060	77140	86750	86470	129000	0.9999	0.428	0	471.243	12	51.6519	6	High	578806590	0	69.0494	11.502	13	39	13	1	1478	166.879	4.92
FYTTD1	84248	UAP56-interacting factor isoform 1	27580	27660	33640	24250	14960	40450	35460	40200	41750	34330	38810	38540	44270	33050	32430	0.9999	0.468	0	138.276	3			High	42716295	0	14.4079	12.8931	3	9	3	1	318	35.796	11.78
G3BP1	10146	ras GTPase-activating protein-binding protein 1 isoform X1	797300	779700	800800	671700	532900	446100	441500	420900	358400	246500	563100	601900	636400	571200	469800	0.9751	13.125	1	1704.07	15	120.224	7	High	1034643208	0	111.888	45.4936	15	144	14	1	466	52.132	5.52
G3BP2	9908	ras GTPase-activating protein-binding protein 2 isoform X1	430400	407300	468100	466300	293100	289500	255600	296100	306800	128800	98940	84830	103600	97860	69990	0.9967	0.905	0	195.035	6	19.9492	1	High	530378493	0	28.0397	17.2199	6	32	5	1	482	54.088	5.55
G6PD	2539	glucose-6-phosphate 1-dehydrogenase isoform a	1400000	1356000	1428000	1436000	666600	1695000	1605000	1737000	1607000	706800	2212000	2148000	2220000	2002000	898600	0.0096	9.68	0	2177.08	29	188.425	13	High	109389365	0	167.871	65.5046	29	219	29	1	545	62.429	8.05
GAA	2548	lysosomal alpha-glucosidase preproprotein	120100	117700	109500	92860	270300	61460	60180	45020	49130	142400	89360	83870	84430	70430	230400	0.9946	1.198	0	832.917	10	154.506	9	High	119393891	0	81.5751	16.8067	10	97	10	1	952	105.257	6
GABARAP	11337	gamma-aminobutyric acid receptor-associated protein	2712	3967	3800	2662	2947	44870	53310	55450	50880	45950	43030	46940	52210	46510	40840	0.9999	45.416	0	128.502	3	17.4531	1	High	6005764	0	16.6804	29.9145	3	19	2	1	117	13.909	8.79
GABARAPL2	11345	gamma-aminobutyric acid receptor-associated protein-like 2	354400	369500	356400	324400	253100	341800	339100	356900	344100	267400	398300	399300	411700	348100	284700	0.998	4.623	1	461.159	5			High	6005768	0	28.4001	35.8974	5	23	4	1	117	13.658	8.1
GABPA	2551	GA-binding protein alpha chain isoform X1	31530	31820	36940	44600	33770	18880	18020	19200	18280	18090	54740	61470	60600	62090	47600	0.9999	0.874	0	209.893	6	31.6524	3	High	530418819	0	31.8664	20.2643	6	27	6	1	454	51.263	4.97
GADD45GIP1	90480	growth arrest and DNA damage-inducible proteins-interacting protein 1	40860	42940	44490	44680	69830	36240	36000	34890	43350	59340	38250	42060	39200	46660	73550	0.9999	4.337	0	403.35	7	62.7338	5	High	31543415	0	42.581	40.991	7	65	7	1	222	25.368	10.02
GAK	2580	cyclin-G-associated kinase isoform X1	79060	94810	87650	92070	66580	49370	50580	46900	56530	44250	142800	132300	129100	174700	99510	0.9999	0.277	0	240.93	6	13.3051	3	High	767929039	0	32.3192	7.23247	7	26	7	1	1355	147.709	6.02
GALE	2582	UDP-glucose 4-epimerase	175200	196700	157900	188800	94480	243500	256500	213100	234100	124000	188800	200800	159800	163200	79000	0.9973	3.833	0	667.459	9	67.7181	6	High	56118217	0	55.7975	37.3563	10	72	10	1	348	38.257	6.73
GALK1	2584	galactokinase	374800	343400	341200	281200	161900	345600	330900	349400	277800	220900	172000	164200	170200	172100	113300	0.9931	3.833	0	403.956	12	78.8016	10	High	4503895	0	63.5323	39.2857	12	57	12	1	392	42.246	6.46
GALM	130589	aldose 1-epimerase	28730	31770	24380	21640	7066	12000	14660	11730	13120	5645	10790	14420	9814	8798	3289	0.9999	0.311	0	93.95	2			High	20270355	0	11.7091	9.35673	2	5	2	1	342	37.742	6.65
GALNS	2588	N-acetylgalactosamine-6-sulfatase isoform X1	18370	17490	18660	14730	22230	9811	10770	10890	7264	13810	11710	11070	10020	5423	13370	0.9999	0.682	0	74.98	5	10.8178	2	High	767989687	0	24.5622	12.5645	5	17	5	1	581	64.933	8.65
GALNT2	2590	polypeptide N-acetylgalactosaminyltransferase 2 precursor	479400	383300	487200	484400	841800	382400	293300	377700	395200	619700	513100	384900	485100	522000	859300	0.8468	2.511	0	697.515	17	52.6854	5	High	4758412	0	76.9829	31.5236	17	63	17	1	571	64.691	8.35
GALNT7	51809	N-acetylgalactosaminyltransferase 7	9449	7501	8151	15410	17780	100800	95020	107700	129400	168900	46630	45120	52240	70810	96190	0.9999	0.468	0	132.232	5			High	157502212	0	22.0409	9.58904	5	10	5	1	657	75.341	7.11
GAMT	2593	guanidinoacetate N-methyltransferase isoform a	16610	19790	12510	8684	4388	2377	1859	1490	2783	800.1	31530	30950	19660	12750	8965	0.9999	0.585	0	73.64	2			High	4503909	0	11.3547	14.8305	2	7	2	1	236	26.301	6.14
GANAB	23193	neutral alpha-glucosidase AB isoform 3 precursor	3285000	3592000	3465000	3098000	5551000	2437000	2620000	2528000	2037000	3791000	3416000	4041000	3995000	3363000	6063000	0.0001	19.535	43	3591.16	41	586.974	28	High	88900491	0	354.251	60.6625	43	458	2	1	966	109.369	6.24
GANAB	23193	neutral alpha-glucosidase AB isoform 2 precursor	281800	321900	291900	185200	398500	93260	116500	102700	91930	145700	168000	179300	184200	107600	220200	0.0001	19.852	0	3562.83	40	607.859	28	High	38202257	0	350.607	61.1229	42	463	1	1	944	106.807	6.14
GAPDH	2597	glyceraldehyde-3-phosphate dehydrogenase isoform 1	12930000	12120000	12800000	11600000	5028000	11500000	10850000	11400000	10530000	4602000	10560000	10090000	10600000	10360000	4512000	0.0001	214.443	0	13680.5	17	112.16	3	High	576583524	0	238.511	68.0597	17	849	17	1	335	36.03	8.46
GAPVD1	26130	GTPase-activating protein and VPS9 domain-containing protein 1 isoform X1	231200	249800	246900	257300	127700	277500	296400	299400	310000	173600	263600	271600	268100	281200	145100	0.9967	0.823	0	751.546	17	61.5158	6	High	767956960	0	80.1263	14.2569	17	74	17	1	1487	166.064	5.21
GAR1	54433	H/ACA ribonucleoprotein complex subunit 1	112900	115400	106400	96480	216600	23100	26340	26360	20910	54590	49000	60960	49350	49310	117900	0.9995	2.831	0	206.296	6	18.4857	2	High	15011916	0	23.0387	29.9539	6	30	6	1	217	22.334	10.92
GARS	2617	glycine--tRNA ligase isoform 1 precursor	1139000	1488000	1424000	1533000	1080000	1470000	1930000	1788000	1808000	1293000	1010000	1302000	1288000	1272000	931100	0.9972	7.938	0	1765.07	26	108.892	9	High	116805340	0	183.178	42.8958	26	177	26	1	739	83.113	7.03
GART	2618	trifunctional purine biosynthetic protein adenosine-3 isoform X1	2152000	2124000	2092000	2417000	1109000	2830000	2941000	2972000	3034000	1389000	3164000	3234000	3172000	3401000	1527000	0.0001	11.478	0	4782.17	40	183.323	14	High	578836508	0	316.461	53.3663	40	311	40	1	1010	107.699	6.7
GATAD2A	54815	transcriptional repressor p66-alpha isoform X2	29240	25940	32890	36220	21070	353200	337800	351500	417500	196800	191300	160500	177600	214300	97250	0.9987	0.567	0	426.688	7	40.3848	2	High	1034608313	0	34.8973	14.0625	7	39	6	1	704	75.869	9.92
GATAD2B	57459	transcriptional repressor p66-beta isoform X1	170400	142800	150500	152500	95240	363300	296100	317300	312300	234500	162500	142400	147800	141200	88190	0.9982	1.207	1	552.84	9	77.8147	5	High	530365128	0	57.1185	20.2361	9	57	8	1	593	65.22	9.7
GATC	283459	glutamyl-tRNA(Gln) amidotransferase subunit C, mitochondrial	16810	32560	26600	26330	45280	10990	18830	16790	16680	32060	14520	30040	25800	33370	48150	0.9999	0.668	0	108.533	2	0	1	High	50978624	4.8962e-05	8.30357	19.1176	2	6	2	1	136	15.077	5.05
GBA	2629	glucosylceramidase isoform 1 precursor	56980	63510	57330	52920	118400	77880	95000	81230	76260	195700	97850	113000	99790	96260	237300	0.997	1.326	0	458.111	9	23.5842	3	High	54607045	0	59.8375	23.694	9	35	9	1	536	59.678	7.61
GBAS	2631	protein NipSnap homolog 2 isoform 1	678100	745100	622200	489200	1206000	974600	996300	906500	754500	1524000	950300	1026000	887800	706500	1639000	0.3163	7.577	0	203.394	8	29.264	3	High	4503937	0	54.7897	41.2587	9	44	7	1	286	33.721	9.36
GBE1	2632	1,4-alpha-glucan-branching enzyme	599300	713700	652800	447100	198200	874500	1007000	900400	674000	523400	732600	828700	733700	545100	363000	0.7466	2.875	0	663.127	18	80.695	8	High	189458812	0	79.0252	30.057	19	113	19	1	702	80.409	6.32
GBF1	8729	Golgi-specific brefeldin A-resistance guanine nucleotide exchange factor 1 isoform X1	232400	194900	220000	220100	117700	250400	219800	236100	231400	131500	208600	175000	200800	190200	122800	0.997	0.474	0	738.498	13	42.5831	3	High	578819967	0	79.7413	9.29741	13	70	13	1	1893	210.164	5.78
GBP1	2633	guanylate-binding protein 1	368200	393700	313300	508200	198300	294900	303100	249400	427600	144400	163500	165000	152600	247400	81860	0.9927	1.593	0	447.442	11	30.013	2	High	166706903	0	57.4702	18.4122	11	54	11	1	592	67.888	6.32
GCAT	23464	2-amino-3-ketobutyrate coenzyme A ligase, mitochondrial isoform X1	17900	15870	22380	21140	29240	38580	33410	41400	32460	47360	15170	12870	17260	15120	20680	0.9999	1.015	0	303.377	6	40.98	4	High	1034628541	0	53.2807	22.4568	6	30	6	1	521	56.284	7.77
GCC2	9648	GRIP and coiled-coil domain-containing protein 2 isoform X1	12650	10820	11880	17330	12320	11790	9820	12050	8884	9291	9893	9084	10820	8246	7566	0.9999	0.116	0	170.19	5	5.15815	1	High	578805251	0	25.6586	5.03853	5	13	4	1	1687	196.117	5.14
GCDH	2639	glutaryl-CoA dehydrogenase, mitochondrial isoform X1	100500	96220	97300	112900	203600	19430	17010	19470	23760	38900	21280	23800	24950	28940	57860	0.9998	1.239	0	455.358	4	39.0028	2	High	768001857	0	49.1371	19.0583	4	33	4	1	446	48.824	6.84
GCFC2	6936	GC-rich sequence DNA-binding factor 2 isoform X1	19310	21220	20180	23060	13170	109200	123000	103400	97510	63560	59100	64920	55750	64080	40330	0.9999	0.227	0	170.497	4	4.30069	1	High	530368018	0	22.4826	7.09759	4	13	4	1	789	90.134	5.99
GCLC	2729	glutamate--cysteine ligase catalytic subunit isoform a	147100	164400	159900	146400	50930	109100	127100	117400	112700	55460	67180	77650	66620	75680	35710	0.9997	1.207	0	469.487	10	24.4785	1	High	4557625	0	52.0118	22.135	10	38	9	1	637	72.719	6.09
GCLM	2730	glutamate--cysteine ligase regulatory subunit isoform 1	300000	264100	274900	318400	128400	289700	244000	256500	324700	218700	195500	169600	172500	158600	78240	0.9952	6.943	0	429.594	8	38.9414	2	High	4504011	0	47.7065	33.2117	8	42	8	1	274	30.708	6.02
GCN1	10985	eIF-2-alpha kinase activator GCN1	2255000	2183000	2068000	1991000	957000	1908000	1976000	1844000	1706000	849100	2565000	2479000	2369000	2291000	1073000	0.0003	2.728	0	4459.76	83	311.766	27	High	54607053	0	449.606	40.6964	84	432	84	1	2671	292.524	7.43
GCSH	2653	glycine cleavage system H protein, mitochondrial precursor	66070	89620	86510	66030	135800	70780	94250	105400	68730	130500	61680	88890	92300	67410	147600	0.9994	2.162	0	439.853	2			High	49574537	0	21.8972	17.341	2	21	2	1	173	18.873	4.88
GDAP1	54332	ganglioside-induced differentiation-associated protein 1 isoform a	14930	11890	15450	10250	30130	11740	12300	12590	8608	27800	34690	34110	35770	29100	76030	0.9999	1.154	0	124.485	5	42.9546	3	High	108773797	0	30.4005	24.3017	5	20	5	1	358	41.32	8.34
GDI1	2664	rab GDP dissociation inhibitor alpha	329100	403100	358900	319600	158400	298500	358700	310100	296400	140100	293400	347500	310900	284600	138200	0.9852	7.318	0	1127.67	15	131.972	8	High	4503971	0	116.752	48.3221	16	122	9	1	447	50.55	5.14
GDI2	2665	rab GDP dissociation inhibitor beta isoform 1	1947000	1798000	1888000	1889000	882700	1493000	1428000	1482000	1405000	782800	1342000	1256000	1333000	1323000	597900	0.0523	18.783	8	1876.17	24	160.685	12	High	6598323	0	163.234	62.6966	26	195	19	1	445	50.631	6.47
GEMIN2	8487	gem-associated protein 2 isoform alpha	41690	40690	39860	40190	31320	34250	31490	27960	29360	20590	29520	36150	32610	31320	28890	0.9999	1.276	0	79.78	4	10.979	2	High	4506961	0	16.9319	26.0714	4	12	4	1	280	31.565	5.58
GEMIN4	50628	gem-associated protein 4 isoform X1	148300	134200	145400	146800	93520	189000	182200	168800	174400	102300	114400	114700	102600	109700	77940	0.9997	0.741	0	505.71	12	63.1757	6	High	1034599964	0	66.1806	14.7834	12	66	12	1	1062	120.397	6.04
GEMIN5	25929	gem-associated protein 5 isoform 1	773300	544500	555800	726900	580900	1056000	957100	945000	1081000	757900	870800	787600	776900	911200	638300	0.9368	1.498	0	1159.36	31	143.937	14	High	157739942	0	147.883	26.9894	31	153	31	1	1508	168.483	6.62
GET4	51608	Golgi to ER traffic protein 4 homolog	84570	79600	74700	119300	62980	49660	52040	38130	79480	33990	22950	24180	26190	24110	14850	0.9999	1.054	0	239.3	4	8.06092	1	High	38570062	0	20.5981	13.7615	4	24	4	1	327	36.481	5.41
GFER	2671	FAD-linked sulfhydryl oxidase ALR	18630	23220	23340	16790	18360	16490	18720	15530	16440	14980	16550	20170	19720	17120	24670	0.9999	1.154	0	764.561	2	149.658	2	High	54112432	0	23.2579	18.0488	2	73	2	1	205	23.434	7.62
GFM1	85476	elongation factor G, mitochondrial isoform 2	295100	314700	282800	298400	608900	295200	323300	296400	304500	664200	240200	269300	267400	252600	596400	0.7965	2.162	0	724.057	19	48.9512	4	High	18390331	0	90.0221	30.3595	19	75	19	1	751	83.418	7.01
GFM2	84340	ribosome-releasing factor 2, mitochondrial isoform 4	13520	17870	15490	20240	29630	49790	52630	50570	61120	88210	78050	87600	89740	95590	144600	0.9999	0.585	0	274.574	6	44.4259	3	High	526479814	0	39.5616	9.98767	6	47	6	1	811	90.449	6.58
GFPT1	2673	glutamine--fructose-6-phosphate aminotransferase [isomerizing] 1 isoform X1	623400	538800	541400	596700	269800	1024000	910800	926400	1052000	443400	1045000	906300	923200	1081000	444600	0.4636	2.427	2	1298.64	18	106.143	6	High	1034613074	0	122.723	31.768	18	128	16	1	724	81.533	7.66
GFPT2	9945	glutamine--fructose-6-phosphate aminotransferase [isomerizing] 2	32140	18360	30350	45670	23230	137200	118300	139400	215900	115200	15400	11310	16590	21890	16540	0.9999	0.73	0	378.75	9	41.7845	4	High	4826742	0	48.9796	18.4751	9	50	7	1	682	76.882	7.37
GGA2	23062	ADP-ribosylation factor-binding protein GGA2	17490	14160	18190	18140	6265	71910	64110	71350	127800	144300	33060	19130	26070	77000	92420	0.9999	0.389	1	87.1171	4	14.4775	3	High	9558751	0	12.5429	6.19902	4	15	3	1	613	67.108	6.55
GGCT	79017	gamma-glutamylcyclotransferase isoform 1	490200	537700	519500	577800	221300	507100	551900	538100	537600	218200	351900	405800	395200	445000	168300	0.9311	3.924	0	635.374	8	28.8788	2	High	13129018	0	43.6848	47.8723	8	43	8	1	188	20.994	5.14
GGH	8836	gamma-glutamyl hydrolase precursor	187300	222700	203200	120200	324500	213600	262300	235900	138400	349800	265100	316400	282300	162400	487500	0.9838	1.929	0	296.9	7	2.55211	1	High	4503987	0	30.3793	22.956	7	23	7	1	318	35.941	7.11
GGPS1	9453	geranylgeranyl pyrophosphate synthase	18140	21870	21030	25710	13630	15430	15470	16120	18640	9376	6446	4849	4844	8177	3994	0.9999	0.311	0	46.2478	2			High	83700220	0.00116139	6.17932	6	2	6	2	1	300	34.849	6.14
GGT5	2687	gamma-glutamyltransferase 5 isoform X1	6906	6341	10140	9302	16620	6934	5727	7369	6566	10850	4712	3996	4078	4558	7026	0.9999	0.077	0	110.107	1	11.5529	1	High	768024611	0.000283621	6.59414	1.92616	1	6	1	1	623	66.197	7.71
GHITM	27069	growth hormone-inducible transmembrane protein	129200	150200	144800	177200	445800	103500	116500	122200	156200	344600	143000	166400	170800	195700	441100	0.8886	1.683	0	352.678	4	6.36717	1	High	118200356	0	24.9849	11.8841	4	25	4	1	345	37.181	9.94
GID8	54994	glucose-induced degradation protein 8 homolog	30200	41150	41170	39460	36790	162400	172100	188000	301000	129900	32490	45660	44190	35690	38180	0.9999	3.642	0	507.13	7	58.6797	5	High	8923557	0	56.2182	51.7544	7	37	7	1	228	26.732	4.97
GIGYF2	26058	PERQ amino acid-rich with GYF domain-containing protein 2 isoform b	193400	168200	188400	206100	91430	72160	71510	71760	65420	38760	98840	91930	97990	92710	46660	0.9996	0.701	0	449.729	12	63.8879	7	High	42476299	0	60.6258	13.3179	12	55	12	1	1299	149.978	5.54
GINS3	64785	DNA replication complex GINS protein PSF3 isoform b	66200	57990	60920	66280	22370	48400	46960	44580	33490	16490	78560	75830	77110	66310	24790	0.9999	1.683	0	304.359	4			High	21362088	0	25.369	25.9259	4	16	4	1	216	24.519	5.34
GINS4	84296	DNA replication complex GINS protein SLD5 isoform X1	3301	5482	6278	4372	770.2	90940	86440	87800	94790	76930	13000	11920	11670	8834	5428	0.9999	1.276	0	196.289	5	25.8861	4	High	530388094	0	21.3297	26.4574	5	21	5	1	223	26.03	4.98
GIPC1	10755	PDZ domain-containing protein GIPC1 isoform 1	182100	152500	167200	308200	170200	194800	150200	161300	323100	178200	138300	99080	111100	200900	111000	0.9999	1.371	0	424.267	6	36.3342	3	High	42544144	0	34.0724	31.2312	6	29	6	1	333	36.027	6.28
GIT1	28964	ARF GTPase-activating protein GIT1 isoform X1	134300	129400	115000	134200	92630	58630	57760	54620	50280	32900	40740	44350	39090	31570	20690	0.9999	0.413	0	151.71	7	30.9123	4	High	767994460	0	29.6693	12.2265	7	21	7	1	777	86.156	7.03
GIT2	9815	ARF GTPase-activating protein GIT2 isoform 1	4250	4137	4594	2945	1917	4193	5451	4182	3338	2727	6281	7012	6202	4117	2436	0.9999	0.205	0	92.24	2	4.79006	1	High	17149830	0	13.4747	7.90514	2	7	2	1	759	84.49	7.23
GK	2710	glycerol kinase isoform X1	24280	29010	28500	19880	44590	11130	14450	10680	9835	21770	25010	28300	28830	22600	46800	0.9999	0.259	0	213.213	3	12.3795	2	High	768032240	0	18.4045	6.81431	3	9	3	1	587	63.644	6.54
GLA	2717	alpha-galactosidase A precursor	15790	13830	14390	15800	26190	16030	13970	12380	15710	28550	14770	10560	13320	14000	26940	0.9999	0.445	0	79.6814	3	11.3028	1	High	4504009	0	18.1603	10.9557	3	12	3	1	429	48.735	5.6
GLB1	2720	beta-galactosidase isoform d precursor	216400	244100	221000	188400	455200	197500	239700	211700	151400	415200	166500	200300	183500	149900	375600	0.9527	2.535	0	1028.57	11	85.4322	4	High	950426350	0	83.0228	19.0345	11	91	11	1	725	81.736	7.94
GLDC	2731	glycine dehydrogenase (decarboxylating), mitochondrial precursor	26420	33450	36990	34030	52370	33080	35360	31170	35620	38690	27680	25990	26930	24210	36400	0.9999	0.108	0	149.65	2			High	108773801	0	12.2771	2.7451	2	6	2	1	1020	112.657	7.11
GLE1	2733	nucleoporin GLE1 isoform X1	90620	100000	99340	145200	132300	74990	74230	76060	92870	116800	81860	80670	86260	123900	156400	0.9998	0.931	0	217.533	9	21.0687	3	High	767957083	0	49.8954	18.3099	9	25	9	1	710	80.53	6.8
GLG1	2734	Golgi apparatus protein 1 isoform 1 precursor	479900	372600	492100	448200	835000	466500	363900	466300	432200	793000	511100	389900	502200	501900	871800	0.7946	1.602	0	1489.15	25	168.476	13	High	54633312	0	143.104	27.847	25	131	25	1	1203	137.132	6.9
GLMN	11146	glomulin isoform X1	12920	11280	13690	12000	19370	25050	20080	22170	33530	17540	12060	12570	9750	15140	6855	0.9999	0.218	0	94.3519	3	11.1598	1	High	1034554963	0	14.182	5.26316	3	14	3	1	627	71.911	5.35
GLO1	2739	lactoylglutathione lyase	1379000	1489000	1493000	1326000	432500	1520000	1619000	1596000	1382000	496000	1406000	1454000	1436000	1194000	432200	0.0133	9	0	816.793	8	31.8109	2	High	118402586	0	43.9917	42.3913	8	83	8	1	184	20.764	5.31
GLOD4	51031	glyoxalase domain-containing protein 4	796300	853400	792100	637100	259300	839800	848600	809700	693800	256300	814500	851700	807200	683700	276400	0.3816	7.859	0	1057.2	12	28.3504	2	High	217330598	0	90.2161	48.3221	12	99	12	1	298	33.212	5.6
GLRX3	10539	glutaredoxin-3 isoform 1	500700	531200	518300	520900	218000	510000	565400	555300	605200	239900	714000	716700	726700	819900	320800	0.8467	4.995	0	691.934	9			High	315467838	0	61.2881	31.3433	9	60	9	1	335	37.408	5.39
GLS	2744	glutaminase kidney isoform, mitochondrial isoform 2	566800	617800	561300	707500	1270000	748500	803900	732900	946600	1679000	629000	657400	567400	747600	1331000	0.0873	4.52	0	1083.41	18	50.091	5	High	373251164	0	108.417	39.7993	18	95	18	1	598	65.418	7.88
GLTP	51228	glycolipid transfer protein	13530	14450	10900	15620	20900	112000	90130	104700	128300	68950	6782	6731	5672	7969	11220	0.9999	1.276	0	161.13	4			High	7705987	0	20.7325	19.1388	4	12	4	1	209	23.834	7.39
GLTSCR2	29997	glioma tumor suppressor candidate region gene 2 protein	128600	126600	129500	141800	137100	14490	13890	17470	13110	11750	16860	18800	20430	14050	13520	0.9999	0.931	0	118.864	3	9.0044	2	High	239787829	0	18.8207	12.3431	4	13	4	1	478	54.356	10.32
GLUD1	2746	glutamate dehydrogenase 1, mitochondrial isoform a precursor	541900	609200	639800	694900	1509000	900000	952500	1004000	1117000	2281000	793600	897100	915700	975700	2095000	0.0008	5.043	0	1428.14	19	162.502	10	High	4885281	0	129.719	39.0681	19	139	19	1	558	61.359	7.8
GLUL	2752	glutamine synthetase	32940	36200	39700	46700	19650	98090	96460	99240	123100	59470	79490	75560	83460	98100	47630	0.9999	0.54	0	109.183	3	9.61872	1	High	74271837	0	12.7447	9.65147	3	9	3	1	373	42.037	6.89
GLYR1	84656	putative oxidoreductase GLYR1 isoform 5	49740	49720	51750	46180	97470	77870	83370	84400	80360	159800	57190	64250	63430	61400	122500	0.9996	1.212	0	430.74	8	35.4172	3	High	1022943258	0	44.4647	20.9677	8	31	8	1	558	60.947	9.42
GMDS	2762	GDP-mannose 4,6 dehydratase isoform 2	944800	830100	980200	989900	562700	594700	533000	594400	648600	376700	547500	455100	550500	572000	319700	0.9001	2.831	0	545.133	11	27.4898	1	High	359718934	0	61.8851	42.1053	11	64	11	1	342	39.029	7.08
GMFB	2764	glia maturation factor beta	230500	258200	242000	208500	94750	237800	244400	234100	206400	97660	315100	323200	309200	286700	125400	0.9872	4.623	1	219.673	5	12.0546	1	High	4758442	0	23.1471	42.2535	5	25	4	1	142	16.702	5.29
GMNN	51053	geminin	119700	112400	131800	126600	46900	98770	96970	116400	88220	35120	57580	51910	62740	34570	20520	0.9997	6.197	0	257.141	6	15.7286	1	High	354681985	0	30.9834	38.756	6	20	6	1	209	23.551	4.96
GMPPA	29926	mannose-1-phosphate guanyltransferase alpha isoform X4	261700	240000	238000	306200	135900	329700	296100	311900	418700	164600	178700	166100	166600	195300	69430	0.9928	1.783	0	533.783	7	40.2411	4	High	767917751	0	37.234	19.5294	7	53	7	1	425	46.753	7.21
GMPPB	29925	mannose-1-phosphate guanyltransferase beta isoform 1	188200	188300	175900	180500	81040	217200	220800	206700	208400	92020	162500	167200	149200	145600	69960	0.9968	1.637	0	270.131	5	21.04	3	High	11761619	0	34.5928	18.0879	6	40	6	1	387	42.622	6.46
GMPR2	51292	GMP reductase 2 isoform 4	538900	469700	470600	396800	236300	479400	459900	455300	393400	186200	472100	433800	405800	346400	171800	0.8708	1.154	2	481.428	8	35.6395	3	High	545687487	0	36.1742	22.9508	8	34	6	1	427	46.908	8.51
GMPS	8833	GMP synthase [glutamine-hydrolyzing] isoform X1	1560000	1464000	1561000	1436000	693200	1478000	1356000	1480000	1300000	685500	1544000	1360000	1513000	1359000	719200	0.0578	11.743	0	2145.8	29	163.624	9	High	767927897	0	210.145	54.2203	29	203	29	1	699	77.438	6.98
GNA11	2767	guanine nucleotide-binding protein subunit alpha-11	298900	289900	310100	316100	487700	439000	396800	437400	394200	709500	482800	454700	478600	440300	826700	0.9096	4.623	4	508.013	12	57.4611	4	High	115511049	0	60.8002	37.6045	12	69	8	1	359	42.097	5.69
GNA13	10672	guanine nucleotide-binding protein subunit alpha-13 isoform 1	273700	231500	255800	241100	415600	238500	214900	235600	220900	408500	219300	185100	195600	182300	346800	0.9897	2.481	0	960.548	10	79.9912	6	High	24111250	0	66.703	32.3607	10	80	9	1	377	44.022	8
GNAI2	2771	guanine nucleotide-binding protein G(i) subunit alpha-2 isoform 1	815600	675000	800000	797600	1197000	875600	683700	751500	821500	1297000	605100	495000	547700	580600	860000	0.7856	10.365	3	1671.75	12	116.175	5	High	4504041	0	111.729	47.6056	12	125	8	1	355	40.425	5.54
GNAI3	2773	guanine nucleotide-binding protein G(k) subunit alpha	235000	162300	186200	182300	332100	292500	219500	254900	250500	445100	285900	213600	246500	246800	441800	0.9924	4.08	0	882.125	10	34.2476	4	High	5729850	0	62.1745	41.2429	10	68	6	1	354	40.506	5.69
GNAO1	2775	guanine nucleotide-binding protein G(o) subunit alpha isoform b	49870	51120	42410	44090	60560	82660	81010	61000	68710	88810	60780	53200	39380	53570	67890	0.9999	0.833	0	527.582	4			High	162461738	0	24.6728	12.7119	4	37	1	1	354	40.061	5.9
GNAQ	2776	guanine nucleotide-binding protein G(q) subunit alpha	9500	11750	11660	9023	19330	16610	16660	18800	16960	33170	24420	23280	28490	19970	49100	0.9999	1.818	0	437.516	7	23.9459	3	High	40254462	0	40.6045	25.0696	7	35	3	1	359	42.115	5.68
GNAS	2778	protein GNAS isoform X1	624900	537400	607400	526300	846100	764500	668000	704800	636800	1102000	527800	450700	509700	392500	701400	0.9339	2.765	1	1156.33	14	113.662	8	High	1034625016	0	97.4033	16.185	14	129	13	1	1038	111.043	5.03
GNB1	2782	guanine nucleotide-binding protein G(I)/G(S)/G(T) subunit beta-1 isoform X1	1176000	969000	1037000	869600	1489000	1249000	1095000	1163000	996500	1742000	1264000	1128000	1189000	1032000	1821000	0.5834	24.119	6	2154.22	12	99.9435	4	High	1034557822	0	131.695	46.7647	12	149	7	1	340	37.353	6
GNB2	2783	guanine nucleotide-binding protein G(I)/G(S)/G(T) subunit beta-2	577100	465100	498200	393900	926900	580900	428600	454700	435800	881800	533500	420600	433400	349600	811300	0.8554	30.623	2	2367.7	12	141.633	7	High	20357529	0	142.975	46.7647	12	172	5	1	340	37.307	6
GNB4	59345	guanine nucleotide-binding protein subunit beta-4	7192	4550	4847	4038	9027	8948	6956	7894	7059	12670	13690	9163	13280	12560	20790	0.9999	3.217	0	639.61	7	61.7631	3	High	11055998	0	46.7589	27.3529	7	67	2	1	340	37.543	6
GNE	10020	bifunctional UDP-N-acetylglucosamine 2-epimerase/N-acetylmannosamine kinase isoform 1	13200	13330	12530	20130	8120	32260	25140	30180	41620	15780	28750	28170	34820	40750	17180	0.9999	0.334	0	216.126	5	30.8114	3	High	190014632	0	26.7672	10.757	5	20	5	1	753	83.013	6.93
GNG12	55970	guanine nucleotide-binding protein G(I)/G(S)/G(O) subunit gamma-12 isoform X1	435200	398400	421900	510100	818500	453300	406100	443300	544100	827200	425000	387000	425700	484400	802700	0.7383	55.234	0	708.275	4	55.7567	2	High	1034560222	0	42.1548	59.7222	4	66	4	1	72	8.001	8.97
GNG5	2787	guanine nucleotide-binding protein G(I)/G(S)/G(O) subunit gamma-5 precursor	632500	587000	587200	274400	395400	456200	389800	403700	195400	282800	578800	514800	560400	259000	376900	0.9649	2.162	0	182.551	2			High	4885287	0	11.2718	52.9412	2	10	2	1	68	7.314	9.85
GNL1	2794	guanine nucleotide-binding protein-like 1 isoform X1	269400	262600	231000	215600	153300	324900	301800	285100	243000	112000	474700	474500	410300	376200	157300	0.9574	2.398	0	573.183	14	74.5526	7	High	530381804	0	75.3505	33.2784	14	71	14	1	607	68.619	5.8
GNL2	29889	nucleolar GTP-binding protein 2 isoform 2	308900	312600	330100	307600	499100	366500	380900	396700	405400	586700	627900	627000	632400	656200	906800	0.9465	2.639	0	669.674	21	63.8391	7	High	1021312148	0	95.0577	26.6583	21	84	21	1	799	91.223	9.25
GNL3	26354	guanine nucleotide-binding protein-like 3 isoform 1	265300	330000	288900	279000	547600	393600	444400	410000	370700	604600	531800	602800	547800	507300	860500	0.9024	3.924	0	978.048	14	41.507	4	High	45593130	0	87.9328	32.969	14	67	14	1	549	61.954	9.16
GNL3L	54552	guanine nucleotide-binding protein-like 3-like protein	43140	39070	40830	53770	49130	38940	36250	37290	52810	66940	43850	35710	42470	55250	76330	0.9999	0.501	0	295.56	4	33.6142	2	High	9506611	0	30.2633	10.3093	4	27	4	1	582	65.532	8.44
GNPAT	8443	dihydroxyacetone phosphate acyltransferase isoform 1	67840	68360	67840	80730	123400	78340	69810	68120	74320	139900	100400	85100	94790	107300	175800	0.9996	0.725	0	287.678	8			High	7657134	0	36.5366	13.6765	8	21	8	1	680	77.138	6.57
GNPDA1	10007	glucosamine-6-phosphate isomerase 1 isoform X1	364100	381100	352200	440300	179900	601300	603500	551300	758000	321800	710700	721100	689100	942900	379200	0.9126	5.661	4	927.439	10	84.7063	3	High	530380347	0	81.7297	44.3396	10	81	6	1	318	36.095	7.61
GNPDA2	132789	glucosamine-6-phosphate isomerase 2 isoform 1	37710	35760	41480	52390	28100	15680	17720	19590	24630	16540	17740	16540	18320	22780	16620	0.9999	1.738	0	483.35	6	41.3516	2	High	19923881	0	41.3765	30.7971	6	34	2	1	276	31.065	6.95
GNPNAT1	64841	glucosamine 6-phosphate N-acetyltransferase isoform X1	14080	15890	16980	17710	7547	98810	109600	99820	94910	46320	132600	135300	110600	118600	56020	0.9999	6.743	0	185.841	6	31.0456	2	High	578826075	0	45.4566	58.1522	6	25	6	1	184	20.736	7.99
GNS	2799	N-acetylglucosamine-6-sulfatase precursor	385300	270300	268100	710000	538200	178500	192900	171900	154300	314600	129200	155200	134500	135800	308700	0.9869	1.471	0	365.816	9	22.9419	2	High	4504061	0	53.1408	20.1087	9	39	9	1	552	62.042	8.31
GOLGA2	2801	golgin subfamily A member 2 isoform X1	82950	91520	97260	118200	130000	50530	51770	57970	58030	86810	48330	46070	56990	50770	76340	0.9999	0.905	0	660.691	14	80.8414	8	High	530390995	0	78.472	20.311	14	62	14	1	1029	116.029	5.05
GOLGA3	2802	golgin subfamily A member 3 isoform X1	48060	57270	65560	48630	47190	93650	96020	95850	94270	85740	38850	43190	44730	42700	41790	0.9999	0.252	0	284.9	8	29.106	4	High	578824668	0	45.9533	7.40988	8	25	8	1	1498	167.252	5.44
GOLGA4	2803	golgin subfamily A member 4 isoform X1	111400	121600	117400	144100	148200	162600	154600	167100	189600	214000	183000	177400	188800	211400	243600	0.9999	0.35	0	363.871	18	13.9663	2	High	530372318	0	67.422	7.61488	18	41	17	1	2285	266.719	5.39
GOLGA5	9950	golgin subfamily A member 5	46880	48070	47410	67720	56610	55290	58820	53060	59350	91500	64480	48460	53500	47730	81760	0.9999	0.638	0	344.8	8	21.0613	3	High	526118265	0	36.8316	13.5431	8	23	8	1	731	82.94	5.83
GOLGB1	2804	golgin subfamily B member 1 isoform 1	399400	436000	427900	501600	709000	453400	495500	516600	553000	805300	378400	370100	403500	416400	654800	0.8508	0.866	1	1749.59	51	109.135	14	High	374532817	0	252.014	20.5567	51	156	50	1	3269	376.907	5
GOLIM4	27333	Golgi integral membrane protein 4 isoform X1	49070	63770	56750	60280	104500	42020	46310	49980	60310	92080	28890	38150	30830	35150	61950	0.9999	0.274	0	212.669	4	20.1018	2	High	530374430	0	16.1799	5.73888	4	13	4	1	697	81.888	4.77
GOLM1	51280	Golgi membrane protein 1	14920	18610	16290	14050	21990	5023	7226	7367	7588	12190	10000	13180	12770	13810	25250	0.9999	0.304	0	71.7867	3			High	29550850	0	10.6785	9.72569	3	4	3	1	401	45.306	4.97
GOLPH3	64083	Golgi phosphoprotein 3	65350	61650	60970	83880	92290	17140	20450	23170	20260	25110	27340	28050	32430	43280	48950	0.9999	1.581	0	128.59	6	2.8064	1	High	11545859	0	24.914	25.5034	6	19	6	1	298	33.79	6.44
GOLT1B	51026	vesicle transport protein GOT1B isoform X1	7590	9383	11660	10870	21560	12140	16510	15250	16260	32430	13150	17890	18470	19650	38680	0.9999	1.683	0	218.09	2	33.7506	2	High	1034579817	0	19.2889	10.7143	2	20	2	1	140	15.834	10.74
GOPC	57120	Golgi-associated PDZ and coiled-coil motif-containing protein isoform a	129100	64330	62580	87200	40430	85390	26840	31410	63720	31280	123600	107500	102200	96970	82430	0.9997	1.031	0	210.2	7	21.7556	4	High	9966877	0	34.2063	19.9134	7	28	7	1	462	50.489	5.92
GORASP2	26003	Golgi reassembly-stacking protein 2 isoform 1	209500	211700	202500	219900	218700	242100	247600	308800	392500	430100	342200	352000	378400	422100	406600	0.9986	2.455	1	274.225	6	36.8322	2	High	29826294	0	27.6322	16.3717	6	37	5	1	452	47.116	4.82
GOSR2	9570	Golgi SNAP receptor complex member 2 isoform D	11770	11870	13900	9445	14490	11810	8340	10470	7253	11300	5666	5400	8124	4887	9147	0.9999	0.701	0	149.32	2	20.6172	1	High	1007372548	0	14.8292	8.94942	2	11	2	1	257	29.794	7.17
GOT1	2805	aspartate aminotransferase, cytoplasmic	638300	669600	641100	828200	382900	603600	680600	633100	714900	279900	1073000	1236000	1138000	1314000	518000	0.7388	8.047	0	1137.17	18	85.3758	5	High	4504067	0	99.0108	51.816	18	100	18	1	413	46.219	7.01
GOT2	2806	aspartate aminotransferase, mitochondrial isoform 1 precursor	4229000	5210000	4354000	4329000	8720000	4377000	5207000	4568000	4544000	9012000	3534000	4209000	3598000	3462000	6898000	0.0001	12.043	0	2229.38	19	123.267	5	High	73486658	0	138.804	53.0233	19	235	19	1	430	47.487	9.01
GPAT4	137964	glycerol-3-phosphate acyltransferase 4 isoform X1	41510	35370	44270	42020	67390	42260	35140	36750	35850	71560	25960	22440	23180	22880	43340	0.9999	0.334	0	123.234	3	11.9856	1	High	767950549	0	12.5358	7.89474	3	11	3	1	456	52.037	9.19
GPATCH4	54865	G patch domain-containing protein 4 isoform 1	17960	19300	20900	24550	35620	22790	34220	30600	35770	69930	16290	19170	15240	22580	39770	0.9999	0.468	0	106.33	2	13.9386	1	High	33356552	0	15.2162	12.5333	3	9	3	1	375	42.576	9.31
GPATCH8	23131	G patch domain-containing protein 8 isoform X1	101200	100500	108700	85250	90750	84360	82260	87260	79790	76840	73610	76170	76030	73330	70690	0.9999	0.45	0	332.222	10	5.56007	1	High	767994135	0	46.0855	10.1241	10	27	10	1	1531	167.275	8.54
GPC1	2817	glypican-1 precursor	176100	110200	183300	170800	359100	203900	119500	196700	178500	286500	184800	119100	188800	172600	288800	0.9947	1.471	0	508.107	11	58.5994	6	High	167001141	0	57.5938	25.8065	11	59	11	1	558	61.641	7.3
GPD1L	23171	glycerol-3-phosphate dehydrogenase 1-like protein	301600	314400	287200	253800	201700	268000	279300	268100	241900	273200	100700	103800	96180	96490	73230	0.9999	0.65	0	288.325	5	21.1004	2	High	24307999	0	17.9685	12.5356	5	21	5	1	351	38.394	7.02
GPD2	2820	glycerol-3-phosphate dehydrogenase, mitochondrial precursor	133100	153100	148500	122300	257300	123700	134300	132000	105500	241200	164400	185400	184900	159200	342200	0.9914	1.783	0	1228.34	17	103.42	10	High	285002233	0	110.772	32.3246	17	88	17	1	727	80.802	7.69
GPHN	10243	gephyrin isoform X1	434900	398400	363400	369900	192200	418000	413100	354800	376200	166600	270400	266100	236900	233400	145200	0.9634	1.116	0	589.913	14	85.5436	7	High	767979516	0	73.1947	28.6061	14	74	14	1	825	89.766	6.06
GPI	2821	glucose-6-phosphate isomerase isoform X1	4308000	4143000	4601000	4046000	1429000	4397000	4129000	4596000	4207000	1454000	4241000	3990000	4433000	4085000	1440000	0.0001	13.678	1	2386.06	22	181.532	6	High	768008086	0	155.675	43.3836	22	276	21	1	597	67.243	8.97
GPKOW	27238	G patch domain and KOW motifs-containing protein isoform X1	115700	113700	125600	121400	79640	163900	163300	159100	172300	103800	125200	141600	136600	130600	103900	0.9999	2.162	0	411.93	13	70.0517	5	High	1034673992	0	84.0897	44.3992	13	68	13	1	491	53.934	6.9
GPN1	11321	GPN-loop GTPase 1 isoform a	22330	21160	26920	23220	13470	2694	3186	3970	2981	1890	11300	12150	12170	11190	4924	0.9999	0.334	0	66.5667	2	15.7861	2	High	223005897	0	12.1277	6.95876	2	7	2	1	388	43.318	5.19
GPR107	57720	protein GPR107 isoform 3	45970	45460	48720	41650	84020	115900	117600	131400	124900	191800	17090	23680	24400	21440	38740	0.9999	0.292	0	93.7079	2			High	56711308	0.000283621	7.14033	3.26087	2	7	2	1	552	61.936	7.2
GPR108	56927	protein GPR108 precursor	12070	11160	12280	9169	18360	8574	10180	10390	6729	15420	38250	32090	35730	33990	55640	0.9999	0.186	0	81.9	2			High	122937301	0.00193345	5.79076	2.94659	2	4	2	1	543	60.594	8.69
GPR75-ASB3	100302652	GPR75-ASB3 protein	2731	3018	2572	2587	2802	10510	7415	8147	7186	7136	6787	7787	8737	6857	7706	0.9999	0.093	0	51.56	1	9.70761	1	High	255982572	0.0093097	3.61493	1.97842	1	10	1	1	556	61.735	6.52
GPRC5A	9052	retinoic acid-induced protein 3	23840	13820	16830	28680	33090	53610	34230	45620	107500	114500	65210	42160	54290	108800	114700	0.9999	0.701	0	47.06	2			High	4506403	0	12.1111	7.56303	2	6	2	1	357	40.225	8.15
GPRIN1	114787	G protein-regulated inducer of neurite outgrowth 1	117700	100200	118200	99830	83440	58800	44800	52610	42040	42440	37650	32350	31260	25070	25740	0.9999	0.124	0	73.06	4			High	112821681	0	11.9399	3.27381	4	7	4	1	1008	102.336	8.06
GPS1	2873	COP9 signalosome complex subunit 1 isoform X2	115600	98150	98920	104800	52700	166200	165900	179000	212200	121000	182100	167300	171400	164100	101900	0.9996	1.565	0	691.502	9	97.6756	5	High	530413484	0	50.7028	21.5385	9	78	9	1	585	64.955	6.28
GPT2	84706	alanine aminotransferase 2 isoform 1	27420	43310	46610	42400	101300	42790	56950	62240	57350	128500	12390	25420	26180	17390	48770	0.9996	1.154	0	359.176	8	62.827	4	High	19263340	0	53.565	25.6214	8	37	8	1	523	57.866	7.71
GPX1	2876	glutathione peroxidase 1 isoform 1	324400	357200	303000	425700	396600	292300	278200	249600	329500	326300	254600	261500	241100	326000	285900	0.9999	5.813	0	628.475	8	62.6019	3	High	41406084	0	40.8445	50.2463	8	74	8	1	203	22.075	6.55
GPX4	2879	phospholipid hydroperoxide glutathione peroxidase, mitochondrial isoform C precursor	347600	298700	304400	222600	116600	206800	197300	190300	133100	70680	227500	205300	198300	162600	85620	0.9822	2.728	0	361.81	6	15.6371	1	High	90903240	0	37.6556	28.2051	6	30	6	1	234	27.082	10.07
GPX8	493869	probable glutathione peroxidase 8 isoform X1	16810	16150	19860	19630	34110	23000	20330	26490	24090	48400	22740	21900	24280	23460	51110	0.9999	0.233	0	112.763	1			High	578810391	0.00208731	5.35144	5.2381	1	3	1	1	210	23.995	9.26
GRB2	2885	growth factor receptor-bound protein 2 isoform 1	77010	80180	85910	78360	54710	62570	64630	69410	56860	41350	86160	77900	89810	85270	56720	0.9999	2.728	0	111.51	7			High	4504111	0	21.4349	34.5622	7	17	7	1	217	25.19	6.32
GRHPR	9380	glyoxylate reductase/hydroxypyruvate reductase	324700	307800	294000	369100	238700	313700	290600	298000	381900	238900	328500	316300	314600	381800	255700	0.9991	5.494	0	883.869	10	28.0917	3	High	6912396	0	76.9868	44.5122	10	54	10	1	328	35.646	7.39
GRIPAP1	56850	GRIP1-associated protein 1 isoform X1	93010	96680	92810	72980	59030	6416	4975	5037	5611	2829	18150	20370	18680	16330	14310	0.9999	0.399	0	189.023	5	17.2206	3	High	768033269	0	31.0047	11.8684	6	17	6	1	851	97.065	5.12
GRN	2896	granulins isoform X1	280000	244800	252400	210700	294500	366300	308600	317900	261000	401200	167000	135800	149400	124300	156700	0.9999	0.978	0	253.411	8	28.4282	4	High	530411988	0	42.8174	17.2007	8	33	8	1	593	63.5	6.83
GRPEL1	80273	grpE protein homolog 1, mitochondrial precursor	1045000	1117000	1076000	1272000	2679000	524100	543500	495400	623600	1257000	791700	876300	807400	1014000	2000000	0.0011	4.412	0	414.88	8	18.065	1	High	24308295	0	36.5439	36.4055	8	45	8	1	217	24.264	8.12
GRPEL2	134266	grpE protein homolog 2, mitochondrial precursor	3892	5101	5578	4095	11830	27930	52180	36220	67890	75100	30300	28380	29260	24110	18950	0.9999	1.031	0	76.9	3	2.61294	1	High	40255109	0	14.9052	15.1111	3	7	3	1	225	25.415	7.72
GRSF1	2926	G-rich sequence factor 1 isoform X1	84360	76090	69140	101600	195700	58120	64680	53240	72010	139200	62520	51240	46580	76010	173200	0.9975	1.043	0	222.066	7	15.1675	3	High	530376963	0	37.9218	24.7772	8	20	8	1	561	61.482	7.5
GRWD1	83743	glutamate-rich WD repeat-containing protein 1	168700	200900	185600	162300	204600	174200	183100	186200	184800	205600	160700	186600	180000	166700	203800	0.9999	4.623	0	803.18	13	93.3727	7	High	237820620	0	98.6164	54.2601	13	80	13	1	446	49.388	4.92
GSDMD	79792	gasdermin-D isoform X1	222000	214900	231200	203800	140700	68220	64500	66850	58960	44010	165900	136300	148300	148300	123700	0.9999	0.585	0	204.21	5	24.221	3	High	767953617	0	32.4471	12.9496	6	25	6	1	695	74.79	6.52
GSG2	83903	serine/threonine-protein kinase haspin	9840	10160	11150	9904	9962	10980	9727	12280	7776	12020	2460	4009	3513	1378	5132	0.9999	0.119	0	116.21	2			High	56790919	0	11.2536	3.50877	2	4	2	1	798	88.44	9.16
GSK3A	2931	glycogen synthase kinase-3 alpha	101900	101300	91600	97210	59890	103300	101800	101900	95850	65240	101000	101000	99190	97270	57450	0.9999	0.73	1	323.587	5	17.8247	1	High	49574532	0	27.4575	15.528	5	19	4	1	483	50.949	8.75
GSK3B	2932	glycogen synthase kinase-3 beta isoform 1	8460	9210	10540	8861	5852	42590	40240	37710	36250	26310	25990	26510	26350	28230	17920	0.9999	1.081	0	342.759	5	30.1046	2	High	21361340	0	36.7199	21.2471	5	24	4	1	433	48.004	8.78
GSN	2934	gelsolin isoform X5	433200	368700	497000	425900	190400	464900	376000	490600	404200	171100	551700	442400	606600	484300	203400	0.8759	2.49	0	1044.16	16	46.1674	4	High	530391028	0	105.939	30.9166	16	69	16	1	731	80.591	5.85
GSPT1	2935	eukaryotic peptide chain release factor GTP-binding subunit ERF3A isoform 1	1123000	1140000	1105000	1177000	511800	1657000	1607000	1648000	1636000	717600	1556000	1472000	1500000	1517000	661100	0.0646	6.814	0	1133.08	21	59.9621	7	High	194018520	0	102.918	40.3454	21	111	21	1	637	68.628	5.33
GSR	2936	glutathione reductase, mitochondrial isoform 1 precursor	552000	612100	612100	724200	450500	191400	214700	220300	197200	174000	530500	575700	555800	640700	412400	0.9991	3.217	0	370.158	12	32.1602	4	High	50301238	0	69.009	35.8238	12	51	12	1	522	56.221	8.5
GSS	2937	glutathione synthetase	1071000	1319000	1090000	785500	320200	1138000	1375000	1174000	881400	340500	1063000	1263000	1050000	836500	389800	0.1174	9	0	2526.29	21	363.257	12	High	1017029493	0	150.573	52.3207	21	243	21	1	474	52.352	5.92
GSTCD	79807	glutathione S-transferase C-terminal domain-containing protein isoform X1	15320	22180	20060	21200	11840	1569	1562	1576	2566	814.5	20810	23180	24670	22860	12530	0.9999	0.179	0	70.54	2			High	767932649	4.8962e-05	9.10314	4.2654	2	5	2	1	633	71.033	7.78
GSTK1	373156	glutathione S-transferase kappa 1 isoform a	111200	149200	123000	108500	257700	133400	168500	155500	129900	311600	141000	170100	155800	117900	321700	0.9826	4.179	0	540.139	8	5.85719	1	High	7705704	0	42.1292	38.4956	8	32	8	1	226	25.48	8.41
GSTM2	2946	glutathione S-transferase Mu 2 isoform 1	9343	8392	8043	5317	5924	13270	16970	11930	7960	8275	70920	59140	45200	18670	9205	0.9999	0.719	0	96.2667	4			High	4504175	0	15.2371	23.3945	4	10	2	1	218	25.728	6.37
GSTM3	2947	glutathione S-transferase Mu 3	1051000	1061000	849000	719700	298500	1192000	1272000	986300	791500	331600	1179000	1308000	977700	808200	332400	0.062	14.013	0	901.392	14	35.4006	2	High	23065552	0	84.1936	58.6667	14	91	14	1	225	26.542	5.54
GSTM4	2948	glutathione S-transferase Mu 4 isoform X1	58070	58090	53630	43880	32070	82060	88020	86070	67500	46700	64670	73240	67110	43970	42300	0.9999	0.719	2	87.525	4	6.72366	1	High	1034557925	0	15.9007	21.2598	4	12	2	1	254	29.426	5.39
GSTO1	9446	glutathione S-transferase omega-1 isoform 1	2761000	2869000	2708000	2897000	1240000	1865000	1892000	1822000	1953000	808200	1526000	1563000	1528000	1731000	748800	0.0028	9	0	1278.06	12	67.7157	2	High	4758484	0	60.0825	40.6639	12	115	12	1	241	27.548	6.6
GSTP1	2950	glutathione S-transferase P	2674000	2500000	2490000	2402000	869000	2826000	2685000	2651000	2588000	888900	3177000	2996000	2967000	2718000	921000	0.0001	150.991	0	3172.55	12	235.872	3	High	4504183	0	143.653	60.9524	12	264	12	1	210	23.341	5.64
GSTT1	2952	glutathione S-transferase theta-1 isoform a	61750	58150	63080	52790	31160	57740	59170	58370	56200	28170	50630	47260	51510	52370	23200	0.9999	1.61	0	200.74	5	8.55639	1	High	167466164	0	22.9927	27.5	5	18	5	1	240	27.318	7.49
GSTZ1	2954	maleylacetoacetate isomerase isoform 1	88430	95190	74910	50590	85250	890200	946900	757000	487700	794900	816200	855600	652800	448200	709500	0.9995	14.849	0	407.345	8	25.4868	2	High	22202624	0	54.0221	47.2222	8	40	8	1	216	24.099	7.71
GTF2A1	2957	transcription initiation factor IIA subunit 1 isoform 1	8342	10460	10180	9152	5189	4893	8881	7438	6795	2528	1240	1718	2140	988.6	647.9	0.9999	1.683	0	189.234	2	12.339	1	High	7706735	0	16.171	7.44681	2	10	2	1	376	41.488	4.55
GTF2A2	2958	transcription initiation factor IIA subunit 2	59760	57940	64950	60930	28410	33050	35200	34220	30620	17080	48370	49900	48340	44370	24560	0.9999	0.334	0	86.8867	1	10.2247	1	High	4758486	0.00919522	3.64168	8.25688	1	12	1	1	109	12.449	6.62
GTF2B	2959	transcription initiation factor IIB	116000	96760	102000	124800	75020	95700	87720	101000	98970	59710	77490	72440	76760	93910	60650	0.9999	2.162	0	433.764	8	23.2967	4	High	4504193	0	47.2624	35.1266	8	30	8	1	316	34.811	8.35
GTF2E1	2960	general transcription factor IIE subunit 1 isoform X1	25980	23050	23090	20130	16280	38880	41430	38490	40200	24320	47080	52260	51280	44330	25270	0.9999	0.389	0	185.139	3	17.4862	1	High	767926533	0	16.4684	10.0228	3	14	3	1	439	49.421	4.82
GTF2E2	2961	transcription initiation factor IIE subunit beta isoform X1	343100	329600	316200	368500	236800	319000	308700	311600	346600	155400	227200	227200	236700	274700	147600	0.9957	1.783	0	223.714	7			High	1034660099	0	32.9599	31.6151	7	26	7	1	291	33.023	9.66
GTF2F1	2962	general transcription factor IIF subunit 1	32990	39890	43810	39040	29000	91230	98730	100200	140600	79980	89810	86580	89920	108900	48070	0.9999	0.874	0	338.769	6	30.4699	3	High	156104891	0	30.9558	14.5068	6	22	6	1	517	58.205	7.49
GTF2F2	2963	general transcription factor IIF subunit 2 isoform X1	20870	20310	22850	19370	14520	61490	55790	60170	79750	37540	60880	61990	64270	72950	44170	0.9999	0.292	0	114.39	2			High	767977611	4.8962e-05	8.56119	8	2	8	2	1	275	30.897	9.29
GTF2I	2969	general transcription factor II-I isoform 1	548400	484600	499800	521800	553500	576100	507400	540400	553200	599500	853800	749900	776100	802800	839100	0.9999	3.241	0	1300.05	26	156.076	11	High	14670350	0	160.512	33.2665	26	147	26	1	998	112.346	6.39
GTF3C1	2975	general transcription factor 3C polypeptide 1 isoform 1	279600	275500	261700	228600	316800	368100	341600	338200	342300	308900	230700	203400	206700	195000	261100	0.9999	0.814	0	911.329	25	91.6761	10	High	101943240	0	140.039	16.643	25	103	25	1	2109	238.725	7.3
GTF3C2	2976	general transcription factor 3C polypeptide 2 isoform X1	46060	48540	43550	36870	35570	80420	81120	74590	86030	102800	142300	131400	118600	129300	169200	0.9999	0.567	1	161.57	8	7.67407	3	High	767914409	0	31.6195	14.1326	8	18	7	1	1026	113.365	8.53
GTF3C3	9330	general transcription factor 3C polypeptide 3 isoform 1	45360	44090	40680	41000	43600	32590	34190	33280	23800	35020	61220	58130	57280	48920	66690	0.9999	0.535	0	240.106	7	20.5043	4	High	6912398	0	34.8633	14.1084	8	32	8	1	886	101.208	5.07
GTF3C4	9329	general transcription factor 3C polypeptide 4	95240	89130	93930	75380	77390	222400	244800	230800	198200	220600	240800	243400	239100	204200	225300	0.9999	0.978	0	351.23	17	51.7684	7	High	156119605	0	71.0753	28.1022	17	55	17	1	822	91.923	6.65
GTPBP1	9567	GTP-binding protein 1 isoform X1	107800	109300	114900	112300	84960	137100	156600	152100	149700	95240	70240	83670	95830	75710	52260	0.9999	0.585	0	461.892	6	23.8737	1	High	1034629940	0	35.5591	10.4905	6	32	6	1	734	79.625	8.85
GTPBP10	85865	GTP-binding protein 10 isoform 2	12470	16960	14020	12450	28160	27970	31790	24960	19570	52790	21950	19870	18950	18280	36380	0.9999	0.318	0	160.861	3			High	111955139	0	14.847	10.8527	3	9	3	1	387	42.906	9.03
GTPBP3	84705	tRNA modification GTPase GTPBP3, mitochondrial isoform IV	29410	34040	25460	31440	53720	39460	38620	37380	33560	63920	50020	55700	47620	51420	87060	0.9999	0.334	0	141.11	2	15.6171	1	High	193082988	0	19.5503	7.06107	2	12	2	1	524	55.527	6.83
GTPBP4	23560	nucleolar GTP-binding protein 1	551600	598000	560500	601400	1099000	809600	835400	799000	790400	1445000	818200	885000	844900	823400	1585000	0.2202	8.326	0	1173.64	26	70.6037	8	High	55953087	0	120.284	42.7445	26	122	26	1	634	73.918	9.5
GTPBP6	8225	putative GTP-binding protein 6	204500	214100	178800	232000	478600	244600	234400	208300	272500	581700	278200	298800	244700	336800	710800	0.7937	1.471	0	734.346	9	71.0586	4	High	604723316	0	66.3355	25.3876	9	67	9	1	516	56.862	9.42
GTSE1	51512	G2 and S phase-expressed protein 1	84260	83400	82640	93550	43810	32360	27650	31580	35610	16360	103900	99800	111100	133800	62320	0.9999	0.212	0	74.005	3	11.3218	1	High	253970412	4.8962e-05	8.77759	5.14208	3	17	3	1	739	78.426	9.29
GUK1	2987	guanylate kinase isoform X2	27970	30140	34140	37880	47860	42900	55140	50640	48790	46920	63250	87230	84150	78180	73770	0.9999	1.031	0	117.54	4	21.2802	1	High	530366145	0	17.8182	15.5894	4	14	4	1	263	28.643	6.07
GUSB	2990	beta-glucuronidase isoform 1 precursor	122100	136700	134200	133900	318600	41790	47460	37300	57100	102800	49970	60490	47160	59830	177700	0.9938	0.743	0	163.458	7	14.0036	3	High	268834192	0	27.8796	14.1321	7	19	7	1	651	74.685	7.02
GYG1	2992	glycogenin-1 isoform 2	211500	242900	228500	228200	124500	141800	190000	182300	227300	96310	119000	187100	166300	178100	94390	0.9998	1.276	0	224.755	5	3.54712	1	High	296040505	0	22.158	25.5255	5	15	5	1	333	37.455	5.4
GYS1	2997	glycogen [starch] synthase, muscle isoform 1	38650	38130	39610	34980	23570	53580	49740	50190	36880	29900	46150	43440	41030	33000	24600	0.9999	0.874	0	274.033	9	26.7331	3	High	31542868	0	46.7888	18.1818	9	24	9	1	737	83.732	6.18
H1F0	3005	histone H1.0	711700	1241000	917900	598100	2123000	1034000	1690000	1254000	1052000	2553000	729600	1196000	874000	674800	1888000	0.0001	30.623	0	832.818	6	24.4314	1	High	4885371	0	40.4588	29.3814	6	74	6	1	194	20.85	10.84
H1FX	8971	histone H1x	671800	886600	846500	652800	1105000	1126000	1483000	1499000	1059000	1676000	520800	660000	642700	479800	808000	0.6481	3.125	0	535.204	6	7.08021	1	High	5174449	0	37.7943	29.5775	6	43	6	1	213	22.474	10.76
H2AFX	3014	histone H2AX	7709000	9515000	9298000	5910000	15830000	7010000	8726000	7892000	5333000	14780000	10730000	13130000	12760000	8411000	23380000	0.0001	267.27	5	2525.19	10	244.694	4	High	4504253	0	78.1379	69.9301	10	268	5	1	143	15.135	10.74
H2AFY	9555	core histone macro-H2A.1 isoform 3	1155000	1236000	1202000	1133000	2537000	827100	953900	868700	815300	1811000	892600	990500	915200	913800	1881000	0.0028	15.681	2	2232.18	17	51.8515	3	High	93141018	0	115.495	51.6129	17	161	15	1	372	39.592	9.79
H2AFY2	55506	core histone macro-H2A.2	173300	196000	176600	160000	467900	168300	195700	179000	162100	468000	95390	101000	91120	83020	262100	0.9246	5.952	0	765.737	14	23.4115	3	High	8923920	0	73.3646	46.2366	14	63	12	1	372	40.033	9.69
H2AFZ	3015	histone H2A.Z	1814000	1804000	1788000	2123000	3904000	1503000	1534000	1540000	1692000	3646000	1324000	1366000	1350000	1567000	3311000	0.0001	24.119	0	1311.53	4	105.001	2	High	4504255	0	32.2178	31.25	4	137	2	1	128	13.545	10.58
H3F3A	3020	histone H3.3	441100	488700	487500	408600	788400	151300	130500	127000	163600	250100	402600	389500	399800	342400	715500	0.9253	62.096	0	969.92	6	109.907	2	High	4504279	0	36.5445	47.7941	6	134	3	1	136	15.319	11.27
H6PD	9563	GDH/6PGL endoplasmic bifunctional protein isoform 1 precursor	151400	153500	146700	149000	333400	153200	148400	148300	151000	329100	104100	98500	95220	95000	220400	0.9863	0.245	0	169.998	4	9.0573	1	High	543583768	0	15.8777	5.23691	4	19	4	1	802	90.116	7.23
HABP2	3026	hyaluronan-binding protein 2 isoform 1 preproprotein	316600	283500	284500	366300	143100	98980	88110	94020	114400	43280	342900	309900	310200	386400	137400	0.9902	0.122	0	0	1			Low	4758502	0.0686639	1.79534	1.60714	1	16	1	1	560	62.63	6.54
HACD2	201562	very-long-chain (3R)-3-hydroxyacyl-CoA dehydratase 2	180600	153600	165800	176400	73510	119100	104400	116000	124600	47450	101700	83090	99340	97840	39720	0.999	1.031	0	336.549	3	8.13798	1	High	38257153	0	15.254	11.4173	3	18	3	1	254	28.35	9.55
HACD3	51495	very-long-chain (3R)-3-hydroxyacyl-CoA dehydratase 3	210100	212700	219400	164200	312400	128300	137700	132100	114700	206300	246500	226200	252200	202600	373300	0.9974	3.217	0	907.494	7	99.7299	3	High	117168248	0	52.0614	27.0718	7	77	7	1	362	43.132	8.94
HACL1	26061	2-hydroxyacyl-CoA lyase 1 isoform a	85790	103700	103800	91650	157900	149100	163100	157600	158800	250000	72210	82530	79660	66350	119000	0.9993	1.096	0	216.84	9			High	93004078	0	33.3262	22.8374	9	25	9	1	578	63.687	7.36
HADH	3033	hydroxyacyl-coenzyme A dehydrogenase, mitochondrial isoform 1 precursor	525200	522100	577300	582300	1136000	490500	508000	576300	538900	1169000	442800	447200	515200	503300	1038000	0.2518	10.548	0	583.638	13	21.6941	2	High	296179427	0	64.5729	46.5257	13	83	13	1	331	36.013	8.53
HADHA	3030	trifunctional enzyme subunit alpha, mitochondrial precursor	2356000	2433000	2565000	2083000	4447000	1989000	2034000	2119000	1736000	3718000	1644000	1653000	1769000	1410000	3113000	0.0001	13.816	0	3256.42	31	224.741	8	High	20127408	0	235.876	53.6042	31	283	31	1	763	82.947	9.04
HADHB	3032	trifunctional enzyme subunit beta, mitochondrial isoform X1	1059000	1072000	1163000	1039000	2035000	917700	907000	957100	907800	1695000	967900	990900	1005000	967200	1898000	0.0317	5.813	0	968.83	17	77.483	7	High	1034613472	0	104.219	42.4116	17	118	17	1	481	52.102	9.42
HAGH	3029	hydroxyacylglutathione hydrolase, mitochondrial isoform 1 precursor	152600	194900	173000	126300	110800	205500	251600	221800	156800	150800	154500	199900	184300	124700	130300	0.9999	1.738	0	194.891	6	20.0413	2	High	94538322	0	29.116	22.4026	6	29	6	1	308	33.784	8.12
HARS	3035	histidine--tRNA ligase, cytoplasmic isoform 1	1179000	1222000	1145000	1196000	547400	1354000	1422000	1366000	1409000	647900	1293000	1305000	1248000	1363000	662600	0.2117	10.721	6	1562.46	23	90.4035	6	High	sp	0	139.71	51.277	23	145	17	1	509	57.374	5.88
HARS2	23438	probable histidine--tRNA ligase, mitochondrial isoform X1	22070	30750	25690	33950	43410	168600	174700	161700	158700	270500	181300	188700	176700	186500	278800	0.9993	3.394	0	653.676	14	84.9636	7	High	767937686	0	84.5107	38.8672	14	78	8	1	512	57.495	8.02
HAT1	8520	histone acetyltransferase type B catalytic subunit	217300	189400	204500	177500	79350	321400	267700	304600	250700	111200	556900	463700	545500	411100	186800	0.9382	4.08	0	784.946	9	71.2721	4	High	4504341	0	70.4333	32.9356	9	57	9	1	419	49.481	5.69
HAUS1	115106	HAUS augmin-like complex subunit 1	44280	46410	42940	49990	26220	36260	36100	43100	50230	25300	9935	8650	9684	11740	7618	0.9999	0.468	0	93.17	2			High	19923971	0	10.7834	9.71223	2	8	2	1	278	31.844	5.53
HAUS6	54801	HAUS augmin-like complex subunit 6 isoform 1	19080	19850	17230	22050	17250	18900	22680	21830	24850	17180	22200	22140	21670	29540	16960	0.9999	0.186	0	137.77	3	29.4417	3	High	31377562	0	18.4143	4.18848	3	16	3	1	955	108.553	6.47
HBA1	3039	hemoglobin subunit alpha	1144000	864700	742800	685000	653800	1049000	754300	611700	654700	530800	336700	260700	205300	214300	165700	0.7095	2.162	0	167.94	4	2.9336	1	High	4504347	0	13.7789	33.0986	4	16	4	1	142	15.248	8.68
HBG1	3047	hemoglobin subunit gamma-1	16770	9241	9039	27730	25960	53410	31780	30930	76330	69480	33180	18850	18210	42080	43080	0.9999	1.31	0	206.673	2	40.0887	1	High	28302131	0	13.4894	12.9252	2	46	2	1	147	16.118	7.2
HBS1L	10767	HBS1-like protein isoform 1	351400	316000	358000	390800	205900	397600	349900	392200	428700	280600	534800	461700	499000	585400	314700	0.9854	2.257	6	636.852	20	30.5544	4	High	5729864	0	88.1039	36.2573	20	66	14	1	684	75.426	6.61
HCCS	3052	cytochrome c-type heme lyase	889500	954500	878500	1037000	2149000	755400	832700	761400	846300	1697000	850700	821700	743400	945100	1653000	0.0108	9	0	566.03	14	102.363	7	High	285002259	0	70.4811	65.2985	14	81	14	1	268	30.582	6.68
HCFC1	3054	host cell factor 1 isoform X3	991100	1073000	1053000	1010000	1029000	812000	832000	836600	857700	859100	899700	895900	899700	945200	988200	0.9997	1.721	0	1260.92	24	72.5494	3	High	768039909	0	144.21	18.4404	24	105	24	1	2039	209.015	7.53
HCFC2	29915	host cell factor 2	32790	30280	35880	27220	36430	21400	18140	19620	19650	20550	10040	7469	7075	8138	9314	0.9999	0.05	0	56.5067	1			High	7019405	0.00968199	3.56735	1.38889	1	3	1	1	792	86.724	8.48
HDAC1	3065	histone deacetylase 1	654400	683000	641100	519500	729100	767000	868700	854400	730900	1002000	619000	668100	600800	528300	684700	0.9944	4.248	6	816.39	14	37.3578	3	High	13128860	0	80.5037	36.722	14	82	10	1	482	55.068	5.48
HDAC2	3066	histone deacetylase 2	550700	607000	554800	588600	704200	616700	625600	585400	483900	507300	405200	423500	416600	374200	425500	0.9999	5.062	0	951.586	12	93.3511	6	High	293336691	0	89.7485	36.2705	12	103	8	1	488	55.329	5.91
HDAC6	10013	histone deacetylase 6 isoform a	17120	15330	14630	13510	10670	21390	20650	19890	16120	14680	20810	20760	19420	14440	11210	0.9999	0.199	0	257.75	3	31.0231	3	High	1007391942	0	20.6626	3.98698	3	19	3	1	1229	132.696	5.36
HDDC3	374659	guanosine-3',5'-bis(diphosphate) 3'-pyrophosphohydrolase MESH1 isoform 1	172000	246100	195900	175500	94430	161600	210400	183300	171400	95500	178200	288000	215100	188100	103500	0.9993	2.594	0	171.501	5	10.8932	1	High	557128998	0	23.6595	32.9609	5	17	5	1	179	20.317	6.74
HDGF	3068	hepatoma-derived growth factor isoform a	1071000	1360000	1423000	1544000	671300	921800	1215000	1250000	1293000	496900	875300	1170000	1233000	1252000	512300	0.7041	35.517	0	1768.47	19	49.7223	3	High	4758516	0	118.833	73.75	19	147	18	1	240	26.772	4.73
HDGFRP2	84717	hepatoma-derived growth factor-related protein 2 isoform 1	439800	449100	424300	417100	333200	652700	655400	611700	607100	513800	717900	696300	665100	692900	557800	0.9924	1.955	1	790.818	13	93.1183	6	High	48255931	0	64.1521	22.3547	13	116	11	1	671	74.272	7.49
HDGFRP3	50810	hepatoma-derived growth factor-related protein 3 isoform X1	97550	101800	96220	86750	114600	47960	56130	54940	53360	47100	109100	113600	116300	88900	143000	0.9999	5.579	0	227.837	7	34.3688	1	High	578827046	0	30.369	34.434	7	40	5	1	212	23.748	7.31
HDHD2	84064	haloacid dehalogenase-like hydrolase domain-containing protein 2 isoform X1	56120	57570	49900	68680	59940	43520	58570	46600	39080	23680	16330	18700	17700	20170	8345	0.9999	1.894	0	244.553	6	23.0526	2	High	767999390	0	30.7097	39.7683	6	26	6	1	259	28.518	6.24
HDLBP	3069	vigilin isoform X1	1989000	1739000	2000000	1816000	1799000	1341000	1158000	1304000	1191000	1039000	1727000	1508000	1701000	1637000	1518000	0.9432	5.852	0	2454.53	46	151.84	13	High	578804201	0	245.45	42.9022	46	255	46	1	1268	141.352	6.87
HEATR1	55127	HEAT repeat-containing protein 1	459900	472800	426900	474600	836400	404200	398800	347600	409900	751600	440400	439500	404700	441700	809400	0.7645	1.226	0	1433.95	36	144.517	12	High	73695475	0	175.963	20.3825	36	169	36	1	2144	242.215	6.54
HEATR3	55027	HEAT repeat-containing protein 3	85640	78420	74210	87210	53550	61350	47640	52460	51480	33620	71310	49900	49130	56020	47570	0.9999	0.403	0	266.295	4	6.05072	1	High	41281996	0	18.8934	6.17647	4	16	4	1	680	74.535	5.11
[truncated: 2,841 more rows]
