# Supplementary material for: Chronic Exposure to Chewing Tobacco Induces Metabolic Reprogramming and Cancer Stem Cell-Like Properties in Esophageal Epithelial Cells
Source: Cells. 2019 Aug 21;8(9):949. doi: 10.3390/cells8090949 (PMC6770059; doi:10.3390/cells8090949)
Supplement: Supplementary file 1 [file cells-08-00949-s001.zip › cells-550609-supplementary/Het1A-Tobacco_all files/Supp.Table.S4.xlsx]

## Sheet: Sheet1
Sl.	Gene Symbol	Missense mutation in Song, 2014?	Missense mutation in Zhang, 2015?
1	COL22A1	Yes	Yes
2	RELN	Yes	Yes
3	NOTCH3	Yes	Yes
4	CDH23	Yes	Yes
5	MPHOSPH9	Yes	Yes
6	ZNF677	Yes	Yes
7	CRB1	Yes	Yes
8	ABCC9	Yes	Yes
9	OBSL1	Yes	Yes
10	SPEN	Yes	Yes
11	PPFIA2	Yes	Yes
12	PROKR1	Yes	Yes
13	INF2	Yes	Yes
14	CCDC146	No	Yes
15	AHNAK	No	Yes
16	SORL1	No	Yes
17	ELF3	No	Yes
18	NUP155	No	Yes
19	TNC	No	Yes
20	SFI1	No	Yes
21	FAM155B	No	Yes
22	KCNK5	No	Yes
23	MITF	No	Yes
24	GALNT6	Yes	No
25	LRRC8D	Yes	No
26	WDR77	Yes	No
27	AKAP6	Yes	No
28	OR8U1	Yes	No
29	MUC6	Yes	No
30	SETD5	Yes	No
